# Supplementary material for: Systemic interindividual epigenetic variation in humans is associated with transposable elements and under strong genetic control
Source: Genome Biol. 2023 Jan 12;24:2. doi: 10.1186/s13059-022-02827-3 (PMC9835319; doi:10.1186/s13059-022-02827-3)
Supplement: Supplementary file 2 — Additional file 2: Table S1. GTEx Donor Information and Tissue Types. Table S2. CoRSIVs targeted for Bisulfite Capture Sequencing (hg38). Table S3. CoRSIV Capture Sequencing Data QC Metrics. Table S4. CoRSIVs which failed to meet coverage criteria in all libraries (hg38). Table S5. Inter-tissue Pearson correlation coefficients across six tissues (see Fig. 3 F). Table S6. CoRSIV average methylation data for those adequately covered in all six tissues (see Fig. 1 G). Table S7. Capture efficiency data do not assocociate with Fig. 1 G clustering. Table S8. Simes CoRSIV-SNV mQTL in GTEx Data (sorted by R-Squared). Table S9. Pearson correlation coefficients for haplotype allele sum vs. CoRSIV DNA methylation. Table S10. Simes CoRSIV-SNV mQTL in USC Data (sorted by R-Squared). Table S11. Pearson correlation coefficients for haplotype allele sum vs. CoRSIV DNA methylation USC Data. Table S12. Enrichment of repeat elements in Genic CoRSIVs vs. Controls. Table S13. Enrichment of repeat elements in Genic CoRSIV mQTL slope Neg. Vs. Pos. Table S14. Enrichment of repeat elements in R-squared Q4 CoRSIV mQTLs. vs. Q1 CoRSIV mQTLs (Genic). Table S15. Enrichment of repeat elements in Genic CoRSIVs Vs. HM450K. Table S16. Tajima's D Score comparison between CoRSIVs, Controls, tDMRs, HM450k. Table S17. CoRSIV mQTL SNV association with GWAS SNVs. Table S18. EPIC Array probes overlapping known SIV regions (hg38). (Note duplication across studies.). [file 13059_2022_2827_MOESM2_ESM.xlsx]

## Sheet: Legend
Table	Content
Table S1	GTEx Donor Information and Tissue Types
Table S2	CoRSIVs targeted for Bisulfite Capture Sequencing (hg38)
Table S3	CoRSIV Capture Sequencing Data QC Metrics
Table S4	CoRSIVs which failed to meet coverage criteria in all libraries (hg38)
Table S5	Inter-tissue Pearson correlation coefficients across six tissues (see Fig. 3F)
Table S6	CoRSIV average methylation data for those adequately covered in all six tissues (see Fig. 1G)
Table S7	Capture efficiency data do not assocociate with Fig. 1G clustering
Table S8	Simes CoRSIV-SNV mQTL in GTEx Data (sorted by R-Squared)
Table S9	Pearson correlation coefficients for haplotype allele sum vs. CoRSIV DNA methylation
Table S10	Simes CoRSIV-SNV mQTL in USC Data (sorted by R-Squared)
Table S11	Pearson correlation coefficients for haplotype allele sum vs. CoRSIV DNA methylation USC Data
Table S12	Enrichment of repeat elements in Genic CoRSIVs vs. Controls
Table S13	Enrichment of repeat elements in Genic CoRSIV mQTL slope Neg. Vs. Pos.
Table S14	Enrichment of repeat elements in R-squared Q4 CoRSIV mQTLs. vs. Q1 CoRSIV mQTLs (Genic)
Table S15	Enrichment of repeat elements in Genic CoRSIVs Vs. HM450K
Table S16	Tajima's D Score comparison between CoRSIVs, Controls, tDMRs, HM450k
Table S17	CoRSIV mQTL SNV association with GWAS SNVs
Table S18	EPIC Array probes overlapping known SIV regions (hg38). (Note duplication across studies.)

## Sheet: S1
GTEx_ID	SeqCore_ID	GTEx_Sample_ID	Gender	Tissue	SEX	AGE	DTHHRDY						Death classification based on the 4-point Hardy Scale:
GTEX-1117F	GT865	GTEX-1117F-1426	Female	Thyroid	2	60-69	4						1) Violent and fast death Deaths due to accident, blunt force trauma or suicide, terminal phase estimated at < 10 min.
GTEX-1117F	GT369	GTEX-1117F-3326	Female	Brain - Cerebellum	2	60-69	4						2) Fast death of natural causes Sudden unexpected deaths of people who had been reasonably healthy, after a terminal phase estimated at < 1 hr (with sudden death from a myocardial infarction as a model cause of death for this category)
GTEX-1117F	GT590	GTEX-1117F-0003	Female	Whole Blood	2	60-69	4						4) Slow death Death after a long illness, with a terminal phase longer than 1 day (commonly cancer or chronic pulmonary disease); deaths that are not unexpected
GTEX-1117F	GT278	GTEX-1117F-1026	Female	Lung	2	60-69	4						0) Ventilator Case All cases on a ventilator immediately before death.
GTEX-111CU	GT377	GTEX-111CU-1126	Male	Skin	1	50-59	0
GTEX-111CU	GT464	GTEX-111CU-0226	Male	Thyroid	1	50-59	0
GTEX-111CU	GT461	GTEX-111CU-0326	Male	Lung	1	50-59	0
GTEX-111CU	GT602	GTEX-111CU-0003	Male	Whole Blood	1	50-59	0
GTEX-117YW	GT392	GTEX-117YW-3026	Male	Brain - Cerebellum	1	50-59	3
GTEX-117YW	GT395	GTEX-117YW-0003	Male	Whole Blood	1	50-59	3
GTEX-117YW	GT256	GTEX-117YW-0126	Male	Thyroid	1	50-59	3
GTEX-117YW	GT448	GTEX-117YW-0526	Male	Lung	1	50-59	3
GTEX-11GSP	GT229	GTEX-11GSP-3126	Female	Brain - Cerebellum	2	60-69	2
GTEX-11GSP	GT713	GTEX-11GSP-0003	Female	Whole Blood	2	60-69	2
GTEX-11GSP	GT228	GTEX-11GSP-0726	Female	Lung	2	60-69	2
GTEX-11GSP	GT266	GTEX-11GSP-0126	Female	Thyroid	2	60-69	2
GTEX-11NV4	GT359	GTEX-11NV4-1126	Male	Lung	1	60-69	2
GTEX-11NV4	GT641	GTEX-11NV4-0626	Male	Thyroid	1	60-69	2
GTEX-11NV4	GT393	GTEX-11NV4-0001	Male	Whole Blood	1	60-69	2
GTEX-11NV4	GT349	GTEX-11NV4-2226	Male	Brain - Cerebellum	1	60-69	2
GTEX-11TT1	GT521	GTEX-11TT1-1126	Male	Thyroid	1	20-29	0
GTEX-11TT1	GT408	GTEX-11TT1-1626	Male	Lung	1	20-29	0
GTEX-11TT1	GT179	GTEX-11TT1-1826	Male	Skin	1	20-29	0
GTEX-11TT1	GT835	GTEX-11TT1-0001	Male	Whole Blood	1	20-29	0
GTEX-11UD2	GT417	GTEX-11UD2-0001	Male	Whole Blood	1	50-59	2
GTEX-11UD2	GT287	GTEX-11UD2-0626	Male	Thyroid	1	50-59	2
GTEX-11UD2	GT534	GTEX-11UD2-3126	Male	Brain - Cerebellum	1	50-59	2
GTEX-11UD2	GT494	GTEX-11UD2-0726	Male	Lung	1	50-59	2
GTEX-11WQK	GT512	GTEX-11WQK-1326	Male	Thyroid	1	50-59	2
GTEX-11WQK	GT465	GTEX-11WQK-3126	Male	Brain - Cerebellum	1	50-59	2
GTEX-11WQK	GT409	GTEX-11WQK-0003	Male	Whole Blood	1	50-59	2
GTEX-11WQK	GT112	GTEX-11WQK-1226	Male	Lung	1	50-59	2
GTEX-11ZTT	GT490	GTEX-11ZTT-0626	Female	Lung	2	60-69	0
GTEX-11ZTT	GT303	GTEX-11ZTT-1026	Female	Thyroid	2	60-69	0
GTEX-11ZTT	GT605	GTEX-11ZTT-0003	Female	Whole Blood	2	60-69	0
GTEX-11ZTT	GT173	GTEX-11ZTT-2826	Female	Nerve - Tibial	2	60-69	0
GTEX-11ZU8	GT469	GTEX-11ZU8-0002	Male	Whole Blood	1	60-69	4
GTEX-11ZU8	GT444	GTEX-11ZU8-1026	Male	Lung	1	60-69	4
GTEX-11ZU8	GT633	GTEX-11ZU8-0326	Male	Thyroid	1	60-69	4
GTEX-11ZU8	GT341	GTEX-11ZU8-3026	Male	Brain - Cerebellum	1	60-69	4
GTEX-12696	GT518	GTEX-12696-1026	Male	Lung	1	60-69	3
GTEX-12696	GT822	GTEX-12696-0326	Male	Thyroid	1	60-69	3
GTEX-12696	GT304	GTEX-12696-0003	Male	Whole Blood	1	60-69	3
GTEX-12696	GT552	GTEX-12696-3026	Male	Brain - Cerebellum	1	60-69	3
GTEX-12WSA	GT547	GTEX-12WSA-1026	Male	Lung	1	60-69	4
GTEX-12WSA	GT302	GTEX-12WSA-0826	Male	Thyroid	1	60-69	4
GTEX-12WSA	GT523	GTEX-12WSA-0001	Male	Whole Blood	1	60-69	4
GTEX-12WSA	GT433	GTEX-12WSA-2826	Male	Brain - Cerebellum	1	60-69	4
GTEX-12WSD	GT873	GTEX-12WSD-0826	Female	Lung	2	60-69	2
GTEX-12WSD	GT222	GTEX-12WSD-3026	Female	Brain - Cerebellum	2	60-69	2
GTEX-12WSD	GT485	GTEX-12WSD-0626	Female	Skin	2	60-69	2
GTEX-12WSD	GT311	GTEX-12WSD-0002	Female	Whole Blood	2	60-69	2
GTEX-12WSI	GT510	GTEX-12WSI-1026	Male	Thyroid	1	50-59	2
GTEX-12WSI	GT280	GTEX-12WSI-0004	Male	Whole Blood	1	50-59	2
GTEX-12WSI	GT488	GTEX-12WSI-0826	Male	Lung	1	50-59	2
GTEX-12WSI	GT364	GTEX-12WSI-3126	Male	Brain - Cerebellum	1	50-59	2
GTEX-12ZZW	GT431	GTEX-12ZZW-2826	Male	Brain - Cerebellum	1	50-59	4
GTEX-12ZZW	GT568	GTEX-12ZZW-0726	Male	Skin	1	50-59	4
GTEX-12ZZW	GT489	GTEX-12ZZW-0926	Male	Lung	1	50-59	4
GTEX-12ZZW	GT421	GTEX-12ZZW-0003	Male	Whole Blood	1	50-59	4
GTEX-12ZZX	GT109	GTEX-12ZZX-1226	Female	Thyroid	2	40-49	1
GTEX-12ZZX	GT424	GTEX-12ZZX-2826	Female	Brain - Cerebellum	2	40-49	1
GTEX-12ZZX	GT432	GTEX-12ZZX-0001	Female	Whole Blood	2	40-49	1
GTEX-12ZZX	GT584	GTEX-12ZZX-2426	Female	Skin	2	40-49	1
GTEX-12ZZX	GT576	GTEX-12ZZX-0926	Female	Lung	2	40-49	1
GTEX-12ZZZ	GT113	GTEX-12ZZZ-1226	Male	Thyroid	1	60-69	2
GTEX-12ZZZ	GT217	GTEX-12ZZZ-0726	Male	Skin	1	60-69	2
GTEX-12ZZZ	GT350	GTEX-12ZZZ-0002	Male	Whole Blood	1	60-69	2
GTEX-12ZZZ	GT466	GTEX-12ZZZ-1126	Male	Lung	1	60-69	2
GTEX-131XH	GT284	GTEX-131XH-0003	Male	Whole Blood	1	50-59	2
GTEX-131XH	GT333	GTEX-131XH-0426	Male	Lung	1	50-59	2
GTEX-131XH	GT250	GTEX-131XH-0126	Male	Skin	1	50-59	2
GTEX-131XH	GT253	GTEX-131XH-2926	Male	Brain - Cerebellum	1	50-59	2
GTEX-131XW	GT237	GTEX-131XW-1126	Female	Lung	2	50-59	4
GTEX-131XW	GT259	GTEX-131XW-3026	Female	Brain - Cerebellum	2	50-59	4
GTEX-131XW	GT279	GTEX-131XW-0002	Female	Whole Blood	2	50-59	4
GTEX-131XW	GT631	GTEX-131XW-0826	Female	Thyroid	2	50-59	4
GTEX-13D11	GT310	GTEX-13D11-0003	Female	Whole Blood	2	50-59	0
GTEX-13D11	GT234	GTEX-13D11-0226	Female	Thyroid	2	50-59	0
GTEX-13D11	GT227	GTEX-13D11-0326	Female	Lung	2	50-59	0
GTEX-13D11	GT880	GTEX-13D11-2626	Female	Nerve - Tibial	2	50-59	0
GTEX-13NYB	GT711	GTEX-13NYB-0003	Male	Whole Blood	1	40-49	2
GTEX-13NYB	GT527	GTEX-13NYB-3226	Male	Brain - Cerebellum	1	40-49	2
GTEX-13NYB	GT226	GTEX-13NYB-0626	Male	Lung	1	40-49	2
GTEX-13NYB	GT224	GTEX-13NYB-0726	Male	Thyroid	1	40-49	2
GTEX-13NYC	GT614	GTEX-13NYC-0004	Male	Whole Blood	1	60-69	2
GTEX-13NYC	GT542	GTEX-13NYC-2926	Male	Brain - Cerebellum	1	60-69	2
GTEX-13NYC	GT502	GTEX-13NYC-1026	Male	Lung	1	60-69	2
GTEX-13NYC	GT309	GTEX-13NYC-2426	Male	Thyroid	1	60-69	2
GTEX-13OVH	GT249	GTEX-13OVH-0826	Male	Thyroid	1	70-79	2
GTEX-13OVH	GT117	GTEX-13OVH-1026	Male	Lung	1	70-79	2
GTEX-13OVH	GT220	GTEX-13OVH-0526	Male	Skin	1	70-79	2
GTEX-13OVH	GT589	GTEX-13OVH-0003	Male	Whole Blood	1	70-79	2
GTEX-13QJC	GT438	GTEX-13QJC-0526	Female	Lung	2	60-69	2
GTEX-13QJC	GT544	GTEX-13QJC-0126	Female	Skin	2	60-69	2
GTEX-13QJC	GT460	GTEX-13QJC-0003	Female	Whole Blood	2	60-69	2
GTEX-13QJC	GT363	GTEX-13QJC-3126	Female	Brain - Cerebellum	2	60-69	2
GTEX-13RTJ	GT574	GTEX-13RTJ-1126	Male	Lung	1	60-69	4
GTEX-13RTJ	GT565	GTEX-13RTJ-0003	Male	Whole Blood	1	60-69	4
GTEX-13RTJ	GT630	GTEX-13RTJ-0326	Male	Thyroid	1	60-69	4
GTEX-13RTJ	GT470	GTEX-13RTJ-3126	Male	Brain - Cerebellum	1	60-69	4
GTEX-13SLX	GT347	GTEX-13SLX-3226	Female	Brain - Cerebellum	2	50-59	2
GTEX-13SLX	GT129	GTEX-13SLX-2226	Female	Skin	2	50-59	2
GTEX-13SLX	GT580	GTEX-13SLX-0003	Female	Whole Blood	2	50-59	2
GTEX-13SLX	GT446	GTEX-13SLX-0726	Female	Thyroid	2	50-59	2
GTEX-13SLX	GT174	GTEX-13SLX-0626	Female	Lung	2	50-59	2
GTEX-13U4I	GT370	GTEX-13U4I-2226	Female	Skin	2	40-49	0
GTEX-13U4I	GT530	GTEX-13U4I-1426	Female	Lung	2	40-49	0
GTEX-13U4I	GT562	GTEX-13U4I-0526	Female	Thyroid	2	40-49	0
GTEX-13U4I	GT833	GTEX-13U4I-0004	Female	Whole Blood	2	40-49	0
GTEX-13X6K	GT834	GTEX-13X6K-0003	Female	Whole Blood	2	60-69	4
GTEX-13X6K	GT440	GTEX-13X6K-1626	Female	Lung	2	60-69	4
GTEX-13X6K	GT866	GTEX-13X6K-1426	Female	Thyroid	2	60-69	4
GTEX-13X6K	GT573	GTEX-13X6K-2826	Female	Brain - Cerebellum	2	60-69	4
GTEX-145MF	GT277	GTEX-145MF-0004	Male	Whole Blood	1	50-59	2
GTEX-145MF	GT362	GTEX-145MF-0726	Male	Lung	1	50-59	2
GTEX-145MF	GT596	GTEX-145MF-2826	Male	Brain - Cerebellum	1	50-59	2
GTEX-145MF	GT588	GTEX-145MF-0126	Male	Thyroid	1	50-59	2
GTEX-145MG	GT404	GTEX-145MG-0002	Male	Whole Blood	1	50-59	2
GTEX-145MG	GT579	GTEX-145MG-1426	Male	Lung	1	50-59	2
GTEX-145MG	GT629	GTEX-145MG-0826	Male	Thyroid	1	50-59	2
GTEX-145MG	GT340	GTEX-145MG-3126	Male	Brain - Cerebellum	1	50-59	2
GTEX-147GR	GT802	GTEX-147GR-1226	Male	Lung	1	60-69	2
GTEX-147GR	GT312	GTEX-147GR-0003	Male	Whole Blood	1	60-69	2
GTEX-147GR	GT156	GTEX-147GR-3126	Male	Brain - Cerebellum	1	60-69	2
GTEX-147GR	GT628	GTEX-147GR-0726	Male	Thyroid	1	60-69	2
GTEX-148VJ	GT215	GTEX-148VJ-0726	Male	Thyroid	1	70-79	2
GTEX-148VJ	GT742	GTEX-148VJ-0002	Male	Whole Blood	1	70-79	2
GTEX-148VJ	GT322	GTEX-148VJ-3026	Male	Brain - Cerebellum	1	70-79	2
GTEX-148VJ	GT868	GTEX-148VJ-0826	Male	Lung	1	70-79	2
GTEX-14A5I	GT164	GTEX-14A5I-0926	Female	Lung	2	50-59	4
GTEX-14A5I	GT647	GTEX-14A5I-0826	Female	Thyroid	2	50-59	4
GTEX-14A5I	GT734	GTEX-14A5I-0004	Female	Whole Blood	2	50-59	4
GTEX-14A5I	GT245	GTEX-14A5I-2826	Female	Brain - Cerebellum	2	50-59	4
GTEX-14A6H	GT123	GTEX-14A6H-2426	Male	Thyroid	1	30-39	0
GTEX-14A6H	GT878	GTEX-14A6H-2026	Male	Skin	1	30-39	0
GTEX-14A6H	GT806	GTEX-14A6H-0003	Male	Whole Blood	1	30-39	0
GTEX-14A6H	GT414	GTEX-14A6H-5008	Male	Lung	1	30-39	0
GTEX-14ABY	GT626	GTEX-14ABY-1126	Male	Lung	1	50-59	2
GTEX-14ABY	GT321	GTEX-14ABY-3026	Male	Brain - Cerebellum	1	50-59	2
GTEX-14ABY	GT314	GTEX-14ABY-0926	Male	Thyroid	1	50-59	2
GTEX-14ABY	GT733	GTEX-14ABY-0003	Male	Whole Blood	1	50-59	2
GTEX-14BIL	GT735	GTEX-14BIL-0004	Male	Whole Blood	1	50-59	2
GTEX-14BIL	GT208	GTEX-14BIL-0726	Male	Thyroid	1	50-59	2
GTEX-14BIL	GT646	GTEX-14BIL-3126	Male	Brain - Cerebellum	1	50-59	2
GTEX-14BIL	GT845	GTEX-14BIL-1226	Male	Lung	1	50-59	2
GTEX-14BIM	GT750	GTEX-14BIM-0826	Female	Thyroid	2	60-69	3
GTEX-14BIM	GT402	GTEX-14BIM-0002	Female	Whole Blood	2	60-69	3
GTEX-14BIM	GT427	GTEX-14BIM-0726	Female	Lung	2	60-69	3
GTEX-14BIM	GT124	GTEX-14BIM-3126	Female	Brain - Cerebellum	2	60-69	3
GTEX-14BIN	GT732	GTEX-14BIN-0004	Female	Whole Blood	2	50-59	2
GTEX-14BIN	GT524	GTEX-14BIN-0226	Female	Lung	2	50-59	2
GTEX-14BIN	GT159	GTEX-14BIN-3326	Female	Brain - Cerebellum	2	50-59	2
GTEX-14BIN	GT267	GTEX-14BIN-0126	Female	Thyroid	2	50-59	2
GTEX-14C39	GT516	GTEX-14C39-0326	Male	Lung	1	40-49	2
GTEX-14C39	GT622	GTEX-14C39-0004	Male	Whole Blood	1	40-49	2
GTEX-14C39	GT185	GTEX-14C39-3026	Male	Brain - Cerebellum	1	40-49	2
GTEX-14C39	GT640	GTEX-14C39-0226	Male	Thyroid	1	40-49	2
GTEX-14E6D	GT618	GTEX-14E6D-0002	Male	Whole Blood	1	50-59	2
GTEX-14E6D	GT644	GTEX-14E6D-2926	Male	Brain - Cerebellum	1	50-59	2
GTEX-14E6D	GT268	GTEX-14E6D-0626	Male	Thyroid	1	50-59	2
GTEX-14E6D	GT869	GTEX-14E6D-1026	Male	Lung	1	50-59	2
GTEX-14JIY	GT639	GTEX-14JIY-1226	Male	Thyroid	1	60-69	2
GTEX-14JIY	GT843	GTEX-14JIY-1326	Male	Lung	1	60-69	2
GTEX-14JIY	GT621	GTEX-14JIY-0004	Male	Whole Blood	1	60-69	2
GTEX-14JIY	GT166	GTEX-14JIY-2226	Male	Skin	1	60-69	2
GTEX-14JIY	GT745	GTEX-14JIY-2326	Male	Brain - Cerebellum	1	60-69	2
GTEX-14LZ3	GT889	GTEX-14LZ3-0126	Female	Skin	2	60-69	3
GTEX-14LZ3	GT326	GTEX-14LZ3-0003	Female	Whole Blood	2	60-69	3
GTEX-14LZ3	GT429	GTEX-14LZ3-0726	Female	Lung	2	60-69	3
GTEX-14LZ3	GT320	GTEX-14LZ3-2926	Female	Brain - Cerebellum	2	60-69	3
GTEX-14PII	GT840	GTEX-14PII-1226	Male	Lung	1	60-69	4
GTEX-14PII	GT403	GTEX-14PII-0004	Male	Whole Blood	1	60-69	4
GTEX-14PII	GT887	GTEX-14PII-0726	Male	Skin	1	60-69	4
GTEX-14PII	GT169	GTEX-14PII-0826	Male	Thyroid	1	60-69	4
GTEX-14PJM	GT736	GTEX-14PJM-0003	Female	Whole Blood	2	50-59	2
GTEX-14PJM	GT892	GTEX-14PJM-0126	Female	Skin	2	50-59	2
GTEX-14PJM	GT751	GTEX-14PJM-1326	Female	Thyroid	2	50-59	2
GTEX-14PJM	GT289	GTEX-14PJM-0926	Female	Lung	2	50-59	2
GTEX-14PJM	GT163	GTEX-14PJM-3026	Female	Brain - Cerebellum	2	50-59	2
GTEX-15CHS	GT447	GTEX-15CHS-0926	Male	Thyroid	1	50-59	2
GTEX-15CHS	GT619	GTEX-15CHS-0001	Male	Whole Blood	1	50-59	2
GTEX-15CHS	GT837	GTEX-15CHS-1026	Male	Lung	1	50-59	2
GTEX-15CHS	GT879	GTEX-15CHS-0626	Male	Skin	1	50-59	2
GTEX-15CHS	GT373	GTEX-15CHS-2626	Male	Brain - Cerebellum	1	50-59	2
GTEX-15D1Q	GT645	GTEX-15D1Q-2926	Male	Brain - Cerebellum	1	40-49	2
GTEX-15D1Q	GT158	GTEX-15D1Q-0526	Male	Lung	1	40-49	2
GTEX-15D1Q	GT620	GTEX-15D1Q-0004	Male	Whole Blood	1	40-49	2
GTEX-15D1Q	GT827	GTEX-15D1Q-0626	Male	Thyroid	1	40-49	2
GTEX-15DDE	GT907	GTEX-15DDE-2926	Female	Skin	2	50-59	3
GTEX-15DDE	GT737	GTEX-15DDE-0001	Female	Whole Blood	2	50-59	3
GTEX-15DDE	GT851	GTEX-15DDE-0826	Female	Lung	2	50-59	3
GTEX-15DDE	GT649	GTEX-15DDE-3026	Female	Brain - Cerebellum	2	50-59	3
GTEX-15ER7	GT936	GTEX-15ER7-0726	Female	Thyroid	2	20-29	1
GTEX-15ER7	GT935	GTEX-15ER7-0926	Female	Lung	2	20-29	1
GTEX-15ER7	GT929	GTEX-15ER7-0626	Female	Skin	2	20-29	1
GTEX-15ER7	GT937	GTEX-15ER7-3026	Female	Brain - Cerebellum	2	20-29	1
GTEX-15ER7	GT214	GTEX-15ER7-0002	Female	Whole Blood	2	20-29	1
GTEX-15EU6	GT165	GTEX-15EU6-1426	Male	Thyroid	1	50-59	0
GTEX-15EU6	GT329	GTEX-15EU6-0003	Male	Whole Blood	1	50-59	0
GTEX-15EU6	GT902	GTEX-15EU6-2226	Male	Skin	1	50-59	0
GTEX-15EU6	GT318	GTEX-15EU6-1226	Male	Lung	1	50-59	0
GTEX-15RJE	GT230	GTEX-15RJE-1026	Male	Lung	1	40-49	4
GTEX-15RJE	GT332	GTEX-15RJE-1326	Male	Thyroid	1	40-49	4
GTEX-15RJE	GT801	GTEX-15RJE-0003	Male	Whole Blood	1	40-49	4
GTEX-15RJE	GT890	GTEX-15RJE-2826	Male	Skin	1	40-49	4
GTEX-15RJE	GT857	GTEX-15RJE-3126	Male	Brain - Cerebellum	1	40-49	4
GTEX-15SHU	GT235	GTEX-15SHU-0726	Female	Thyroid	2	40-49	2
GTEX-15SHU	GT656	GTEX-15SHU-3026	Female	Brain - Cerebellum	2	40-49	2
GTEX-15SHU	GT319	GTEX-15SHU-0001	Female	Whole Blood	2	40-49	2
GTEX-15SHU	GT872	GTEX-15SHU-1326	Female	Lung	2	40-49	2
GTEX-15SZO	GT188	GTEX-15SZO-0826	Male	Thyroid	1	50-59	2
GTEX-15SZO	GT264	GTEX-15SZO-0004	Male	Whole Blood	1	50-59	2
GTEX-15SZO	GT858	GTEX-15SZO-2926	Male	Brain - Cerebellum	1	50-59	2
GTEX-15SZO	GT191	GTEX-15SZO-0926	Male	Lung	1	50-59	2
GTEX-16NGA	GT886	GTEX-16NGA-0726	Female	Skin	2	40-49	0
GTEX-16NGA	GT286	GTEX-16NGA-0226	Female	Lung	2	40-49	0
GTEX-16NGA	GT265	GTEX-16NGA-0326	Female	Thyroid	2	40-49	0
GTEX-16NGA	GT186	GTEX-16NGA-0004	Female	Whole Blood	2	40-49	0
GTEX-16NPV	GT187	GTEX-16NPV-0726	Female	Lung	2	50-59	4
GTEX-16NPV	GT290	GTEX-16NPV-3026	Female	Brain - Cerebellum	2	50-59	4
GTEX-16NPV	GT515	GTEX-16NPV-0326	Female	Skin	2	50-59	4
GTEX-16NPV	GT744	GTEX-16NPV-0003	Female	Whole Blood	2	50-59	4
GTEX-16YQH	GT330	GTEX-16YQH-2926	Male	Brain - Cerebellum	1	30-39	1
GTEX-16YQH	GT746	GTEX-16YQH-1626	Male	Lung	1	30-39	1
GTEX-16YQH	GT891	GTEX-16YQH-2226	Male	Skin	1	30-39	1
GTEX-16YQH	GT155	GTEX-16YQH-0004	Male	Whole Blood	1	30-39	1
GTEX-17F96	GT246	GTEX-17F96-0002	Male	Whole Blood	1	70-79	0
GTEX-17F96	GT170	GTEX-17F96-0526	Male	Thyroid	1	70-79	0
GTEX-17F96	GT903	GTEX-17F96-0326	Male	Nerve - Tibial	1	70-79	0
GTEX-17F96	GT849	GTEX-17F96-0126	Male	Skin	1	70-79	0
GTEX-17F96	GT870	GTEX-17F96-0626	Male	Lung	1	70-79	0
GTEX-183FY	GT254	GTEX-183FY-0626	Male	Thyroid	1	20-29	0
GTEX-183FY	GT885	GTEX-183FY-1026	Male	Skin	1	20-29	0
GTEX-183FY	GT190	GTEX-183FY-0726	Male	Lung	1	20-29	0
GTEX-183FY	GT731	GTEX-183FY-0003	Male	Whole Blood	1	20-29	0
GTEX-18A7A	GT911	GTEX-18A7A-0002	Female	Whole Blood	2	50-59	2
GTEX-18A7A	GT257	GTEX-18A7A-0826	Female	Thyroid	2	50-59	2
GTEX-18A7A	GT871	GTEX-18A7A-1026	Female	Lung	2	50-59	2
GTEX-18A7A	GT803	GTEX-18A7A-0126	Female	Skin	2	50-59	2
GTEX-1A32A	GT893	GTEX-1A32A-0326	Female	Nerve - Tibial	2	50-59	2
GTEX-1A32A	GT912	GTEX-1A32A-0001	Female	Whole Blood	2	50-59	2
GTEX-1A32A	GT791	GTEX-1A32A-0726	Female	Lung	2	50-59	2
GTEX-1A32A	GT335	GTEX-1A32A-1526	Female	Thyroid	2	50-59	2
GTEX-1A32A	GT648	GTEX-1A32A-3026	Female	Brain - Cerebellum	2	50-59	2
GTEX-1A3MV	GT841	GTEX-1A3MV-1826	Male	Skin	1	30-39	0
GTEX-1A3MV	GT336	GTEX-1A3MV-0326	Male	Thyroid	1	30-39	0
GTEX-1A3MV	GT160	GTEX-1A3MV-0526	Male	Lung	1	30-39	0
GTEX-1A3MV	GT324	GTEX-1A3MV-0002	Male	Whole Blood	1	30-39	0
GTEX-1A3MW	GT888	GTEX-1A3MW-0326	Female	Nerve - Tibial	2	60-69	4
GTEX-1A3MW	GT151	GTEX-1A3MW-3026	Female	Brain - Cerebellum	2	60-69	4
GTEX-1A3MW	GT738	GTEX-1A3MW-0004	Female	Whole Blood	2	60-69	4
GTEX-1A3MW	GT850	GTEX-1A3MW-1026	Female	Lung	2	60-69	4
GTEX-1A3MW	GT145	GTEX-1A3MW-0926	Female	Thyroid	2	60-69	4
GTEX-1E2YA	GT638	GTEX-1E2YA-0002	Male	Whole Blood	1	50-59	2
GTEX-1E2YA	GT876	GTEX-1E2YA-0326	Male	Nerve - Tibial	1	50-59	2
GTEX-1E2YA	GT908	GTEX-1E2YA-0926	Male	Lung	1	50-59	2
GTEX-1E2YA	GT232	GTEX-1E2YA-1026	Male	Thyroid	1	50-59	2
GTEX-1EU9M	GT413	GTEX-1EU9M-0626	Male	Thyroid	1	60-69	2
GTEX-1EU9M	GT407	GTEX-1EU9M-2926	Male	Brain - Cerebellum	1	60-69	2
GTEX-1EU9M	GT729	GTEX-1EU9M-0003	Male	Whole Blood	1	60-69	2
GTEX-1EU9M	GT752	GTEX-1EU9M-0726	Male	Lung	1	60-69	2
GTEX-1F48J	GT906	GTEX-1F48J-0826	Female	Lung	2	50-59	4
GTEX-1F48J	GT617	GTEX-1F48J-0003	Female	Whole Blood	2	50-59	4
GTEX-1F48J	GT654	GTEX-1F48J-2726	Female	Brain - Cerebellum	2	50-59	4
GTEX-1F48J	GT526	GTEX-1F48J-0726	Female	Skin	2	50-59	4
GTEX-1F48J	GT325	GTEX-1F48J-0926	Female	Thyroid	2	50-59	4
GTEX-1F5PK	GT875	GTEX-1F5PK-2726	Male	Nerve - Tibial	1	50-59	0
GTEX-1F5PK	GT430	GTEX-1F5PK-0126	Male	Thyroid	1	50-59	0
GTEX-1F5PK	GT126	GTEX-1F5PK-0003	Male	Whole Blood	1	50-59	0
GTEX-1F5PK	GT894	GTEX-1F5PK-2226	Male	Skin	1	50-59	0
GTEX-1F5PK	GT525	GTEX-1F5PK-0526	Male	Lung	1	50-59	0
GTEX-1F6RS	GT192	GTEX-1F6RS-0726	Female	Thyroid	2	60-69	4
GTEX-1F6RS	GT657	GTEX-1F6RS-3026	Female	Brain - Cerebellum	2	60-69	4
GTEX-1F6RS	GT839	GTEX-1F6RS-0826	Female	Lung	2	60-69	4
GTEX-1F6RS	GT474	GTEX-1F6RS-2026	Female	Skin	2	60-69	4
GTEX-1F6RS	GT616	GTEX-1F6RS-0004	Female	Whole Blood	2	60-69	4
GTEX-1F6RS	GT904	GTEX-1F6RS-0326	Female	Nerve - Tibial	2	60-69	4
GTEX-1F75A	GT328	GTEX-1F75A-2926	Male	Brain - Cerebellum	1	50-59	2
GTEX-1F75A	GT895	GTEX-1F75A-0826	Male	Lung	1	50-59	2
GTEX-1F75A	GT790	GTEX-1F75A-0001	Male	Whole Blood	1	50-59	2
GTEX-1F75A	GT881	GTEX-1F75A-0726	Male	Skin	1	50-59	2
GTEX-1F75B	GT236	GTEX-1F75B-0826	Male	Thyroid	1	50-59	4
GTEX-1F75B	GT317	GTEX-1F75B-2926	Male	Brain - Cerebellum	1	50-59	4
GTEX-1F75B	GT730	GTEX-1F75B-0003	Male	Whole Blood	1	50-59	4
GTEX-1F75B	GT846	GTEX-1F75B-0726	Male	Skin	1	50-59	4
GTEX-1F75B	GT148	GTEX-1F75B-1026	Male	Lung	1	50-59	4
GTEX-1F75W	GT741	GTEX-1F75W-0004	Male	Whole Blood	1	60-69	2
GTEX-1F75W	GT157	GTEX-1F75W-0626	Male	Lung	1	60-69	2
GTEX-1F75W	GT150	GTEX-1F75W-3126	Male	Brain - Cerebellum	1	60-69	2
GTEX-1F75W	GT627	GTEX-1F75W-0426	Male	Nerve - Tibial	1	60-69	2
GTEX-1F75W	GT269	GTEX-1F75W-1126	Male	Thyroid	1	60-69	2
GTEX-1F88F	GT901	GTEX-1F88F-0926	Female	Lung	2	60-69	2
GTEX-1F88F	GT739	GTEX-1F88F-0003	Female	Whole Blood	2	60-69	2
GTEX-1F88F	GT327	GTEX-1F88F-0726	Female	Thyroid	2	60-69	2
GTEX-1F88F	GT859	GTEX-1F88F-3126	Female	Brain - Cerebellum	2	60-69	2
GTEX-1GF9V	GT740	GTEX-1GF9V-0004	Male	Whole Blood	1	60-69	2
GTEX-1GF9V	GT292	GTEX-1GF9V-3026	Male	Brain - Cerebellum	1	60-69	2
GTEX-1GF9V	GT747	GTEX-1GF9V-1026	Male	Lung	1	60-69	2
GTEX-1GF9V	GT296	GTEX-1GF9V-0926	Male	Thyroid	1	60-69	2
GTEX-1GF9W	GT375	GTEX-1GF9W-2726	Male	Brain - Cerebellum	1	60-69	3
GTEX-1GF9W	GT271	GTEX-1GF9W-0626	Male	Thyroid	1	60-69	3
GTEX-1GF9W	GT728	GTEX-1GF9W-0004	Male	Whole Blood	1	60-69	3
GTEX-1GF9W	GT428	GTEX-1GF9W-1426	Male	Skin	1	60-69	3
GTEX-1GF9W	GT883	GTEX-1GF9W-0726	Male	Lung	1	60-69	3
GTEX-1GN1W	GT743	GTEX-1GN1W-0001	Female	Whole Blood	2	50-59	0
GTEX-1GN1W	GT860	GTEX-1GN1W-0126	Female	Thyroid	2	50-59	0
GTEX-1GN1W	GT748	GTEX-1GN1W-1026	Female	Lung	2	50-59	0
GTEX-1GN1W	GT882	GTEX-1GN1W-0826	Female	Nerve - Tibial	2	50-59	0
GTEX-1GN1W	GT168	GTEX-1GN1W-2426	Female	Skin	2	50-59	0
GTEX-1GN73	GT127	GTEX-1GN73-0002	Male	Whole Blood	1	60-69	2
GTEX-1GN73	GT272	GTEX-1GN73-0826	Male	Thyroid	1	60-69	2
GTEX-1GN73	GT795	GTEX-1GN73-1026	Male	Lung	1	60-69	2
GTEX-1GN73	GT293	GTEX-1GN73-3026	Male	Brain - Cerebellum	1	60-69	2
GTEX-1GPI6	GT651	GTEX-1GPI6-2026	Male	Brain - Cerebellum	1	60-69	2
GTEX-1GPI6	GT884	GTEX-1GPI6-1926	Male	Skin	1	60-69	2
GTEX-1GPI6	GT147	GTEX-1GPI6-0726	Male	Lung	1	60-69	2
GTEX-1GPI6	GT896	GTEX-1GPI6-0004	Male	Whole Blood	1	60-69	2
GTEX-1GZ2Q	GT727	GTEX-1GZ2Q-0002	Male	Whole Blood	1	40-49	2
GTEX-1GZ2Q	GT844	GTEX-1GZ2Q-0126	Male	Skin	1	40-49	2
GTEX-1GZ2Q	GT847	GTEX-1GZ2Q-0726	Male	Lung	1	40-49	2
GTEX-1GZ2Q	GT655	GTEX-1GZ2Q-3026	Male	Brain - Cerebellum	1	40-49	2
GTEX-1GZ4H	GT909	GTEX-1GZ4H-0526	Female	Skin	2	50-59	0
GTEX-1GZ4H	GT125	GTEX-1GZ4H-0001	Female	Whole Blood	2	50-59	0
GTEX-1GZ4H	GT861	GTEX-1GZ4H-0226	Female	Thyroid	2	50-59	0
GTEX-1GZ4H	GT301	GTEX-1GZ4H-0426	Female	Lung	2	50-59	0
GTEX-1GZ4I	GT796	GTEX-1GZ4I-0726	Male	Lung	1	50-59	2
GTEX-1GZ4I	GT374	GTEX-1GZ4I-2926	Male	Brain - Cerebellum	1	50-59	2
GTEX-1GZ4I	GT807	GTEX-1GZ4I-2626	Male	Skin	1	50-59	2
GTEX-1GZ4I	GT805	GTEX-1GZ4I-0002	Male	Whole Blood	1	50-59	2
GTEX-1H1DE	GT905	GTEX-1H1DE-1826	Male	Nerve - Tibial	1	20-29	0
GTEX-1H1DE	GT412	GTEX-1H1DE-0002	Male	Whole Blood	1	20-29	0
GTEX-1H1DE	GT241	GTEX-1H1DE-0226	Male	Thyroid	1	20-29	0
GTEX-1H1DE	GT146	GTEX-1H1DE-0426	Male	Lung	1	20-29	0
GTEX-1H1DG	GT149	GTEX-1H1DG-2826	Male	Brain - Cerebellum	1	70-79	0
GTEX-1H1DG	GT910	GTEX-1H1DG-1026	Male	Lung	1	70-79	0
GTEX-1H1DG	GT804	GTEX-1H1DG-2426	Male	Skin	1	70-79	0
GTEX-1H1DG	GT918	GTEX-1H1DG-0001	Male	Whole Blood	1	70-79	0
GTEX-1H2FU	GT514	GTEX-1H2FU-1226	Female	Lung	2	60-69	4
GTEX-1H2FU	GT917	GTEX-1H2FU-0001	Female	Whole Blood	2	60-69	4
GTEX-1H2FU	GT161	GTEX-1H2FU-0626	Female	Thyroid	2	60-69	4
GTEX-1H2FU	GT653	GTEX-1H2FU-3026	Female	Brain - Cerebellum	2	60-69	4
GTEX-1H3NZ	GT792	GTEX-1H3NZ-0826	Male	Lung	1	60-69	4
GTEX-1H3NZ	GT749	GTEX-1H3NZ-2926	Male	Brain - Cerebellum	1	60-69	4
GTEX-1H3NZ	GT233	GTEX-1H3NZ-0726	Male	Thyroid	1	60-69	4
GTEX-1H3NZ	GT916	GTEX-1H3NZ-0002	Male	Whole Blood	1	60-69	4
GTEX-1H3VE	GT753	GTEX-1H3VE-2826	Male	Brain - Cerebellum	1	40-49	4
GTEX-1H3VE	GT291	GTEX-1H3VE-1026	Male	Lung	1	40-49	4
GTEX-1H3VE	GT411	GTEX-1H3VE-0001	Male	Whole Blood	1	40-49	4
GTEX-1H3VE	GT270	GTEX-1H3VE-0826	Male	Thyroid	1	40-49	4
GTEX-1H3VY	GT231	GTEX-1H3VY-1426	Male	Lung	1	50-59	0
GTEX-1H3VY	GT919	GTEX-1H3VY-0004	Male	Whole Blood	1	50-59	0
GTEX-1H3VY	GT167	GTEX-1H3VY-0826	Male	Thyroid	1	50-59	0
GTEX-1H3VY	GT874	GTEX-1H3VY-0526	Male	Nerve - Tibial	1	50-59	0
GTEX-1HBPI	GT331	GTEX-1HBPI-2726	Male	Brain - Cerebellum	1	50-59	2
GTEX-1HBPI	GT207	GTEX-1HBPI-0826	Male	Thyroid	1	50-59	2
GTEX-1HBPI	GT915	GTEX-1HBPI-0003	Male	Whole Blood	1	50-59	2
GTEX-1HBPI	GT305	GTEX-1HBPI-0926	Male	Lung	1	50-59	2
GTEX-1HGF4	GT189	GTEX-1HGF4-0126	Male	Skin	1	60-69	2
GTEX-1HGF4	GT842	GTEX-1HGF4-0626	Male	Lung	1	60-69	2
GTEX-1HGF4	GT323	GTEX-1HGF4-3026	Male	Brain - Cerebellum	1	60-69	2
GTEX-1HGF4	GT914	GTEX-1HGF4-0003	Male	Whole Blood	1	60-69	2
GTEX-1HR9M	GT770	GTEX-1HR9M-0003	Male	Whole Blood	1	60-69	4
GTEX-1HR9M	GT528	GTEX-1HR9M-0826	Male	Lung	1	60-69	4
GTEX-1HR9M	GT838	GTEX-1HR9M-2226	Male	Skin	1	60-69	4
GTEX-1HR9M	GT295	GTEX-1HR9M-2826	Male	Brain - Cerebellum	1	60-69	4
GTEX-1I1GP	GT848	GTEX-1I1GP-0526	Male	Lung	1	50-59	2
GTEX-1I1GP	GT913	GTEX-1I1GP-0002	Male	Whole Blood	1	50-59	2
GTEX-1I1GP	GT650	GTEX-1I1GP-2926	Male	Brain - Cerebellum	1	50-59	2
GTEX-1I1GP	GT206	GTEX-1I1GP-0326	Male	Thyroid	1	50-59	2
GTEX-1I6K6	GT794	GTEX-1I6K6-1726	Male	Skin	1	30-39	0
GTEX-1I6K6	GT652	GTEX-1I6K6-0726	Male	Thyroid	1	30-39	0
GTEX-1I6K6	GT637	GTEX-1I6K6-0003	Male	Whole Blood	1	30-39	0
GTEX-1I6K6	GT294	GTEX-1I6K6-0926	Male	Lung	1	30-39	0
GTEX-1IOXB	GT668	GTEX-1IOXB-1026	Male	Thyroid	1	50-59	2
GTEX-1IOXB	GT867	GTEX-1IOXB-0003	Male	Whole Blood	1	50-59	2
GTEX-1IOXB	GT660	GTEX-1IOXB-1126	Male	Lung	1	50-59	2
GTEX-1IOXB	GT877	GTEX-1IOXB-0426	Male	Nerve - Tibial	1	50-59	2
GTEX-1IOXB	GT793	GTEX-1IOXB-2726	Male	Skin	1	50-59	2
GTEX-1JJE9	GT338	GTEX-1JJE9-2626	Male	Skin	1	70-79	3
GTEX-1JJE9	GT102	GTEX-1JJE9-0226	Male	Thyroid	1	70-79	3
GTEX-1JJE9	GT721	GTEX-1JJE9-0926	Male	Lung	1	70-79	3
GTEX-1JJE9	GT456	GTEX-1JJE9-0003	Male	Whole Blood	1	70-79	3
GTEX-1JJE9	GT659	GTEX-1JJE9-3026	Male	Brain - Cerebellum	1	70-79	3
GTEX-1JJEA	GT101	GTEX-1JJEA-0626	Male	Thyroid	1	60-69	2
GTEX-1JJEA	GT815	GTEX-1JJEA-0003	Male	Whole Blood	1	60-69	2
GTEX-1JJEA	GT202	GTEX-1JJEA-1126	Male	Lung	1	60-69	2
GTEX-1JJEA	GT658	GTEX-1JJEA-2926	Male	Brain - Cerebellum	1	60-69	2
GTEX-1JK1U	GT921	GTEX-1JK1U-1126	Male	Lung	1	60-69	0
GTEX-1JK1U	GT673	GTEX-1JK1U-2426	Male	Nerve - Tibial	1	60-69	0
GTEX-1JK1U	GT863	GTEX-1JK1U-0001	Male	Whole Blood	1	60-69	0
GTEX-1JK1U	GT672	GTEX-1JK1U-0326	Male	Thyroid	1	60-69	0
GTEX-1JMOU	GT782	GTEX-1JMOU-0003	Female	Whole Blood	2	60-69	4
GTEX-1JMOU	GT680	GTEX-1JMOU-1026	Female	Skin	2	60-69	4
GTEX-1JMOU	GT669	GTEX-1JMOU-2826	Female	Brain - Cerebellum	2	60-69	4
GTEX-1JMOU	GT203	GTEX-1JMOU-0526	Female	Lung	2	60-69	4
GTEX-1JMPZ	GT716	GTEX-1JMPZ-1126	Male	Lung	1	30-39	4
GTEX-1JMPZ	GT681	GTEX-1JMPZ-0726	Male	Skin	1	30-39	4
GTEX-1JMPZ	GT138	GTEX-1JMPZ-0004	Male	Whole Blood	1	30-39	4
GTEX-1JMPZ	GT674	GTEX-1JMPZ-0626	Male	Thyroid	1	30-39	4
GTEX-1JMPZ	GT367	GTEX-1JMPZ-2826	Male	Brain - Cerebellum	1	30-39	4
GTEX-1JMQJ	GT662	GTEX-1JMQJ-2026	Male	Thyroid	1	50-59	2
GTEX-1JMQJ	GT704	GTEX-1JMQJ-3126	Male	Brain - Cerebellum	1	50-59	2
GTEX-1JMQJ	GT105	GTEX-1JMQJ-0002	Male	Whole Blood	1	50-59	2
GTEX-1JMQJ	GT142	GTEX-1JMQJ-2126	Male	Lung	1	50-59	2
GTEX-1JN1M	GT722	GTEX-1JN1M-1126	Female	Lung	2	60-69	0
GTEX-1JN1M	GT783	GTEX-1JN1M-0003	Female	Whole Blood	2	60-69	0
GTEX-1JN1M	GT675	GTEX-1JN1M-2726	Female	Skin	2	60-69	0
GTEX-1JN1M	GT366	GTEX-1JN1M-0726	Female	Thyroid	2	60-69	0
GTEX-1JN1M	GT306	GTEX-1JN1M-3126	Female	Brain - Cerebellum	2	60-69	0
GTEX-1K2DU	GT454	GTEX-1K2DU-0526	Male	Lung	1	20-29	0
GTEX-1K2DU	GT676	GTEX-1K2DU-1226	Male	Skin	1	20-29	0
GTEX-1K2DU	GT862	GTEX-1K2DU-0003	Male	Whole Blood	1	20-29	0
GTEX-1K2DU	GT670	GTEX-1K2DU-0126	Male	Thyroid	1	20-29	0
GTEX-1KANB	GT762	GTEX-1KANB-3226	Male	Brain - Cerebellum	1	50-59	2
GTEX-1KANB	GT920	GTEX-1KANB-0003	Male	Whole Blood	1	50-59	2
GTEX-1KANB	GT455	GTEX-1KANB-1026	Male	Lung	1	50-59	2
GTEX-1KANB	GT682	GTEX-1KANB-2826	Male	Skin	1	50-59	2
GTEX-1KANB	GT708	GTEX-1KANB-0626	Male	Thyroid	1	50-59	2
GTEX-1KD4Q	GT678	GTEX-1KD4Q-1026	Male	Thyroid	1	40-49	2
GTEX-1KD4Q	GT808	GTEX-1KD4Q-3026	Male	Brain - Cerebellum	1	40-49	2
GTEX-1KD4Q	GT120	GTEX-1KD4Q-0001	Male	Whole Blood	1	40-49	2
GTEX-1KD4Q	GT453	GTEX-1KD4Q-0926	Male	Lung	1	40-49	2
GTEX-1KWVE	GT679	GTEX-1KWVE-2226	Male	Brain - Cerebellum	1	30-39	1
GTEX-1KWVE	GT707	GTEX-1KWVE-0126	Male	Thyroid	1	30-39	1
GTEX-1KWVE	GT763	GTEX-1KWVE-1026	Male	Skin	1	30-39	1
GTEX-1KWVE	GT725	GTEX-1KWVE-0426	Male	Lung	1	30-39	1
GTEX-1KWVE	GT813	GTEX-1KWVE-0003	Male	Whole Blood	1	30-39	1
GTEX-1KWVE	GT781	GTEX-1KWVE-1526	Male	Nerve - Tibial	1	30-39	1
GTEX-1KXAM	GT122	GTEX-1KXAM-0003	Male	Whole Blood	1	60-69	0
GTEX-1KXAM	GT925	GTEX-1KXAM-1726	Male	Thyroid	1	60-69	0
GTEX-1KXAM	GT118	GTEX-1KXAM-0426	Male	Lung	1	60-69	0
GTEX-1KXAM	GT759	GTEX-1KXAM-1626	Male	Skin	1	60-69	0
GTEX-1L5NE	GT779	GTEX-1L5NE-2426	Male	Nerve - Tibial	1	50-59	0
GTEX-1L5NE	GT758	GTEX-1L5NE-1126	Male	Skin	1	50-59	0
GTEX-1L5NE	GT853	GTEX-1L5NE-0226	Male	Thyroid	1	50-59	0
GTEX-1L5NE	GT720	GTEX-1L5NE-0726	Male	Lung	1	50-59	0
GTEX-1L5NE	GT785	GTEX-1L5NE-0001	Male	Whole Blood	1	50-59	0
GTEX-1LB8K	GT723	GTEX-1LB8K-0826	Male	Lung	1	50-59	2
GTEX-1LB8K	GT677	GTEX-1LB8K-3026	Male	Brain - Cerebellum	1	50-59	2
GTEX-1LB8K	GT107	GTEX-1LB8K-0003	Male	Whole Blood	1	50-59	2
GTEX-1LB8K	GT757	GTEX-1LB8K-0626	Male	Thyroid	1	50-59	2
GTEX-1LB8K	GT760	GTEX-1LB8K-0726	Male	Skin	1	50-59	2
GTEX-1LC47	GT709	GTEX-1LC47-2826	Male	Brain - Cerebellum	1	60-69	3
GTEX-1LC47	GT683	GTEX-1LC47-0726	Male	Thyroid	1	60-69	3
GTEX-1LC47	GT204	GTEX-1LC47-1126	Male	Lung	1	60-69	3
GTEX-1LC47	GT784	GTEX-1LC47-0001	Male	Whole Blood	1	60-69	3
GTEX-1LG7Y	GT823	GTEX-1LG7Y-0001	Male	Whole Blood	1	50-59	2
GTEX-1LG7Y	GT831	GTEX-1LG7Y-2526	Male	Skin	1	50-59	2
GTEX-1LG7Y	GT809	GTEX-1LG7Y-3126	Male	Brain - Cerebellum	1	50-59	2
GTEX-1LG7Y	GT137	GTEX-1LG7Y-0826	Male	Lung	1	50-59	2
GTEX-1LSNL	GT703	GTEX-1LSNL-2726	Male	Skin	1	50-59	2
GTEX-1LSNL	GT789	GTEX-1LSNL-0003	Male	Whole Blood	1	50-59	2
GTEX-1LSNL	GT706	GTEX-1LSNL-3126	Male	Brain - Cerebellum	1	50-59	2
GTEX-1LSNL	GT854	GTEX-1LSNL-1026	Male	Thyroid	1	50-59	2
GTEX-1LSNL	GT143	GTEX-1LSNL-1126	Male	Lung	1	50-59	2
GTEX-1LSVX	GT826	GTEX-1LSVX-0426	Male	Nerve - Tibial	1	60-69	4
GTEX-1LSVX	GT642	GTEX-1LSVX-2826	Male	Brain - Cerebellum	1	60-69	4
GTEX-1LSVX	GT821	GTEX-1LSVX-0003	Male	Whole Blood	1	60-69	4
GTEX-1LSVX	GT131	GTEX-1LSVX-0626	Male	Lung	1	60-69	4
GTEX-1LSVX	GT780	GTEX-1LSVX-0726	Male	Thyroid	1	60-69	4
GTEX-1LVA9	GT593	GTEX-1LVA9-3126	Male	Brain - Cerebellum	1	50-59	2
GTEX-1LVA9	GT135	GTEX-1LVA9-1126	Male	Lung	1	50-59	2
GTEX-1LVA9	GT852	GTEX-1LVA9-0626	Male	Thyroid	1	50-59	2
GTEX-1LVA9	GT788	GTEX-1LVA9-0003	Male	Whole Blood	1	50-59	2
GTEX-1LVAO	GT140	GTEX-1LVAO-1226	Male	Lung	1	60-69	4
GTEX-1LVAO	GT817	GTEX-1LVAO-0003	Male	Whole Blood	1	60-69	4
GTEX-1LVAO	GT705	GTEX-1LVAO-3126	Male	Brain - Cerebellum	1	60-69	4
GTEX-1LVAO	GT603	GTEX-1LVAO-1026	Male	Thyroid	1	60-69	4
GTEX-1M4P7	GT922	GTEX-1M4P7-0003	Male	Whole Blood	1	60-69	2
GTEX-1M4P7	GT643	GTEX-1M4P7-2826	Male	Brain - Cerebellum	1	60-69	2
GTEX-1M4P7	GT661	GTEX-1M4P7-0626	Male	Thyroid	1	60-69	2
GTEX-1M4P7	GT724	GTEX-1M4P7-0826	Male	Lung	1	60-69	2
GTEX-1MGNQ	GT139	GTEX-1MGNQ-0826	Male	Lung	1	40-49	0
GTEX-1MGNQ	GT240	GTEX-1MGNQ-0726	Male	Thyroid	1	40-49	0
GTEX-1MGNQ	GT766	GTEX-1MGNQ-1026	Male	Skin	1	40-49	0
GTEX-1MGNQ	GT819	GTEX-1MGNQ-0001	Male	Whole Blood	1	40-49	0
GTEX-1N2DW	GT592	GTEX-1N2DW-2926	Male	Brain - Cerebellum	1	50-59	2
GTEX-1N2DW	GT829	GTEX-1N2DW-0526	Male	Nerve - Tibial	1	50-59	2
GTEX-1N2DW	GT825	GTEX-1N2DW-0003	Male	Whole Blood	1	50-59	2
GTEX-1N2DW	GT777	GTEX-1N2DW-1226	Male	Thyroid	1	50-59	2
GTEX-1N2DW	GT121	GTEX-1N2DW-1126	Male	Lung	1	50-59	2
GTEX-1N5O9	GT811	GTEX-1N5O9-1026	Male	Thyroid	1	60-69	2
GTEX-1N5O9	GT624	GTEX-1N5O9-1226	Male	Lung	1	60-69	2
GTEX-1N5O9	GT718	GTEX-1N5O9-3026	Male	Brain - Cerebellum	1	60-69	2
GTEX-1N5O9	GT239	GTEX-1N5O9-0426	Male	Nerve - Tibial	1	60-69	2
GTEX-1N5O9	GT106	GTEX-1N5O9-0004	Male	Whole Blood	1	60-69	2
GTEX-1N5O9	GT717	GTEX-1N5O9-0926	Male	Skin	1	60-69	2
GTEX-1NUQO	GT768	GTEX-1NUQO-2026	Female	Skin	2	20-29	0
GTEX-1NUQO	GT205	GTEX-1NUQO-1026	Female	Lung	2	20-29	0
GTEX-1NUQO	GT818	GTEX-1NUQO-0003	Female	Whole Blood	2	20-29	0
GTEX-1NUQO	GT726	GTEX-1NUQO-0926	Female	Thyroid	2	20-29	0
GTEX-1NUQO	GT767	GTEX-1NUQO-0226	Female	Nerve - Tibial	2	20-29	0
GTEX-1NV8Z	GT816	GTEX-1NV8Z-0003	Male	Whole Blood	1	60-69	2
GTEX-1NV8Z	GT136	GTEX-1NV8Z-1226	Male	Lung	1	60-69	2
GTEX-1NV8Z	GT924	GTEX-1NV8Z-3026	Male	Brain - Cerebellum	1	60-69	2
GTEX-1NV8Z	GT765	GTEX-1NV8Z-0726	Male	Skin	1	60-69	2
GTEX-1NV8Z	GT452	GTEX-1NV8Z-0926	Male	Thyroid	1	60-69	2
GTEX-1O97I	GT769	GTEX-1O97I-1026	Male	Thyroid	1	60-69	3
GTEX-1O97I	GT771	GTEX-1O97I-3026	Male	Brain - Cerebellum	1	60-69	3
GTEX-1O97I	GT132	GTEX-1O97I-1526	Male	Lung	1	60-69	3
GTEX-1O97I	GT787	GTEX-1O97I-0003	Male	Whole Blood	1	60-69	3
GTEX-1OFPY	GT372	GTEX-1OFPY-1526	Male	Thyroid	1	60-69	0
GTEX-1OFPY	GT786	GTEX-1OFPY-0003	Male	Whole Blood	1	60-69	0
GTEX-1OFPY	GT134	GTEX-1OFPY-0226	Male	Lung	1	60-69	0
GTEX-1OFPY	GT764	GTEX-1OFPY-0526	Male	Skin	1	60-69	0
GTEX-1P4AB	GT923	GTEX-1P4AB-0001	Male	Whole Blood	1	50-59	4
GTEX-1P4AB	GT457	GTEX-1P4AB-1026	Male	Lung	1	50-59	4
GTEX-1P4AB	GT855	GTEX-1P4AB-3026	Male	Brain - Cerebellum	1	50-59	4
GTEX-1P4AB	GT810	GTEX-1P4AB-1126	Male	Thyroid	1	50-59	4
GTEX-1PBJI	GT832	GTEX-1PBJI-2926	Female	Brain - Cerebellum	2	20-29	1
GTEX-1PBJI	GT856	GTEX-1PBJI-0726	Female	Thyroid	2	20-29	1
GTEX-1PBJI	GT814	GTEX-1PBJI-0003	Female	Whole Blood	2	20-29	1
GTEX-1PBJI	GT623	GTEX-1PBJI-0826	Female	Lung	2	20-29	1
GTEX-1R46S	GT625	GTEX-1R46S-0003	Female	Whole Blood	2	60-69	4
GTEX-1R46S	GT315	GTEX-1R46S-0426	Female	Thyroid	2	60-69	4
GTEX-1R46S	GT778	GTEX-1R46S-3126	Female	Brain - Cerebellum	2	60-69	4
GTEX-1R46S	GT104	GTEX-1R46S-1226	Female	Lung	2	60-69	4
GTEX-1R9K4	GT864	GTEX-1R9K4-3026	Male	Brain - Cerebellum	1	60-69	0
GTEX-1R9K4	GT133	GTEX-1R9K4-0926	Male	Lung	1	60-69	0
GTEX-1R9K4	GT636	GTEX-1R9K4-0001	Male	Whole Blood	1	60-69	0
GTEX-1R9K4	GT772	GTEX-1R9K4-2826	Male	Skin	1	60-69	0
GTEX-1R9K4	GT828	GTEX-1R9K4-0726	Male	Thyroid	1	60-69	0
GTEX-1R9K5	GT635	GTEX-1R9K5-0001	Male	Whole Blood	1	50-59	0
GTEX-1R9K5	GT719	GTEX-1R9K5-0926	Male	Lung	1	50-59	0
GTEX-1R9K5	GT213	GTEX-1R9K5-1926	Male	Skin	1	50-59	0
GTEX-1R9K5	GT450	GTEX-1R9K5-0726	Male	Thyroid	1	50-59	0
GTEX-1RAZQ	GT141	GTEX-1RAZQ-1026	Male	Lung	1	30-39	0
GTEX-1RAZQ	GT451	GTEX-1RAZQ-0926	Male	Thyroid	1	30-39	0
GTEX-1RAZQ	GT119	GTEX-1RAZQ-0001	Male	Whole Blood	1	30-39	0
GTEX-1RAZQ	GT671	GTEX-1RAZQ-1326	Male	Skin	1	30-39	0
GTEX-R55G	GT538	GTEX-R55G-2226	Female	Nerve - Tibial	2	40-49	0
GTEX-R55G	GT541	GTEX-R55G-0726	Female	Thyroid	2	40-49	0
GTEX-R55G	GT478	GTEX-R55G-0003	Female	Whole Blood	2	40-49	0
GTEX-R55G	GT533	GTEX-R55G-0826	Female	Lung	2	40-49	0
GTEX-RU72	GT251	GTEX-RU72-0526	Female	Lung	2	50-59	2
GTEX-RU72	GT558	GTEX-RU72-2926	Female	Brain - Cerebellum	2	50-59	2
GTEX-RU72	GT116	GTEX-RU72-0126	Female	Thyroid	2	50-59	2
GTEX-RU72	GT696	GTEX-RU72-0004	Female	Whole Blood	2	50-59	2
GTEX-S3LF	GT820	GTEX-S3LF-0001	Male	Whole Blood	1	70-79	2
GTEX-S3LF	GT260	GTEX-S3LF-0426	Male	Nerve - Tibial	1	70-79	2
GTEX-S3LF	GT273	GTEX-S3LF-0626	Male	Thyroid	1	70-79	2
GTEX-S3LF	GT154	GTEX-S3LF-1126	Male	Lung	1	70-79	2
GTEX-S4Q7	GT480	GTEX-S4Q7-0001	Male	Whole Blood	1	20-29	0
GTEX-S4Q7	GT543	GTEX-S4Q7-1426	Male	Nerve - Tibial	1	20-29	0
GTEX-S4Q7	GT535	GTEX-S4Q7-0326	Male	Thyroid	1	20-29	0
GTEX-S4Q7	GT419	GTEX-S4Q7-0426	Male	Lung	1	20-29	0
GTEX-S4Z8	GT567	GTEX-S4Z8-1926	Male	Nerve - Tibial	1	60-69	0
GTEX-S4Z8	GT550	GTEX-S4Z8-0326	Male	Thyroid	1	60-69	0
GTEX-S4Z8	GT184	GTEX-S4Z8-0003	Male	Whole Blood	1	60-69	0
GTEX-S4Z8	GT181	GTEX-S4Z8-0426	Male	Lung	1	60-69	0
GTEX-S7SE	GT684	GTEX-S7SE-0004	Male	Whole Blood	1	50-59	2
GTEX-S7SE	GT666	GTEX-S7SE-0726	Male	Thyroid	1	50-59	2
GTEX-S7SE	GT380	GTEX-S7SE-0926	Male	Lung	1	50-59	2
GTEX-S7SE	GT663	GTEX-S7SE-2526	Male	Brain - Cerebellum	1	50-59	2
GTEX-T2IS	GT110	GTEX-T2IS-0626	Female	Thyroid	2	20-29	1
GTEX-T2IS	GT701	GTEX-T2IS-0002	Female	Whole Blood	2	20-29	1
GTEX-T2IS	GT435	GTEX-T2IS-2926	Female	Brain - Cerebellum	2	20-29	1
GTEX-T2IS	GT114	GTEX-T2IS-0526	Female	Lung	2	20-29	1
GTEX-T5JC	GT193	GTEX-T5JC-0826	Male	Lung	1	20-29	2
GTEX-T5JC	GT307	GTEX-T5JC-0126	Male	Nerve - Tibial	1	20-29	2
GTEX-T5JC	GT686	GTEX-T5JC-0002	Male	Whole Blood	1	20-29	2
GTEX-T5JC	GT194	GTEX-T5JC-2326	Male	Brain - Cerebellum	1	20-29	2
GTEX-T5JC	GT153	GTEX-T5JC-2026	Male	Thyroid	1	20-29	2
GTEX-T6MN	GT308	GTEX-T6MN-0626	Male	Thyroid	1	50-59	2
GTEX-T6MN	GT152	GTEX-T6MN-0326	Male	Nerve - Tibial	1	50-59	2
GTEX-T6MN	GT693	GTEX-T6MN-0003	Male	Whole Blood	1	50-59	2
GTEX-T6MN	GT144	GTEX-T6MN-2526	Male	Brain - Cerebellum	1	50-59	2
GTEX-T6MN	GT195	GTEX-T6MN-0826	Male	Lung	1	50-59	2
GTEX-TML8	GT263	GTEX-TML8-1626	Female	Nerve - Tibial	2	40-49	0
GTEX-TML8	GT585	GTEX-TML8-0326	Female	Lung	2	40-49	0
GTEX-TML8	GT591	GTEX-TML8-0226	Female	Thyroid	2	40-49	0
GTEX-TML8	GT482	GTEX-TML8-0004	Female	Whole Blood	2	40-49	0
GTEX-TMMY	GT476	GTEX-TMMY-0003	Female	Whole Blood	2	40-49	0
GTEX-TMMY	GT634	GTEX-TMMY-0926	Female	Lung	2	40-49	0
GTEX-TMMY	GT594	GTEX-TMMY-0526	Female	Nerve - Tibial	2	40-49	0
GTEX-TMMY	GT572	GTEX-TMMY-0826	Female	Thyroid	2	40-49	0
GTEX-U8T8	GT221	GTEX-U8T8-0426	Male	Nerve - Tibial	1	60-69	0
GTEX-U8T8	GT578	GTEX-U8T8-2326	Male	Thyroid	1	60-69	0
GTEX-U8T8	GT162	GTEX-U8T8-0001	Male	Whole Blood	1	60-69	0
GTEX-U8T8	GT352	GTEX-U8T8-2226	Male	Lung	1	60-69	0
GTEX-UTHO	GT355	GTEX-UTHO-2926	Male	Brain - Cerebellum	1	60-69	3
GTEX-UTHO	GT688	GTEX-UTHO-0003	Male	Whole Blood	1	60-69	3
GTEX-UTHO	GT561	GTEX-UTHO-0626	Male	Thyroid	1	60-69	3
GTEX-UTHO	GT410	GTEX-UTHO-0826	Male	Skin	1	60-69	3
GTEX-UTHO	GT182	GTEX-UTHO-0926	Male	Lung	1	60-69	3
GTEX-V1D1	GT405	GTEX-V1D1-0826	Male	Lung	1	50-59	0
GTEX-V1D1	GT508	GTEX-V1D1-2026	Male	Skin	1	50-59	0
GTEX-V1D1	GT586	GTEX-V1D1-0926	Male	Thyroid	1	50-59	0
GTEX-V1D1	GT611	GTEX-V1D1-0001	Male	Whole Blood	1	50-59	0
GTEX-V955	GT406	GTEX-V955-0426	Male	Thyroid	1	60-69	0
GTEX-V955	GT509	GTEX-V955-0526	Male	Lung	1	60-69	0
GTEX-V955	GT475	GTEX-V955-0001	Male	Whole Blood	1	60-69	0
GTEX-V955	GT130	GTEX-V955-2126	Male	Skin	1	60-69	0
GTEX-VJWN	GT569	GTEX-VJWN-1326	Female	Lung	2	50-59	2
GTEX-VJWN	GT128	GTEX-VJWN-0326	Female	Skin	2	50-59	2
GTEX-VJWN	GT559	GTEX-VJWN-0003	Female	Whole Blood	2	50-59	2
GTEX-VJWN	GT468	GTEX-VJWN-0826	Female	Thyroid	2	50-59	2
GTEX-VJWN	GT384	GTEX-VJWN-3026	Female	Brain - Cerebellum	2	50-59	2
GTEX-VUSG	GT201	GTEX-VUSG-0426	Male	Thyroid	1	50-59	0
GTEX-VUSG	GT196	GTEX-VUSG-0926	Male	Lung	1	50-59	0
GTEX-VUSG	GT812	GTEX-VUSG-0002	Male	Whole Blood	1	50-59	0
GTEX-VUSG	GT103	GTEX-VUSG-2326	Male	Skin	1	50-59	0
GTEX-WFG8	GT836	GTEX-WFG8-0004	Male	Whole Blood	1	20-29	0
GTEX-WFG8	GT583	GTEX-WFG8-2126	Male	Skin	1	20-29	0
GTEX-WFG8	GT388	GTEX-WFG8-0426	Male	Thyroid	1	20-29	0
GTEX-WFG8	GT581	GTEX-WFG8-0926	Male	Lung	1	20-29	0
GTEX-WFJO	GT575	GTEX-WFJO-0226	Male	Thyroid	1	30-39	0
GTEX-WFJO	GT554	GTEX-WFJO-0003	Male	Whole Blood	1	30-39	0
GTEX-WFJO	GT487	GTEX-WFJO-1326	Male	Skin	1	30-39	0
GTEX-WFJO	GT339	GTEX-WFJO-0326	Male	Lung	1	30-39	0
GTEX-WH7G	GT604	GTEX-WH7G-2026	Male	Skin	1	40-49	0
GTEX-WH7G	GT471	GTEX-WH7G-0726	Male	Lung	1	40-49	0
GTEX-WH7G	GT396	GTEX-WH7G-0526	Male	Thyroid	1	40-49	0
GTEX-WH7G	GT610	GTEX-WH7G-0004	Male	Whole Blood	1	40-49	0
GTEX-WHPG	GT477	GTEX-WHPG-0002	Male	Whole Blood	1	50-59	0
GTEX-WHPG	GT376	GTEX-WHPG-0226	Male	Thyroid	1	50-59	0
GTEX-WHPG	GT238	GTEX-WHPG-2626	Male	Skin	1	50-59	0
GTEX-WHPG	GT517	GTEX-WHPG-1426	Male	Lung	1	50-59	0
GTEX-WK11	GT281	GTEX-WK11-0926	Male	Thyroid	1	50-59	1
GTEX-WK11	GT560	GTEX-WK11-0526	Male	Lung	1	50-59	1
GTEX-WK11	GT443	GTEX-WK11-2726	Male	Skin	1	50-59	1
GTEX-WK11	GT531	GTEX-WK11-0002	Male	Whole Blood	1	50-59	1
GTEX-WL46	GT346	GTEX-WL46-2626	Male	Skin	1	50-59	2
GTEX-WL46	GT692	GTEX-WL46-0002	Male	Whole Blood	1	50-59	2
GTEX-WL46	GT830	GTEX-WL46-0126	Male	Thyroid	1	50-59	2
GTEX-WL46	GT422	GTEX-WL46-2826	Male	Brain - Cerebellum	1	50-59	2
GTEX-WL46	GT492	GTEX-WL46-1026	Male	Lung	1	50-59	2
GTEX-WQUQ	GT342	GTEX-WQUQ-0226	Male	Skin	1	60-69	0
GTEX-WQUQ	GT540	GTEX-WQUQ-1026	Male	Thyroid	1	60-69	0
GTEX-WQUQ	GT261	GTEX-WQUQ-0002	Male	Whole Blood	1	60-69	0
GTEX-WQUQ	GT390	GTEX-WQUQ-1126	Male	Lung	1	60-69	0
GTEX-WQUQ	GT361	GTEX-WQUQ-0626	Male	Nerve - Tibial	1	60-69	0
GTEX-WRHU	GT501	GTEX-WRHU-2826	Female	Skin	2	50-59	1
GTEX-WRHU	GT549	GTEX-WRHU-0226	Female	Lung	2	50-59	1
GTEX-WRHU	GT219	GTEX-WRHU-0626	Female	Nerve - Tibial	2	50-59	1
GTEX-WRHU	GT587	GTEX-WRHU-0926	Female	Thyroid	2	50-59	1
GTEX-WRHU	GT529	GTEX-WRHU-0003	Female	Whole Blood	2	50-59	1
GTEX-WVJS	GT244	GTEX-WVJS-0726	Male	Thyroid	1	50-59	0
GTEX-WVJS	GT274	GTEX-WVJS-0326	Male	Nerve - Tibial	1	50-59	0
GTEX-WVJS	GT824	GTEX-WVJS-0003	Male	Whole Blood	1	50-59	0
GTEX-WVJS	GT248	GTEX-WVJS-0526	Male	Skin	1	50-59	0
GTEX-WVJS	GT258	GTEX-WVJS-0826	Male	Lung	1	50-59	0
GTEX-WVLH	GT667	GTEX-WVLH-0626	Male	Thyroid	1	50-59	2
GTEX-WVLH	GT358	GTEX-WVLH-2526	Male	Skin	1	50-59	2
GTEX-WVLH	GT381	GTEX-WVLH-0826	Male	Lung	1	50-59	2
GTEX-WVLH	GT694	GTEX-WVLH-0001	Male	Whole Blood	1	50-59	2
GTEX-WVLH	GT664	GTEX-WVLH-2926	Male	Brain - Cerebellum	1	50-59	2
GTEX-WWYW	GT511	GTEX-WWYW-0626	Female	Skin	2	50-59	3
GTEX-WWYW	GT242	GTEX-WWYW-0326	Female	Nerve - Tibial	2	50-59	3
GTEX-WWYW	GT691	GTEX-WWYW-0004	Female	Whole Blood	2	50-59	3
GTEX-WWYW	GT522	GTEX-WWYW-0926	Female	Lung	2	50-59	3
GTEX-WWYW	GT458	GTEX-WWYW-0826	Female	Thyroid	2	50-59	3
GTEX-WWYW	GT612	GTEX-WWYW-3026	Female	Brain - Cerebellum	2	50-59	3
GTEX-WXYG	GT607	GTEX-WXYG-0226	Female	Thyroid	2	50-59	0
GTEX-WXYG	GT479	GTEX-WXYG-0001	Female	Whole Blood	2	50-59	0
GTEX-WXYG	GT539	GTEX-WXYG-0726	Female	Lung	2	50-59	0
GTEX-WXYG	GT608	GTEX-WXYG-2626	Female	Nerve - Tibial	2	50-59	0
GTEX-WY7C	GT941	GTEX-WY7C-0226	Male	Thyroid	1	50-59	0
GTEX-WY7C	GT183	GTEX-WY7C-0002	Male	Whole Blood	1	50-59	0
GTEX-WY7C	GT942	GTEX-WY7C-0426	Male	Lung	1	50-59	0
GTEX-WY7C	GT938	GTEX-WY7C-2126	Male	Skin	1	50-59	0
GTEX-WYJK	GT926	GTEX-WYJK-0826	Male	Lung	1	50-59	0
GTEX-WYJK	GT940	GTEX-WYJK-0526	Male	Skin	1	50-59	0
GTEX-WYJK	GT931	GTEX-WYJK-1626	Male	Thyroid	1	50-59	0
GTEX-WYJK	GT553	GTEX-WYJK-0001	Male	Whole Blood	1	50-59	0
GTEX-WYVS	GT943	GTEX-WYVS-1626	Female	Skin	2	40-49	0
GTEX-WYVS	GT939	GTEX-WYVS-0526	Female	Lung	2	40-49	0
GTEX-WYVS	GT927	GTEX-WYVS-0326	Female	Thyroid	2	40-49	0
GTEX-WYVS	GT343	GTEX-WYVS-0002	Female	Whole Blood	2	40-49	0
GTEX-WZTO	GT690	GTEX-WZTO-0002	Male	Whole Blood	1	40-49	1
GTEX-WZTO	GT439	GTEX-WZTO-2326	Male	Skin	1	40-49	1
GTEX-WZTO	GT928	GTEX-WZTO-2826	Male	Brain - Cerebellum	1	40-49	1
GTEX-WZTO	GT930	GTEX-WZTO-0426	Male	Lung	1	40-49	1
GTEX-X15G	GT401	GTEX-X15G-0002	Female	Whole Blood	2	50-59	0
GTEX-X15G	GT243	GTEX-X15G-0626	Female	Lung	2	50-59	0
GTEX-X15G	GT423	GTEX-X15G-0526	Female	Thyroid	2	50-59	0
GTEX-X15G	GT313	GTEX-X15G-2026	Female	Skin	2	50-59	0
GTEX-X261	GT665	GTEX-X261-3126	Male	Brain - Cerebellum	1	50-59	4
GTEX-X261	GT715	GTEX-X261-0726	Male	Thyroid	1	50-59	4
GTEX-X261	GT416	GTEX-X261-1026	Male	Lung	1	50-59	4
GTEX-X261	GT353	GTEX-X261-2826	Male	Skin	1	50-59	4
GTEX-X261	GT702	GTEX-X261-0002	Male	Whole Blood	1	50-59	4
GTEX-X4EP	GT371	GTEX-X4EP-0626	Female	Skin	2	60-69	4
GTEX-X4EP	GT472	GTEX-X4EP-3026	Female	Brain - Cerebellum	2	60-69	4
GTEX-X4EP	GT467	GTEX-X4EP-2126	Female	Thyroid	2	60-69	4
GTEX-X4EP	GT695	GTEX-X4EP-0002	Female	Whole Blood	2	60-69	4
GTEX-X4EP	GT595	GTEX-X4EP-0526	Female	Lung	2	60-69	4
GTEX-X4LF	GT415	GTEX-X4LF-1526	Male	Skin	1	50-59	0
GTEX-X4LF	GT473	GTEX-X4LF-0526	Male	Lung	1	50-59	0
GTEX-X4LF	GT564	GTEX-X4LF-0426	Male	Thyroid	1	50-59	0
GTEX-X4LF	GT262	GTEX-X4LF-0001	Male	Whole Blood	1	50-59	0
GTEX-X4XX	GT773	GTEX-X4XX-1026	Male	Lung	1	60-69	4
GTEX-X4XX	GT687	GTEX-X4XX-0004	Male	Whole Blood	1	60-69	4
GTEX-X4XX	GT775	GTEX-X4XX-0426	Male	Nerve - Tibial	1	60-69	4
GTEX-X4XX	GT776	GTEX-X4XX-2926	Male	Brain - Cerebellum	1	60-69	4
GTEX-X4XX	GT774	GTEX-X4XX-0926	Male	Thyroid	1	60-69	4
GTEX-X4XY	GT368	GTEX-X4XY-0726	Male	Skin	1	60-69	0
GTEX-X4XY	GT571	GTEX-X4XY-1026	Male	Lung	1	60-69	0
GTEX-X4XY	GT436	GTEX-X4XY-2926	Male	Brain - Cerebellum	1	60-69	0
GTEX-X4XY	GT557	GTEX-X4XY-0002	Male	Whole Blood	1	60-69	0
GTEX-X4XY	GT386	GTEX-X4XY-0826	Male	Thyroid	1	60-69	0
GTEX-X585	GT551	GTEX-X585-1526	Male	Thyroid	1	50-59	4
GTEX-X585	GT504	GTEX-X585-0426	Male	Nerve - Tibial	1	50-59	4
GTEX-X585	GT689	GTEX-X585-0003	Male	Whole Blood	1	50-59	4
GTEX-X585	GT496	GTEX-X585-1026	Male	Lung	1	50-59	4
GTEX-X585	GT507	GTEX-X585-2426	Male	Skin	1	50-59	4
GTEX-X5EB	GT445	GTEX-X5EB-2526	Male	Nerve - Tibial	1	40-49	0
GTEX-X5EB	GT171	GTEX-X5EB-1926	Male	Skin	1	40-49	0
GTEX-X5EB	GT425	GTEX-X5EB-0426	Male	Lung	1	40-49	0
GTEX-X5EB	GT418	GTEX-X5EB-0726	Male	Thyroid	1	40-49	0
GTEX-X5EB	GT356	GTEX-X5EB-0001	Male	Whole Blood	1	40-49	0
GTEX-X8HC	GT555	GTEX-X8HC-0003	Female	Whole Blood	2	50-59	0
GTEX-X8HC	GT426	GTEX-X8HC-0726	Female	Thyroid	2	50-59	0
GTEX-X8HC	GT383	GTEX-X8HC-0926	Female	Lung	2	50-59	0
GTEX-X8HC	GT606	GTEX-X8HC-0626	Female	Skin	2	50-59	0
GTEX-XBEC	GT601	GTEX-XBEC-0426	Male	Nerve - Tibial	1	50-59	2
GTEX-XBEC	GT481	GTEX-XBEC-0002	Male	Whole Blood	1	50-59	2
GTEX-XBEC	GT491	GTEX-XBEC-0726	Male	Skin	1	50-59	2
GTEX-XBEC	GT570	GTEX-XBEC-1026	Male	Lung	1	50-59	2
GTEX-XBEC	GT546	GTEX-XBEC-0926	Male	Thyroid	1	50-59	2
GTEX-XBED	GT556	GTEX-XBED-0004	Male	Whole Blood	1	60-69	0
GTEX-XBED	GT495	GTEX-XBED-1926	Male	Skin	1	60-69	0
GTEX-XBED	GT441	GTEX-XBED-2526	Male	Nerve - Tibial	1	60-69	0
GTEX-XBED	GT348	GTEX-XBED-0826	Male	Lung	1	60-69	0
GTEX-XBED	GT577	GTEX-XBED-0126	Male	Thyroid	1	60-69	0
GTEX-XBEW	GT503	GTEX-XBEW-0226	Male	Lung	1	40-49	0
GTEX-XBEW	GT385	GTEX-XBEW-0126	Male	Thyroid	1	40-49	0
GTEX-XBEW	GT449	GTEX-XBEW-0001	Male	Whole Blood	1	40-49	0
GTEX-XBEW	GT609	GTEX-XBEW-1126	Male	Skin	1	40-49	0
GTEX-XMD3	GT459	GTEX-XMD3-0826	Female	Lung	2	50-59	0
GTEX-XMD3	GT216	GTEX-XMD3-2626	Female	Skin	2	50-59	0
GTEX-XMD3	GT519	GTEX-XMD3-0003	Female	Whole Blood	2	50-59	0
GTEX-XMD3	GT520	GTEX-XMD3-0626	Female	Thyroid	2	50-59	0
GTEX-XOT4	GT486	GTEX-XOT4-0626	Female	Skin	2	60-69	2
GTEX-XOT4	GT754	GTEX-XOT4-0001	Female	Whole Blood	2	60-69	2
GTEX-XOT4	GT437	GTEX-XOT4-1526	Female	Thyroid	2	60-69	2
GTEX-XOT4	GT463	GTEX-XOT4-1426	Female	Lung	2	60-69	2
GTEX-XOTO	GT276	GTEX-XOTO-2926	Male	Brain - Cerebellum	1	50-59	2
GTEX-XOTO	GT177	GTEX-XOTO-1626	Male	Lung	1	50-59	2
GTEX-XOTO	GT175	GTEX-XOTO-0726	Male	Skin	1	50-59	2
GTEX-XOTO	GT176	GTEX-XOTO-0326	Male	Nerve - Tibial	1	50-59	2
GTEX-XOTO	GT685	GTEX-XOTO-0002	Male	Whole Blood	1	50-59	2
GTEX-XOTO	GT761	GTEX-XOTO-1226	Male	Thyroid	1	50-59	2
GTEX-XUW1	GT382	GTEX-XUW1-1026	Female	Thyroid	2	50-59	0
GTEX-XUW1	GT484	GTEX-XUW1-0002	Female	Whole Blood	2	50-59	0
GTEX-XUW1	GT275	GTEX-XUW1-1226	Female	Lung	2	50-59	0
GTEX-XUW1	GT462	GTEX-XUW1-0926	Female	Skin	2	50-59	0
GTEX-XV7Q	GT932	GTEX-XV7Q-1826	Female	Skin	2	40-49	0
GTEX-XV7Q	GT934	GTEX-XV7Q-0426	Female	Lung	2	40-49	0
GTEX-XV7Q	GT714	GTEX-XV7Q-0003	Female	Whole Blood	2	40-49	0
GTEX-XV7Q	GT933	GTEX-XV7Q-0326	Female	Thyroid	2	40-49	0
GTEX-XYKS	GT344	GTEX-XYKS-0826	Female	Thyroid	2	60-69	0
GTEX-XYKS	GT483	GTEX-XYKS-0003	Female	Whole Blood	2	60-69	0
GTEX-XYKS	GT378	GTEX-XYKS-2526	Female	Nerve - Tibial	2	60-69	0
GTEX-XYKS	GT394	GTEX-XYKS-1426	Female	Skin	2	60-69	0
GTEX-XYKS	GT563	GTEX-XYKS-0526	Female	Lung	2	60-69	0
GTEX-Y8LW	GT334	GTEX-Y8LW-0226	Female	Thyroid	2	50-59	0
GTEX-Y8LW	GT755	GTEX-Y8LW-0004	Female	Whole Blood	2	50-59	0
GTEX-Y8LW	GT505	GTEX-Y8LW-0326	Female	Lung	2	50-59	0
GTEX-Y8LW	GT172	GTEX-Y8LW-1526	Female	Skin	2	50-59	0
GTEX-Y9LG	GT442	GTEX-Y9LG-0526	Male	Lung	1	30-39	0
GTEX-Y9LG	GT513	GTEX-Y9LG-0426	Male	Thyroid	1	30-39	0
GTEX-Y9LG	GT506	GTEX-Y9LG-1126	Male	Skin	1	30-39	0
GTEX-Y9LG	GT389	GTEX-Y9LG-0003	Male	Whole Blood	1	30-39	0
GTEX-YB5E	GT283	GTEX-YB5E-0726	Male	Lung	1	40-49	0
GTEX-YB5E	GT218	GTEX-YB5E-1326	Male	Skin	1	40-49	0
GTEX-YB5E	GT532	GTEX-YB5E-0003	Male	Whole Blood	1	40-49	0
GTEX-YB5E	GT391	GTEX-YB5E-0626	Male	Thyroid	1	40-49	0
GTEX-YEC3	GT316	GTEX-YEC3-0826	Male	Thyroid	1	50-59	0
GTEX-YEC3	GT354	GTEX-YEC3-0004	Male	Whole Blood	1	50-59	0
GTEX-YEC3	GT178	GTEX-YEC3-1626	Male	Nerve - Tibial	1	50-59	0
GTEX-YEC3	GT615	GTEX-YEC3-0226	Male	Lung	1	50-59	0
GTEX-YEC4	GT712	GTEX-YEC4-0003	Male	Whole Blood	1	40-49	0
GTEX-YEC4	GT225	GTEX-YEC4-1826	Male	Skin	1	40-49	0
GTEX-YEC4	GT710	GTEX-YEC4-0526	Male	Lung	1	40-49	0
GTEX-YEC4	GT223	GTEX-YEC4-0626	Male	Thyroid	1	40-49	0
GTEX-Z93S	GT351	GTEX-Z93S-0526	Male	Thyroid	1	50-59	2
GTEX-Z93S	GT756	GTEX-Z93S-0002	Male	Whole Blood	1	50-59	2
GTEX-Z93S	GT536	GTEX-Z93S-0626	Male	Lung	1	50-59	2
GTEX-Z93S	GT493	GTEX-Z93S-1626	Male	Skin	1	50-59	2
GTEX-ZE7O	GT111	GTEX-ZE7O-1126	Female	Thyroid	2	50-59	2
GTEX-ZE7O	GT548	GTEX-ZE7O-0002	Female	Whole Blood	2	50-59	2
GTEX-ZE7O	GT613	GTEX-ZE7O-3326	Female	Brain - Cerebellum	2	50-59	2
GTEX-ZE7O	GT108	GTEX-ZE7O-0826	Female	Lung	2	50-59	2
GTEX-ZUA1	GT357	GTEX-ZUA1-0001	Male	Whole Blood	1	40-49	2
GTEX-ZUA1	GT566	GTEX-ZUA1-2926	Male	Brain - Cerebellum	1	40-49	2
GTEX-ZUA1	GT379	GTEX-ZUA1-1026	Male	Lung	1	40-49	2
GTEX-ZUA1	GT115	GTEX-ZUA1-0926	Male	Thyroid	1	40-49	2
GTEX-ZV68	GT387	GTEX-ZV68-0001	Female	Whole Blood	2	50-59	2
GTEX-ZV68	GT582	GTEX-ZV68-0626	Female	Lung	2	50-59	2
GTEX-ZV68	GT537	GTEX-ZV68-0726	Female	Thyroid	2	50-59	2
GTEX-ZV68	GT365	GTEX-ZV68-2426	Female	Brain - Cerebellum	2	50-59	2
GTEX-ZWKS	GT209	GTEX-ZWKS-0526	Male	Lung	1	30-39	4
GTEX-ZWKS	GT337	GTEX-ZWKS-1026	Male	Thyroid	1	30-39	4
GTEX-ZWKS	GT288	GTEX-ZWKS-2926	Male	Brain - Cerebellum	1	30-39	4
GTEX-ZWKS	GT252	GTEX-ZWKS-0626	Male	Skin	1	30-39	4
GTEX-ZWKS	GT282	GTEX-ZWKS-0002	Male	Whole Blood	1	30-39	4
GTEX-ZXG5	GT210	GTEX-ZXG5-0926	Male	Thyroid	1	60-69	3
GTEX-ZXG5	GT545	GTEX-ZXG5-0826	Male	Lung	1	60-69	3
GTEX-ZXG5	GT285	GTEX-ZXG5-3026	Male	Brain - Cerebellum	1	60-69	3
GTEX-ZXG5	GT434	GTEX-ZXG5-0002	Male	Whole Blood	1	60-69	3
GTEX-ZYFD	GT420	GTEX-ZYFD-1726	Male	Lung	1	50-59	3
GTEX-ZYFD	GT360	GTEX-ZYFD-2926	Male	Brain - Cerebellum	1	50-59	3
GTEX-ZYFD	GT345	GTEX-ZYFD-0001	Male	Whole Blood	1	50-59	3
GTEX-ZYFD	GT632	GTEX-ZYFD-0826	Male	Thyroid	1	50-59	3
GTEX-ZYVF	GT212	GTEX-ZYVF-1126	Female	Thyroid	2	50-59	0
GTEX-ZYVF	GT180	GTEX-ZYVF-0726	Female	Nerve - Tibial	2	50-59	0
GTEX-ZYVF	GT255	GTEX-ZYVF-1726	Female	Lung	2	50-59	0
GTEX-ZYVF	GT247	GTEX-ZYVF-0004	Female	Whole Blood	2	50-59	0
GTEX-ZYVF	GT211	GTEX-ZYVF-0926	Female	Skin	2	50-59	0

## Sheet: S2
Chr	Start	End	Uniq_ID	Uniq_ID_Gunaseakara_et_al_2019
chr1	1289901	1290500	chr1.me_idx.1_340_6_600_43.gene_SCNN1D	1_340
chr1	1575701	1576100	chr1.me_idx.1_536_4_400_27.gene_RP5-832C2.5	1_536
chr1	1651401	1651600	chr1.me_idx.1_571_2_200_5.gene_CDK11B	1_571
chr1	1653801	1654000	chr1.me_idx.1_574_2_200_7.gene_CDK11B	1_574
chr1	1967301	1967600	chr1.me_idx.1_707_3_300_13.gene_CFAP74	1_707
chr1	2079801	2080000	chr1.me_idx.1_798_2_200_7.gene_PRKCZ	1_798
chr1	2104201	2104400	chr1.me_idx.1_846_2_200_8.gene_PRKCZ	1_846
chr1	2398501	2398700	chr1.me_idx.1_1218_2_200_5.gene_RER1	1_1218
chr1	3089001	3089200	chr1.me_idx.1_1597_2_200_9.gene_PRDM16	1_1597
chr1	3098801	3099000	chr1.me_idx.1_1606_2_200_6.gene_PRDM16	1_1606
chr1	3104301	3104500	chr1.me_idx.1_1611_2_200_5.gene_PRDM16	1_1611
chr1	3144601	3145000	chr1.me_idx.1_1644_3_400_8.gene_PRDM16	1_1644
chr1	3181601	3182100	chr1.me_idx.1_1667_4_500_15.gene_PRDM16	1_1667
chr1	3825401	3825600	chr1.me_idx.1_2075_2_200_5.gene_CEP104	1_2075
chr1	4695201	4695500	chr1.me_idx.1_2292_3_300_6.gene_AJAP1	1_2292
chr1	4723201	4723400	chr1.me_idx.1_2306_2_200_8.gene_AJAP1	1_2306
chr1	4768501	4768700	chr1.me_idx.1_2318_2_200_5.gene_AJAP1	1_2318
chr1	6120401	6120600	chr1.me_idx.1_2658_2_200_8.gene_CHD5	1_2658
chr1	6150401	6150800	chr1.me_idx.1_2672_3_400_7.gene_CHD5	1_2672
chr1	6152201	6152400	chr1.me_idx.1_2673_2_200_6.gene_CHD5	1_2673
chr1	6252901	6253100	chr1.me_idx.1_2729_2_200_5.gene_GPR153	1_2729
chr1	6951601	6951800	chr1.me_idx.1_2992_2_200_6.gene_CAMTA1	1_2992
chr1	7417601	7417800	chr1.me_idx.1_3115_2_200_7.gene_CAMTA1	1_3115
chr1	7420101	7420700	chr1.me_idx.1_3116_6_600_13.gene_CAMTA1	1_3116
chr1	7492401	7492900	chr1.me_idx.1_3137_4_500_16.gene_CAMTA1	1_3137
chr1	7509701	7510000	chr1.me_idx.1_3145_3_300_5.gene_CAMTA1	1_3145
chr1	7563101	7563300	chr1.me_idx.1_3163_2_200_6.gene_CAMTA1	1_3163
chr1	7733901	7734100	chr1.me_idx.1_3231_2_200_6.gene_CAMTA1	1_3231
chr1	7848701	7848900	chr1.me_idx.1_3260_2_200_8.gene_UTS2	1_3260
chr1	8001601	8002000	chr1.me_idx.1_3299_4_400_13.gene_N/A	1_3299
chr1	9267001	9267600	chr1.me_idx.1_3656_6_600_24.gene_H6PD	1_3656
chr1	9343901	9344100	chr1.me_idx.1_3693_2_200_8.gene_SPSB1	1_3693
chr1	10428001	10428600	chr1.me_idx.1_4081_5_600_8.gene_N/A	1_4081
chr1	10571601	10571800	chr1.me_idx.1_4125_2_200_6.gene_PEX14	1_4125
chr1	11777301	11777600	chr1.me_idx.1_4642_3_300_7.gene_C1orf167	1_4642
chr1	12134601	12134800	chr1.me_idx.1_4800_2_200_5.gene_TNFRSF8	1_4800
chr1	12580601	12580900	chr1.me_idx.1_4932_2_300_7.gene_DHRS3	1_4932
chr1	14036801	14037000	chr1.me_idx.1_5176_2_200_8.gene_N/A	1_5176
chr1	14124201	14124400	chr1.me_idx.1_5187_2_200_9.gene_RNU6-1265P	1_5187
chr1	14126201	14126500	chr1.me_idx.1_5188_3_300_5.gene_N/A	1_5188
chr1	14131101	14131300	chr1.me_idx.1_5189_2_200_5.gene_N/A	1_5189
chr1	14170901	14171100	chr1.me_idx.1_5196_2_200_5.gene_N/A	1_5196
chr1	14504301	14504500	chr1.me_idx.1_5246_2_200_6.gene_N/A	1_5246
chr1	14713801	14714000	chr1.me_idx.1_5309_2_200_5.gene_KAZN	1_5309
chr1	14754901	14755100	chr1.me_idx.1_5322_2_200_6.gene_KAZN	1_5322
chr1	14998401	14998700	chr1.me_idx.1_5444_2_300_5.gene_KAZN	1_5444
chr1	15074301	15074700	chr1.me_idx.1_5494_3_400_7.gene_KAZN	1_5494
chr1	15078201	15078400	chr1.me_idx.1_5495_2_200_8.gene_KAZN	1_5495
chr1	15183801	15184000	chr1.me_idx.1_5531_2_200_6.gene_TMEM51	1_5531
chr1	15380001	15380400	chr1.me_idx.1_5610_3_400_7.gene_FHAD1	1_5610
chr1	15437501	15437700	chr1.me_idx.1_5641_2_200_5.gene_N/A	1_5641
chr1	15482201	15482600	chr1.me_idx.1_5650_3_400_10.gene_CELA2B	1_5650
chr1	15581801	15582000	chr1.me_idx.1_5679_2_200_5.gene_AGMAT	1_5679
chr1	15708701	15708900	chr1.me_idx.1_5725_2_200_5.gene_PLEKHM2	1_5725
chr1	15729101	15729300	chr1.me_idx.1_5740_2_200_7.gene_PLEKHM2	1_5740
chr1	16795101	16795300	chr1.me_idx.1_6190_2_200_5.gene_N/A	1_6190
chr1	16889601	16890300	chr1.me_idx.1_6207_6_700_18.gene_N/A	1_6207
chr1	16900901	16901200	chr1.me_idx.1_6210_3_300_5.gene_N/A	1_6210
chr1	16910901	16911100	chr1.me_idx.1_6214_2_200_9.gene_N/A	1_6214
chr1	17068901	17069100	chr1.me_idx.1_6284_2_200_7.gene_PADI2	1_6284
chr1	17075601	17075800	chr1.me_idx.1_6285_2_200_7.gene_PADI2	1_6285
chr1	17098301	17098600	chr1.me_idx.1_6295_2_300_5.gene_PADI2	1_6295
chr1	17372701	17372900	chr1.me_idx.1_6346_2_200_5.gene_PADI6	1_6346
chr1	17389101	17389300	chr1.me_idx.1_6352_2_200_5.gene_PADI6	1_6352
chr1	17389801	17390100	chr1.me_idx.1_6353_2_300_9.gene_PADI6	1_6353
chr1	17393401	17393600	chr1.me_idx.1_6355_2_200_6.gene_PADI6	1_6355
chr1	18117301	18117600	chr1.me_idx.1_6672_2_300_5.gene_IGSF21	1_6672
chr1	18139901	18140100	chr1.me_idx.1_6684_2_200_6.gene_IGSF21	1_6684
chr1	18260401	18260600	chr1.me_idx.1_6729_2_200_6.gene_IGSF21	1_6729
chr1	18703001	18703600	chr1.me_idx.1_6848_6_600_20.gene_PAX7	1_6848
chr1	18871901	18872200	chr1.me_idx.1_6891_2_300_8.gene_ALDH4A1	1_6891
chr1	19111201	19111500	chr1.me_idx.1_7005_3_300_5.gene_UBR4	1_7005
chr1	19328801	19329000	chr1.me_idx.1_7057_2_200_5.gene_PQLC2	1_7057
chr1	20588601	20589100	chr1.me_idx.1_7426_4_500_9.gene_CDA	1_7426
chr1	20617901	20618100	chr1.me_idx.1_7438_2_200_7.gene_CDA	1_7438
chr1	20618301	20618500	chr1.me_idx.1_7439_2_200_6.gene_CDA	1_7439
chr1	20712401	20712600	chr1.me_idx.1_7471_2_200_5.gene_KIF17	1_7471
chr1	21540001	21540400	chr1.me_idx.1_7656_4_400_10.gene_ALPL	1_7656
chr1	21571601	21571800	chr1.me_idx.1_7666_2_200_6.gene_ALPL	1_7666
chr1	22054401	22054600	chr1.me_idx.1_7844_2_200_5.gene_CDC42	1_7844
chr1	23190901	23191100	chr1.me_idx.1_8132_2_200_5.gene_N/A	1_8132
chr1	23877501	23877700	chr1.me_idx.1_8307_2_200_7.gene_CNR2	1_8307
chr1	24067401	24067700	chr1.me_idx.1_8357_3_300_6.gene_MYOM3	1_8357
chr1	24095301	24095500	chr1.me_idx.1_8365_2_200_6.gene_MYOM3	1_8365
chr1	24152201	24152400	chr1.me_idx.1_8390_2_200_6.gene_N/A	1_8390
chr1	24154301	24154500	chr1.me_idx.1_8391_2_200_6.gene_IFNLR1	1_8391
chr1	24436501	24436800	chr1.me_idx.1_8468_3_300_11.gene_NIPAL3	1_8468
chr1	25756801	25757100	chr1.me_idx.1_8864_2_300_5.gene_MAN1C1	1_8864
chr1	25844101	25844300	chr1.me_idx.1_8911_2_200_7.gene_AUNIP	1_8911
chr1	26346501	26346700	chr1.me_idx.1_9073_2_200_5.gene_AIM1L	1_9073
chr1	26364201	26364400	chr1.me_idx.1_9077_2_200_7.gene_ZNF683	1_9077
chr1	26423701	26423900	chr1.me_idx.1_9092_2_200_7.gene_LIN28A	1_9092
chr1	26564101	26564500	chr1.me_idx.1_9143_4_400_13.gene_RPS6KA1	1_9143
chr1	27874101	27874300	chr1.me_idx.1_9534_2_200_6.gene_THEMIS2	1_9534
chr1	27935401	27936100	chr1.me_idx.1_9546_7_700_17.gene_SMPDL3B	1_9546
chr1	27936701	27936900	chr1.me_idx.1_9547_2_200_11.gene_SMPDL3B	1_9547
chr1	28338201	28338500	chr1.me_idx.1_9630_2_300_6.gene_N/A	1_9630
chr1	29104501	29104700	chr1.me_idx.1_9777_2_200_6.gene_EPB41	1_9777
chr1	30711601	30712000	chr1.me_idx.1_10096_3_400_8.gene_MATN1	1_10096
chr1	31806501	31806700	chr1.me_idx.1_10394_2_200_7.gene_SPOCD1	1_10394
chr1	33419601	33420000	chr1.me_idx.1_10794_4_400_21.gene_N/A	1_10794
chr1	34739101	34739300	chr1.me_idx.1_10973_2_200_6.gene_N/A	1_10973
chr1	34813001	34813300	chr1.me_idx.1_10989_3_300_6.gene_N/A	1_10989
chr1	36349801	36350300	chr1.me_idx.1_11284_4_500_18.gene_STK40	1_11284
chr1	36957201	36957500	chr1.me_idx.1_11415_3_300_5.gene_GRIK3	1_11415
chr1	37690701	37691200	chr1.me_idx.1_11563_5_500_16.gene_N/A	1_11563
chr1	38934401	38934600	chr1.me_idx.1_11794_2_200_7.gene_RHBDL2	1_11794
chr1	39233401	39233600	chr1.me_idx.1_11871_2_200_5.gene_MACF1	1_11871
chr1	39524701	39524900	chr1.me_idx.1_11941_2_200_6.gene_BMP8A	1_11941
chr1	39686001	39686200	chr1.me_idx.1_11986_2_200_8.gene_HPCAL4	1_11986
chr1	41506101	41506300	chr1.me_idx.1_12395_2_200_5.gene_N/A	1_12395
chr1	41640101	41640300	chr1.me_idx.1_12425_2_200_6.gene_HIVEP3	1_12425
chr1	41924101	41924300	chr1.me_idx.1_12492_2_200_5.gene_N/A	1_12492
chr1	42389701	42389900	chr1.me_idx.1_12555_2_200_6.gene_RIMKLA	1_12555
chr1	42945501	42945700	chr1.me_idx.1_12641_2_200_5.gene_SLC2A1	1_12641
chr1	43337401	43337600	chr1.me_idx.1_12731_2_200_5.gene_N/A	1_12731
chr1	43596701	43596900	chr1.me_idx.1_12805_2_200_6.gene_PTPRF	1_12805
chr1	43860901	43861200	chr1.me_idx.1_12857_3_300_6.gene_ST3GAL3	1_12857
chr1	44028401	44028600	chr1.me_idx.1_12912_2_200_5.gene_SLC6A9	1_12912
chr1	44452501	44452700	chr1.me_idx.1_12967_2_200_7.gene_RNF220	1_12967
chr1	44967001	44967200	chr1.me_idx.1_13112_2_200_6.gene_EIF2B3	1_13112
chr1	45510401	45510600	chr1.me_idx.1_13195_2_200_5.gene_MMACHC	1_13195
chr1	46304501	46304700	chr1.me_idx.1_13364_2_200_11.gene_UQCRH	1_13364
chr1	46821901	46822200	chr1.me_idx.1_13481_3_300_5.gene_N/A	1_13481
chr1	47267601	47267800	chr1.me_idx.1_13526_2_200_7.gene_STIL	1_13526
chr1	47361201	47361400	chr1.me_idx.1_13540_2_200_6.gene_CMPK1	1_13540
chr1	47766201	47766500	chr1.me_idx.1_13621_3_300_6.gene_TRABD2B	1_13621
chr1	52864701	52864900	chr1.me_idx.1_14192_2_200_9.gene_ZYG11A	1_14192
chr1	52991401	52991600	chr1.me_idx.1_14217_2_200_9.gene_SCP2	1_14217
chr1	53004801	53005100	chr1.me_idx.1_14219_3_300_6.gene_SCP2	1_14219
chr1	53020801	53021000	chr1.me_idx.1_14220_2_200_5.gene_SCP2	1_14220
chr1	53028901	53029400	chr1.me_idx.1_14222_5_500_7.gene_SCP2	1_14222
chr1	53029701	53030000	chr1.me_idx.1_14223_2_300_7.gene_SCP2	1_14223
chr1	53053701	53053900	chr1.me_idx.1_14229_2_200_6.gene_AL445183.1	1_14229
chr1	53097001	53097300	chr1.me_idx.1_14243_3_300_11.gene_SLC1A7	1_14243
chr1	54034601	54034800	chr1.me_idx.1_14463_2_200_7.gene_RP4-758J24.6	1_14463
chr1	54306601	54306800	chr1.me_idx.1_14549_2_200_6.gene_SSBP3	1_14549
chr1	54625701	54625900	chr1.me_idx.1_14669_2_200_8.gene_RP11-240D10.4	1_14669
chr1	54860701	54861000	chr1.me_idx.1_14723_3_300_15.gene_DHCR24	1_14723
chr1	54990701	54990900	chr1.me_idx.1_14755_2_200_5.gene_TMEM61	1_14755
chr1	56660901	56661100	chr1.me_idx.1_15013_2_200_5.gene_PRKAA2	1_15013
chr1	57846701	57846900	chr1.me_idx.1_15145_2_200_5.gene_N/A	1_15145
chr1	57898601	57898900	chr1.me_idx.1_15148_2_300_6.gene_N/A	1_15148
chr1	58058301	58058500	chr1.me_idx.1_15173_2_200_5.gene_N/A	1_15173
chr1	61714301	61714500	chr1.me_idx.1_15685_2_200_7.gene_TM2D1	1_15685
chr1	61961601	61961800	chr1.me_idx.1_15726_2_200_6.gene_INADL	1_15726
chr1	62301501	62301700	chr1.me_idx.1_15817_2_200_7.gene_KANK4	1_15817
chr1	63627901	63628400	chr1.me_idx.1_15962_3_500_7.gene_PGM1	1_15962
chr1	64081701	64082000	chr1.me_idx.1_16061_2_300_6.gene_ROR1	1_16061
chr1	64089501	64089900	chr1.me_idx.1_16065_3_400_7.gene_ROR1	1_16065
chr1	64640401	64640600	chr1.me_idx.1_16153_2_200_5.gene_CACHD1	1_16153
chr1	64963501	64963700	chr1.me_idx.1_16205_2_200_5.gene_JAK1	1_16205
chr1	65221901	65222100	chr1.me_idx.1_16263_2_200_5.gene_AK4	1_16263
chr1	65335101	65335300	chr1.me_idx.1_16287_2_200_7.gene_DNAJC6	1_16287
chr1	65390501	65390800	chr1.me_idx.1_16295_2_300_5.gene_DNAJC6	1_16295
chr1	65550101	65551000	chr1.me_idx.1_16316_9_900_35.gene_LEPR	1_16316
chr1	66615101	66615400	chr1.me_idx.1_16435_3_300_7.gene_SGIP1	1_16435
chr1	67107701	67107900	chr1.me_idx.1_16486_2_200_7.gene_C1orf141	1_16486
chr1	70416701	70416900	chr1.me_idx.1_16802_2_200_5.gene_CTH	1_16802
chr1	71046001	71046700	chr1.me_idx.1_16843_6_700_36.gene_PTGER3	1_16843
chr1	75126601	75127600	chr1.me_idx.1_17125_9_1000_22.gene_N/A	1_17125
chr1	75375701	75376300	chr1.me_idx.1_17156_6_600_25.gene_SLC44A5	1_17156
chr1	75422301	75422800	chr1.me_idx.1_17160_3_500_5.gene_SLC44A5	1_17160
chr1	76364201	76364600	chr1.me_idx.1_17253_3_400_5.gene_ST6GALNAC3	1_17253
chr1	81904701	81904900	chr1.me_idx.1_17716_2_200_5.gene_ADGRL2	1_17716
chr1	84387601	84388100	chr1.me_idx.1_17927_4_500_6.gene_N/A	1_17927
chr1	84546101	84546300	chr1.me_idx.1_17949_2_200_6.gene_N/A	1_17949
chr1	84641201	84641400	chr1.me_idx.1_17956_2_200_6.gene_N/A	1_17956
chr1	84848901	84849200	chr1.me_idx.1_17989_2_300_5.gene_LPAR3	1_17989
chr1	85197601	85198200	chr1.me_idx.1_18025_6_600_18.gene_SYDE2	1_18025
chr1	86111001	86111300	chr1.me_idx.1_18115_2_300_5.gene_COL24A1	1_18115
chr1	86496901	86497100	chr1.me_idx.1_18154_2_200_5.gene_CLCA1	1_18154
chr1	87101401	87102100	chr1.me_idx.1_18211_5_700_9.gene_HS2ST1	1_18211
chr1	88993701	88994000	chr1.me_idx.1_18413_3_300_8.gene_N/A	1_18413
chr1	89013101	89013400	chr1.me_idx.1_18415_2_300_6.gene_GBP3	1_18415
chr1	89573001	89573200	chr1.me_idx.1_18476_2_200_8.gene_LRRC8B	1_18476
chr1	89644301	89644500	chr1.me_idx.1_18490_2_200_6.gene_RP11-413E1.4	1_18490
chr1	91771401	91771600	chr1.me_idx.1_18757_2_200_9.gene_TGFBR3	1_18757
chr1	92592101	92592300	chr1.me_idx.1_18868_2_200_6.gene_EVI5	1_18868
chr1	93217201	93217400	chr1.me_idx.1_18944_2_200_5.gene_CCDC18	1_18944
chr1	93809401	93809600	chr1.me_idx.1_19055_2_200_5.gene_BCAR3	1_19055
chr1	93835301	93835500	chr1.me_idx.1_19057_2_200_5.gene_BCAR3	1_19057
chr1	94511101	94511400	chr1.me_idx.1_19173_2_300_6.gene_ABCD3	1_19173
chr1	99753401	99753600	chr1.me_idx.1_19659_2_200_7.gene_FRRS1	1_19659
chr1	100342101	100342300	chr1.me_idx.1_19723_2_200_6.gene_N/A	1_19723
chr1	101919101	101919400	chr1.me_idx.1_19858_2_300_5.gene_OLFM3	1_19858
chr1	107967301	107967600	chr1.me_idx.1_20274_3_300_11.gene_VAV3-AS1	1_20274
chr1	108198601	108199500	chr1.me_idx.1_20297_6_900_8.gene_SLC25A24	1_20297
chr1	109022601	109022800	chr1.me_idx.1_20384_2_200_7.gene_WDR47	1_20384
chr1	109167701	109167900	chr1.me_idx.1_20421_2_200_6.gene_KIAA1324	1_20421
chr1	109606201	109606400	chr1.me_idx.1_20529_2_200_5.gene_GNAI3	1_20529
chr1	109739301	109739700	chr1.me_idx.1_20571_4_400_5.gene_RP4-735C1.4	1_20571
chr1	109760801	109761500	chr1.me_idx.1_20576_6_700_10.gene_EPS8L3	1_20576
chr1	109762701	109762900	chr1.me_idx.1_20578_2_200_6.gene_EPS8L3	1_20578
chr1	109766101	109766300	chr1.me_idx.1_20579_2_200_7.gene_RP4-735C1.4	1_20579
chr1	110225401	110225600	chr1.me_idx.1_20703_2_200_5.gene_KCNC4	1_20703
chr1	110571301	110571600	chr1.me_idx.1_20774_2_300_5.gene_N/A	1_20774
chr1	111799801	111800000	chr1.me_idx.1_20955_2_200_10.gene_KCND3	1_20955
chr1	111934401	111934600	chr1.me_idx.1_20989_2_200_5.gene_KCND3	1_20989
chr1	119674801	119675300	chr1.me_idx.1_22066_4_500_7.gene_N/A	1_22066
chr1	119745601	119745900	chr1.me_idx.1_22082_3_300_6.gene_N/A	1_22082
chr1	145730301	145730700	chr1.me_idx.1_22819_4_400_5.gene_CD160	1_22819
chr1	145823401	145823700	chr1.me_idx.1_22832_3_300_11.gene_RNF115	1_22832
chr1	147289801	147290000	chr1.me_idx.1_23075_2_200_5.gene_LINC00624	1_23075
chr1	148378501	148379100	chr1.me_idx.1_23255_6_600_25.gene_LINC01138	1_23255
chr1	150415201	150415400	chr1.me_idx.1_23523_2_200_7.gene_RPRD2	1_23523
chr1	150427101	150427300	chr1.me_idx.1_23525_2_200_7.gene_RPRD2	1_23525
chr1	150451601	150451900	chr1.me_idx.1_23531_2_300_7.gene_RPRD2	1_23531
chr1	150663201	150663400	chr1.me_idx.1_23587_2_200_8.gene_GOLPH3L	1_23587
chr1	150925101	150926000	chr1.me_idx.1_23625_9_900_50.gene_N/A	1_23625
chr1	153029701	153030200	chr1.me_idx.1_24056_4_500_6.gene_N/A	1_24056
chr1	153307801	153308000	chr1.me_idx.1_24085_2_200_6.gene_PGLYRP3	1_24085
chr1	153617601	153617900	chr1.me_idx.1_24147_3_300_7.gene_N/A	1_24147
chr1	154525901	154526100	chr1.me_idx.1_24360_2_200_6.gene_TDRD10	1_24360
chr1	154528301	154528500	chr1.me_idx.1_24361_2_200_7.gene_TDRD10	1_24361
chr1	154822301	154822500	chr1.me_idx.1_24425_2_200_6.gene_KCNN3	1_24425
chr1	154836701	154836900	chr1.me_idx.1_24432_2_200_6.gene_KCNN3	1_24432
chr1	154844501	154844700	chr1.me_idx.1_24437_2_200_5.gene_KCNN3	1_24437
chr1	155199001	155199200	chr1.me_idx.1_24573_2_200_8.gene_THBS3	1_24573
chr1	156321601	156321900	chr1.me_idx.1_24887_2_300_6.gene_CCT3	1_24887
chr1	156854601	156854900	chr1.me_idx.1_25116_2_300_5.gene_INSRR	1_25116
chr1	159026601	159026900	chr1.me_idx.1_25392_2_300_5.gene_IFI16	1_25392
chr1	160994301	160994600	chr1.me_idx.1_25688_2_300_6.gene_N/A	1_25688
chr1	161062801	161063000	chr1.me_idx.1_25707_2_200_7.gene_ARHGAP30	1_25707
chr1	161256801	161257100	chr1.me_idx.1_25753_3_300_6.gene_N/A	1_25753
chr1	161604801	161605000	chr1.me_idx.1_25832_2_200_6.gene_RP11-25K21.6	1_25832
chr1	161730001	161730200	chr1.me_idx.1_25852_2_200_6.gene_N/A	1_25852
chr1	161985801	161986100	chr1.me_idx.1_25881_2_300_5.gene_OLFML2B	1_25881
chr1	162099101	162099300	chr1.me_idx.1_25898_2_200_9.gene_NOS1AP	1_25898
chr1	162570001	162570200	chr1.me_idx.1_25973_2_200_5.gene_UAP1	1_25973
chr1	164896201	164896400	chr1.me_idx.1_26201_2_200_8.gene_N/A	1_26201
chr1	165255701	165255900	chr1.me_idx.1_26240_2_200_8.gene_LMX1A	1_26240
chr1	165448101	165448500	chr1.me_idx.1_26277_3_400_5.gene_N/A	1_26277
chr1	165540701	165541100	chr1.me_idx.1_26287_3_400_5.gene_RP11-280O1.2	1_26287
chr1	165563701	165564000	chr1.me_idx.1_26292_2_300_9.gene_RP11-280O1.2	1_26292
chr1	165745401	165745600	chr1.me_idx.1_26326_2_200_5.gene_TMCO1	1_26326
chr1	166102301	166102800	chr1.me_idx.1_26371_4_500_5.gene_FAM78B	1_26371
chr1	166105901	166106200	chr1.me_idx.1_26372_2_300_6.gene_FAM78B	1_26372
chr1	167088301	167088600	chr1.me_idx.1_26464_3_300_5.gene_GPA33	1_26464
chr1	169551101	169551400	chr1.me_idx.1_26834_2_300_5.gene_F5	1_26834
chr1	169755201	169755500	chr1.me_idx.1_26854_2_300_7.gene_N/A	1_26854
chr1	171851201	171851500	chr1.me_idx.1_27083_2_300_7.gene_DNM3	1_27083
chr1	172301901	172302100	chr1.me_idx.1_27119_2_200_5.gene_DNM3	1_27119
chr1	174735401	174735600	chr1.me_idx.1_27342_2_200_5.gene_RABGAP1L	1_27342
chr1	177932301	177932600	chr1.me_idx.1_27675_3_300_9.gene_SEC16B	1_27675
chr1	179083401	179083600	chr1.me_idx.1_27835_2_200_8.gene_TOR3A	1_27835
chr1	179333601	179333800	chr1.me_idx.1_27878_2_200_7.gene_SOAT1	1_27878
chr1	179375201	179375400	chr1.me_idx.1_27890_2_200_7.gene_AXDND1	1_27890
chr1	179381201	179381500	chr1.me_idx.1_27892_2_300_6.gene_AXDND1	1_27892
chr1	179472001	179472200	chr1.me_idx.1_27902_2_200_7.gene_AXDND1	1_27902
chr1	179479701	179480000	chr1.me_idx.1_27903_2_300_6.gene_AXDND1	1_27903
chr1	180248001	180248300	chr1.me_idx.1_28031_3_300_6.gene_LHX4	1_28031
chr1	180250301	180250700	chr1.me_idx.1_28032_4_400_13.gene_LHX4	1_28032
chr1	180251101	180251400	chr1.me_idx.1_28033_3_300_11.gene_LHX4	1_28033
chr1	180795901	180796100	chr1.me_idx.1_28109_2_200_6.gene_XPR1	1_28109
chr1	182392501	182392800	chr1.me_idx.1_28380_3_300_7.gene_N/A	1_28380
chr1	183145901	183146200	chr1.me_idx.1_28494_3_300_5.gene_N/A	1_28494
chr1	183341001	183341200	chr1.me_idx.1_28550_2_200_7.gene_NMNAT2	1_28550
chr1	183617401	183617900	chr1.me_idx.1_28595_4_500_8.gene_N/A	1_28595
chr1	183734701	183735100	chr1.me_idx.1_28613_4_400_5.gene_RGL1	1_28613
chr1	198158401	198159600	chr1.me_idx.1_29775_11_1200_42.gene_NEK7	1_29775
chr1	200058801	200059000	chr1.me_idx.1_29959_2_200_5.gene_NR5A2	1_29959
chr1	201197101	201197300	chr1.me_idx.1_30143_2_200_7.gene_IGFN1	1_30143
chr1	201317501	201317700	chr1.me_idx.1_30176_2_200_6.gene_PKP1	1_30176
chr1	201494701	201495100	chr1.me_idx.1_30245_4_400_7.gene_CSRP1	1_30245
chr1	201916101	201916400	chr1.me_idx.1_30352_2_300_7.gene_LMOD1	1_30352
chr1	201984001	201984300	chr1.me_idx.1_30376_3_300_16.gene_RNPEP	1_30376
chr1	202154401	202154600	chr1.me_idx.1_30428_2_200_6.gene_PTPN7	1_30428
chr1	202439301	202439600	chr1.me_idx.1_30475_3_300_13.gene_PPP1R12B	1_30475
chr1	202653101	202653300	chr1.me_idx.1_30530_2_200_5.gene_SYT2	1_30530
chr1	203181501	203181700	chr1.me_idx.1_30696_2_200_5.gene_CHI3L1	1_30696
chr1	203248101	203248300	chr1.me_idx.1_30707_2_200_5.gene_N/A	1_30707
chr1	203674801	203675000	chr1.me_idx.1_30838_2_200_5.gene_ATP2B4	1_30838
chr1	204247201	204247400	chr1.me_idx.1_30958_2_200_5.gene_PLEKHA6	1_30958
chr1	204315901	204316200	chr1.me_idx.1_30977_3_300_8.gene_PLEKHA6	1_30977
chr1	204523401	204523600	chr1.me_idx.1_31058_2_200_5.gene_MDM4	1_31058
chr1	204937101	204937300	chr1.me_idx.1_31141_2_200_5.gene_NFASC	1_31141
chr1	205530201	205530500	chr1.me_idx.1_31364_3_300_6.gene_CDK18	1_31364
chr1	205849301	205850600	chr1.me_idx.1_31467_13_1300_50.gene_PM20D1	1_31467
chr1	206656101	206656300	chr1.me_idx.1_31654_2_200_5.gene_N/A	1_31654
chr1	207637201	207637400	chr1.me_idx.1_31809_2_200_5.gene_CR1	1_31809
chr1	212309401	212309600	chr1.me_idx.1_32534_2_200_5.gene_PPP2R5A	1_32534
chr1	215990901	215991100	chr1.me_idx.1_33016_2_200_5.gene_USH2A	1_33016
chr1	219755901	219756100	chr1.me_idx.1_33405_2_200_5.gene_N/A	1_33405
chr1	220752801	220753000	chr1.me_idx.1_33526_2_200_5.gene_2-Mar	1_33526
chr1	222539301	222539500	chr1.me_idx.1_33740_2_200_5.gene_HHIPL2	1_33740
chr1	223551201	223551400	chr1.me_idx.1_33894_2_200_5.gene_CAPN8	1_33894
chr1	223658701	223658900	chr1.me_idx.1_33906_2_200_5.gene_CAPN8	1_33906
chr1	224304201	224304400	chr1.me_idx.1_34020_2_200_6.gene_NVL	1_34020
chr1	224327101	224327300	chr1.me_idx.1_34024_2_200_6.gene_NVL	1_34024
chr1	224945801	224946200	chr1.me_idx.1_34109_3_400_7.gene_DNAH14	1_34109
chr1	225335301	225335800	chr1.me_idx.1_34130_4_500_12.gene_DNAH14	1_34130
chr1	225491901	225492200	chr1.me_idx.1_34166_2_300_6.gene_ENAH	1_34166
chr1	225838201	225838600	chr1.me_idx.1_34243_3_400_5.gene_EPHX1	1_34243
chr1	225870101	225870300	chr1.me_idx.1_34250_2_200_9.gene_TMEM63A	1_34250
chr1	226143901	226144100	chr1.me_idx.1_34336_2_200_9.gene_N/A	1_34336
chr1	226886301	226886600	chr1.me_idx.1_34541_3_300_5.gene_PSEN2	1_34541
chr1	227200101	227200400	chr1.me_idx.1_34620_2_300_6.gene_CDC42BPA	1_34620
chr1	227927501	227927700	chr1.me_idx.1_34769_2_200_7.gene_WNT9A	1_34769
chr1	228264501	228264700	chr1.me_idx.1_34914_2_200_5.gene_OBSCN	1_34914
chr1	228306601	228306800	chr1.me_idx.1_34938_2_200_6.gene_OBSCN	1_34938
chr1	229439901	229440100	chr1.me_idx.1_35266_2_200_6.gene_N/A	1_35266
chr1	230100601	230100800	chr1.me_idx.1_35386_2_200_7.gene_GALNT2	1_35386
chr1	230101301	230101500	chr1.me_idx.1_35387_2_200_5.gene_GALNT2	1_35387
chr1	230109501	230109700	chr1.me_idx.1_35392_2_200_5.gene_GALNT2	1_35392
chr1	230111101	230111300	chr1.me_idx.1_35393_2_200_5.gene_GALNT2	1_35393
chr1	230120001	230120200	chr1.me_idx.1_35396_2_200_9.gene_GALNT2	1_35396
chr1	230321401	230321700	chr1.me_idx.1_35469_3_300_9.gene_PGBD5	1_35469
chr1	230850501	230850800	chr1.me_idx.1_35614_2_300_6.gene_C1orf198	1_35614
chr1	230982901	230983200	chr1.me_idx.1_35648_2_300_8.gene_ARV1	1_35648
chr1	231037601	231037800	chr1.me_idx.1_35655_2_200_5.gene_FAM89A	1_35655
chr1	231387301	231387500	chr1.me_idx.1_35721_2_200_7.gene_EGLN1	1_35721
chr1	233276601	233276800	chr1.me_idx.1_36061_2_200_5.gene_PCNXL2	1_36061
chr1	233993001	233993200	chr1.me_idx.1_36208_2_200_5.gene_SLC35F3	1_36208
chr1	233998001	233998200	chr1.me_idx.1_36210_2_200_7.gene_SLC35F3	1_36210
chr1	233999301	233999700	chr1.me_idx.1_36211_4_400_8.gene_SLC35F3	1_36211
chr1	234128801	234129100	chr1.me_idx.1_36225_2_300_6.gene_SLC35F3	1_36225
chr1	234469001	234469200	chr1.me_idx.1_36279_2_200_6.gene_TARBP1	1_36279
chr1	235159401	235159600	chr1.me_idx.1_36509_2_200_5.gene_RBM34	1_36509
chr1	235301701	235302000	chr1.me_idx.1_36529_2_300_5.gene_ARID4B	1_36529
chr1	235548101	235548500	chr1.me_idx.1_36580_3_400_6.gene_GNG4	1_36580
chr1	235593301	235593500	chr1.me_idx.1_36586_2_200_5.gene_GNG4	1_36586
chr1	236162401	236162700	chr1.me_idx.1_36722_2_300_5.gene_GPR137B	1_36722
chr1	236258601	236258800	chr1.me_idx.1_36735_2_200_7.gene_ERO1B	1_36735
chr1	236349201	236349500	chr1.me_idx.1_36751_3_300_5.gene_N/A	1_36751
chr1	236429401	236429600	chr1.me_idx.1_36770_2_200_9.gene_EDARADD	1_36770
chr1	236539301	236539900	chr1.me_idx.1_36804_5_600_14.gene_LGALS8	1_36804
chr1	237289001	237289300	chr1.me_idx.1_37086_3_300_7.gene_RYR2	1_37086
chr1	237451201	237451500	chr1.me_idx.1_37122_3_300_5.gene_RYR2	1_37122
chr1	237529901	237530100	chr1.me_idx.1_37136_2_200_5.gene_RYR2	1_37136
chr1	237538501	237538700	chr1.me_idx.1_37137_2_200_5.gene_RYR2	1_37137
chr1	237947001	237947200	chr1.me_idx.1_37179_2_200_5.gene_N/A	1_37179
chr1	239413901	239414200	chr1.me_idx.1_37322_3_300_6.gene_N/A	1_37322
chr1	239642801	239643100	chr1.me_idx.1_37345_2_300_5.gene_CHRM3	1_37345
chr1	239727701	239728000	chr1.me_idx.1_37352_2_300_5.gene_CHRM3-AS2	1_37352
chr1	240012101	240012300	chr1.me_idx.1_37393_2_200_5.gene_N/A	1_37393
chr1	240041601	240041900	chr1.me_idx.1_37396_2_300_5.gene_N/A	1_37396
chr1	240547301	240547500	chr1.me_idx.1_37460_2_200_9.gene_GREM2	1_37460
chr1	241034201	241034500	chr1.me_idx.1_37528_3_300_6.gene_RGS7	1_37528
chr1	243454801	243455000	chr1.me_idx.1_37840_2_200_5.gene_SDCCAG8	1_37840
chr1	244351901	244352100	chr1.me_idx.1_38029_2_200_8.gene_N/A	1_38029
chr1	244832301	244832600	chr1.me_idx.1_38099_2_300_9.gene_N/A	1_38099
chr1	245118401	245118700	chr1.me_idx.1_38190_3_300_11.gene_EFCAB2	1_38190
chr1	245366301	245366500	chr1.me_idx.1_38268_2_200_7.gene_KIF26B	1_38268
chr1	245492901	245493100	chr1.me_idx.1_38299_2_200_5.gene_KIF26B	1_38299
chr1	245599101	245599400	chr1.me_idx.1_38330_3_300_5.gene_KIF26B	1_38330
chr1	245600001	245600400	chr1.me_idx.1_38332_3_400_10.gene_KIF26B	1_38332
chr1	245653301	245653700	chr1.me_idx.1_38342_3_400_8.gene_KIF26B	1_38342
chr1	245881801	245882000	chr1.me_idx.1_38402_2_200_5.gene_SMYD3	1_38402
chr1	245884901	245885100	chr1.me_idx.1_38403_2_200_6.gene_SMYD3	1_38403
chr1	245992301	245992600	chr1.me_idx.1_38417_2_300_6.gene_SMYD3	1_38417
chr1	246003001	246003200	chr1.me_idx.1_38422_2_200_5.gene_SMYD3	1_38422
chr1	246138401	246138800	chr1.me_idx.1_38451_4_400_20.gene_SMYD3	1_38451
chr1	246553001	246553200	chr1.me_idx.1_38527_2_200_6.gene_TFB2M	1_38527
chr1	246994401	246994600	chr1.me_idx.1_38628_2_200_10.gene_ZNF695	1_38628
chr1	247170401	247170800	chr1.me_idx.1_38671_4_400_9.gene_ZNF124	1_38671
chr1	247430101	247430300	chr1.me_idx.1_38717_2_200_7.gene_NLRP3	1_38717
chr1	247454401	247454700	chr1.me_idx.1_38728_2_300_5.gene_N/A	1_38728
chr1	247868701	247869000	chr1.me_idx.1_38778_3_300_8.gene_TRIM58	1_38778
chr1	248475301	248475500	chr1.me_idx.1_38920_2_200_5.gene_N/A	1_38920
chr10	383901	384100	chr10.me_idx.10_94_2_200_9.gene_DIP2C	10_94
chr10	436801	437000	chr10.me_idx.10_118_2_200_5.gene_DIP2C	10_118
chr10	1023001	1023400	chr10.me_idx.10_381_4_400_13.gene_IDI2	10_381
chr10	1324901	1325300	chr10.me_idx.10_481_3_400_10.gene_ADARB2	10_481
chr10	1460001	1460400	chr10.me_idx.10_524_4_400_11.gene_ADARB2	10_524
chr10	1460401	1460900	chr10.me_idx.10_525_5_500_17.gene_ADARB2	10_525
chr10	1541501	1541700	chr10.me_idx.10_557_2_200_12.gene_ADARB2	10_557
chr10	1616501	1616700	chr10.me_idx.10_589_2_200_6.gene_ADARB2	10_589
chr10	3118301	3118500	chr10.me_idx.10_904_2_200_9.gene_PFKP	10_904
chr10	3120601	3120900	chr10.me_idx.10_907_3_300_8.gene_PFKP	10_907
chr10	3122501	3122700	chr10.me_idx.10_908_2_200_10.gene_PFKP	10_908
chr10	3128001	3128200	chr10.me_idx.10_918_2_200_7.gene_PFKP	10_918
chr10	4815101	4815600	chr10.me_idx.10_1315_4_500_16.gene_N/A	10_1315
chr10	5106201	5106500	chr10.me_idx.10_1367_2_300_5.gene_AKR1C2	10_1367
chr10	6011101	6011300	chr10.me_idx.10_1587_2_200_5.gene_IL2RA	10_1587
chr10	7256901	7257100	chr10.me_idx.10_1866_2_200_8.gene_SFMBT2	10_1866
chr10	7587801	7588000	chr10.me_idx.10_1961_2_200_6.gene_ITIH5	10_1961
chr10	7588701	7588900	chr10.me_idx.10_1962_2_200_6.gene_ITIH5	10_1962
chr10	7861001	7861200	chr10.me_idx.10_2030_2_200_6.gene_TAF3	10_2030
chr10	10817401	10817700	chr10.me_idx.10_2385_2_300_5.gene_N/A	10_2385
chr10	10831901	10832100	chr10.me_idx.10_2388_2_200_8.gene_N/A	10_2388
chr10	11075501	11075800	chr10.me_idx.10_2448_3_300_5.gene_CELF2-AS2	10_2448
chr10	12134801	12135000	chr10.me_idx.10_2731_2_200_6.gene_SEC61A2	10_2731
chr10	12149201	12149400	chr10.me_idx.10_2733_2_200_6.gene_SEC61A2	10_2733
chr10	12470501	12470700	chr10.me_idx.10_2819_2_200_8.gene_CAMK1D	10_2819
chr10	12523401	12523700	chr10.me_idx.10_2847_3_300_17.gene_CAMK1D	10_2847
chr10	12749601	12749900	chr10.me_idx.10_2905_3_300_8.gene_CAMK1D	10_2905
chr10	12820601	12820900	chr10.me_idx.10_2928_3_300_6.gene_CAMK1D	10_2928
chr10	12837901	12838100	chr10.me_idx.10_2939_2_200_5.gene_N/A	10_2939
chr10	12838401	12838600	chr10.me_idx.10_2940_2_200_5.gene_N/A	10_2940
chr10	12957401	12957700	chr10.me_idx.10_2972_3_300_12.gene_CCDC3	10_2972
chr10	13018701	13018900	chr10.me_idx.10_2986_2_200_6.gene_CCDC3	10_2986
chr10	13195601	13195800	chr10.me_idx.10_3024_2_200_7.gene_MCM10	10_3024
chr10	13304101	13304300	chr10.me_idx.10_3046_2_200_8.gene_N/A	10_3046
chr10	13779101	13779300	chr10.me_idx.10_3165_2_200_7.gene_FRMD4A	10_3165
chr10	13974801	13975100	chr10.me_idx.10_3234_2_300_5.gene_FRMD4A	10_3234
chr10	14188801	14189000	chr10.me_idx.10_3274_2_200_5.gene_FRMD4A	10_3274
chr10	14686001	14686200	chr10.me_idx.10_3366_2_200_5.gene_FAM107B	10_3366
chr10	14759801	14760000	chr10.me_idx.10_3380_2_200_6.gene_FAM107B	10_3380
chr10	14963701	14963900	chr10.me_idx.10_3406_2_200_5.gene_MEIG1	10_3406
chr10	14974301	14974600	chr10.me_idx.10_3409_3_300_12.gene_N/A	10_3409
chr10	14976801	14977000	chr10.me_idx.10_3410_2_200_6.gene_N/A	10_3410
chr10	14995801	14996800	chr10.me_idx.10_3417_10_1000_58.gene_N/A	10_3417
chr10	15165001	15165200	chr10.me_idx.10_3455_2_200_5.gene_NMT2	10_3455
chr10	17110801	17111000	chr10.me_idx.10_3768_2_200_5.gene_CUBN	10_3768
chr10	18012501	18012700	chr10.me_idx.10_3911_2_200_8.gene_SLC39A12	10_3911
chr10	18036501	18036700	chr10.me_idx.10_3914_2_200_14.gene_SLC39A12	10_3914
chr10	19488901	19489300	chr10.me_idx.10_4125_4_400_20.gene_MALRD1	10_4125
chr10	19897401	19897600	chr10.me_idx.10_4156_2_200_5.gene_PLXDC2	10_4156
chr10	20061601	20061900	chr10.me_idx.10_4177_3_300_5.gene_PLXDC2	10_4177
chr10	20249901	20250100	chr10.me_idx.10_4197_2_200_7.gene_PLXDC2	10_4197
chr10	22566001	22566300	chr10.me_idx.10_4556_2_300_6.gene_PIP4K2A	10_4556
chr10	23793101	23793400	chr10.me_idx.10_4751_2_300_7.gene_KIAA1217	10_4751
chr10	24548701	24549100	chr10.me_idx.10_4854_3_400_6.gene_N/A	10_4854
chr10	26039201	26039400	chr10.me_idx.10_5050_2_200_5.gene_MYO3A	10_5050
chr10	26053501	26053800	chr10.me_idx.10_5053_3_300_10.gene_MYO3A	10_5053
chr10	26060001	26060200	chr10.me_idx.10_5055_2_200_6.gene_MYO3A	10_5055
chr10	26060701	26061100	chr10.me_idx.10_5056_3_400_5.gene_MYO3A	10_5056
chr10	26065001	26065400	chr10.me_idx.10_5058_3_400_6.gene_MYO3A	10_5058
chr10	26265401	26265600	chr10.me_idx.10_5092_2_200_6.gene_GAD2	10_5092
chr10	27219001	27219200	chr10.me_idx.10_5226_2_200_5.gene_ACBD5	10_5226
chr10	27243201	27243600	chr10.me_idx.10_5237_4_400_8.gene_RP11-85G18.6	10_5237
chr10	27413201	27414500	chr10.me_idx.10_5267_13_1300_85.gene_PTCHD3	10_5267
chr10	27690101	27690400	chr10.me_idx.10_5312_2_300_8.gene_MKX	10_5312
chr10	27900601	27900800	chr10.me_idx.10_5347_2_200_5.gene_ARMC4	10_5347
chr10	27955101	27955400	chr10.me_idx.10_5355_2_300_5.gene_ARMC4	10_5355
chr10	28213001	28213400	chr10.me_idx.10_5384_4_400_7.gene_MPP7	10_5384
chr10	29515001	29515400	chr10.me_idx.10_5643_3_400_6.gene_SVIL	10_5643
chr10	29517301	29517700	chr10.me_idx.10_5645_3_400_8.gene_SVIL	10_5645
chr10	29545301	29545600	chr10.me_idx.10_5664_2_300_7.gene_SVIL	10_5664
chr10	29582801	29583100	chr10.me_idx.10_5680_3_300_5.gene_SVIL	10_5680
chr10	29692901	29693100	chr10.me_idx.10_5731_2_200_5.gene_SVIL	10_5731
chr10	29726401	29726700	chr10.me_idx.10_5740_3_300_10.gene_SVIL	10_5740
chr10	30351401	30351700	chr10.me_idx.10_5873_2_300_5.gene_N/A	10_5873
chr10	32324701	32324900	chr10.me_idx.10_6199_2_200_12.gene_EPC1	10_6199
chr10	34167101	34167400	chr10.me_idx.10_6471_2_300_5.gene_PARD3	10_6471
chr10	34243601	34243800	chr10.me_idx.10_6485_2_200_7.gene_PARD3	10_6485
chr10	34690901	34691100	chr10.me_idx.10_6555_2_200_5.gene_PARD3	10_6555
chr10	35500101	35500300	chr10.me_idx.10_6728_2_200_5.gene_CCNY	10_6728
chr10	43256501	43256700	chr10.me_idx.10_7615_2_200_6.gene_RASGEF1A	10_7615
chr10	43562801	43563100	chr10.me_idx.10_7697_2_300_5.gene_ZNF239	10_7697
chr10	45141401	45141700	chr10.me_idx.10_7985_3_300_8.gene_RP11-285G1.15	10_7985
chr10	45152201	45152600	chr10.me_idx.10_7987_3_400_8.gene_RP11-445N18.7	10_7987
chr10	45793901	45794100	chr10.me_idx.10_8093_2_200_10.gene_N/A	10_8093
chr10	48584601	48584900	chr10.me_idx.10_8516_3_300_11.gene_ARHGAP22	10_8516
chr10	49364801	49365000	chr10.me_idx.10_8666_2_200_6.gene_DRGX	10_8666
chr10	49891101	49891300	chr10.me_idx.10_8765_2_200_8.gene_PARG	10_8765
chr10	50371901	50372300	chr10.me_idx.10_8814_4_400_7.gene_SGMS1	10_8814
chr10	51554001	51554200	chr10.me_idx.10_8953_2_200_11.gene_PRKG1	10_8953
chr10	53829801	53830100	chr10.me_idx.10_9149_2_300_6.gene_PCDH15	10_9149
chr10	54010201	54010400	chr10.me_idx.10_9170_2_200_6.gene_PCDH15	10_9170
chr10	54895901	54896100	chr10.me_idx.10_9230_2_200_6.gene_N/A	10_9230
chr10	58261901	58262100	chr10.me_idx.10_9481_2_200_6.gene_IPMK	10_9481
chr10	59787301	59787500	chr10.me_idx.10_9647_2_200_5.gene_N/A	10_9647
chr10	62086201	62086400	chr10.me_idx.10_9915_2_200_6.gene_ARID5B	10_9915
chr10	62266301	62266600	chr10.me_idx.10_9935_3_300_5.gene_RTKN2	10_9935
chr10	66042601	66042900	chr10.me_idx.10_10334_2_300_9.gene_CTNNA3	10_10334
chr10	66048501	66048700	chr10.me_idx.10_10335_2_200_7.gene_CTNNA3	10_10335
chr10	66443901	66444100	chr10.me_idx.10_10363_2_200_5.gene_CTNNA3	10_10363
chr10	68135001	68135300	chr10.me_idx.10_10511_2_300_6.gene_MYPN	10_10511
chr10	68515501	68515800	chr10.me_idx.10_10587_3_300_12.gene_SLC25A16	10_10587
chr10	68571101	68571300	chr10.me_idx.10_10604_2_200_6.gene_TET1	10_10604
chr10	68583601	68583800	chr10.me_idx.10_10610_2_200_8.gene_TET1	10_10610
chr10	69265501	69266000	chr10.me_idx.10_10711_5_500_18.gene_HKDC1	10_10711
chr10	69384901	69385200	chr10.me_idx.10_10751_2_300_5.gene_HK1	10_10751
chr10	69857501	69858000	chr10.me_idx.10_10913_4_500_10.gene_COL13A1	10_10913
chr10	69886801	69887200	chr10.me_idx.10_10927_3_400_7.gene_COL13A1	10_10927
chr10	69890001	69890500	chr10.me_idx.10_10930_3_500_6.gene_COL13A1	10_10930
chr10	69956701	69957000	chr10.me_idx.10_10955_3_300_7.gene_COL13A1	10_10955
chr10	70087901	70088200	chr10.me_idx.10_10978_2_300_6.gene_H2AFY2	10_10978
chr10	70225701	70226000	chr10.me_idx.10_11010_2_300_5.gene_PPA1	10_11010
chr10	70304801	70305000	chr10.me_idx.10_11036_2_200_6.gene_LRRC20	10_11036
chr10	70309801	70310000	chr10.me_idx.10_11037_2_200_6.gene_LRRC20	10_11037
chr10	70371801	70372200	chr10.me_idx.10_11055_3_400_6.gene_LRRC20	10_11055
chr10	70700701	70700900	chr10.me_idx.10_11149_2_200_6.gene_ADAMTS14	10_11149
chr10	70764601	70764900	chr10.me_idx.10_11160_3_300_9.gene_N/A	10_11160
chr10	71231501	71231700	chr10.me_idx.10_11277_2_200_7.gene_UNC5B	10_11277
chr10	71359301	71359500	chr10.me_idx.10_11367_2_200_6.gene_SLC29A3	10_11367
chr10	71443301	71443600	chr10.me_idx.10_11394_2_300_6.gene_CDH23	10_11394
chr10	71562101	71562300	chr10.me_idx.10_11429_2_200_6.gene_CDH23	10_11429
chr10	71663901	71664100	chr10.me_idx.10_11454_2_200_5.gene_CDH23	10_11454
chr10	71740101	71740500	chr10.me_idx.10_11479_4_400_6.gene_CDH23	10_11479
chr10	72421501	72421700	chr10.me_idx.10_11732_2_200_6.gene_MICU1	10_11732
chr10	72464301	72464600	chr10.me_idx.10_11740_2_300_7.gene_MICU1	10_11740
chr10	76990901	76991100	chr10.me_idx.10_12420_2_200_5.gene_KCNMA1	10_12420
chr10	79098701	79098900	chr10.me_idx.10_12887_2_200_6.gene_ZMIZ1	10_12887
chr10	79405201	79405500	chr10.me_idx.10_13071_2_300_5.gene_ZCCHC24	10_13071
chr10	80164401	80164600	chr10.me_idx.10_13206_2_200_5.gene_ANXA11	10_13206
chr10	80359301	80359500	chr10.me_idx.10_13260_2_200_5.gene_DYDC2	10_13260
chr10	82738901	82739100	chr10.me_idx.10_13522_2_200_5.gene_NRG3	10_13522
chr10	86138901	86139100	chr10.me_idx.10_13832_2_200_7.gene_GRID1	10_13832
chr10	86208101	86208400	chr10.me_idx.10_13848_3_300_6.gene_GRID1	10_13848
chr10	86763101	86763400	chr10.me_idx.10_14014_3_300_9.gene_BMPR1A	10_14014
chr10	87539901	87540100	chr10.me_idx.10_14108_2_200_5.gene_MINPP1	10_14108
chr10	89548601	89548800	chr10.me_idx.10_14327_2_200_5.gene_N/A	10_14327
chr10	93305801	93306000	chr10.me_idx.10_14756_2_200_9.gene_N/A	10_14756
chr10	93594801	93595100	chr10.me_idx.10_14819_2_300_7.gene_FFAR4	10_14819
chr10	93624301	93624500	chr10.me_idx.10_14831_2_200_8.gene_PDE6C	10_14831
chr10	93631501	93631700	chr10.me_idx.10_14834_2_200_10.gene_PDE6C	10_14834
chr10	94363301	94363600	chr10.me_idx.10_14931_3_300_8.gene_N/A	10_14931
chr10	94551801	94552000	chr10.me_idx.10_14965_2_200_11.gene_HELLS	10_14965
chr10	94785701	94785900	chr10.me_idx.10_14987_2_200_5.gene_RP11-400G3.5	10_14987
chr10	96532801	96533100	chr10.me_idx.10_15237_2_300_5.gene_TM9SF3	10_15237
chr10	96709801	96710100	chr10.me_idx.10_15287_3_300_10.gene_PIK3AP1	10_15287
chr10	97032701	97033000	chr10.me_idx.10_15337_3_300_7.gene_SLIT1	10_15337
chr10	97576701	97576900	chr10.me_idx.10_15474_2_200_5.gene_ANKRD2	10_15474
chr10	97907101	97907300	chr10.me_idx.10_15567_2_200_6.gene_CRTAC1	10_15567
chr10	98259001	98259200	chr10.me_idx.10_15625_2_200_6.gene_LOXL4	10_15625
chr10	98389001	98389200	chr10.me_idx.10_15663_2_200_5.gene_PYROXD2	10_15663
chr10	98407401	98407800	chr10.me_idx.10_15672_4_400_18.gene_PYROXD2	10_15672
chr10	98409701	98409900	chr10.me_idx.10_15673_2_200_8.gene_PYROXD2	10_15673
chr10	98432901	98433100	chr10.me_idx.10_15685_2_200_5.gene_HPS1	10_15685
chr10	98457701	98458000	chr10.me_idx.10_15694_3_300_8.gene_HPSE2	10_15694
chr10	98601601	98602100	chr10.me_idx.10_15706_5_500_6.gene_HPSE2	10_15706
chr10	98705701	98705900	chr10.me_idx.10_15715_2_200_5.gene_HPSE2	10_15715
chr10	99824701	99824900	chr10.me_idx.10_15866_2_200_7.gene_ABCC2	10_15866
chr10	101497101	101497600	chr10.me_idx.10_16203_3_500_5.gene_BTRC	10_16203
chr10	102433001	102433500	chr10.me_idx.10_16410_5_500_21.gene_N/A	10_16410
chr10	102486401	102486600	chr10.me_idx.10_16434_2_200_8.gene_ACTR1A	10_16434
chr10	102495501	102495700	chr10.me_idx.10_16438_2_200_9.gene_ACTR1A	10_16438
chr10	102895401	102895600	chr10.me_idx.10_16572_2_200_5.gene_AS3MT	10_16572
chr10	103559901	103560100	chr10.me_idx.10_16707_2_200_5.gene_NEURL1	10_16707
chr10	104040501	104040800	chr10.me_idx.10_16889_2_300_5.gene_COL17A1	10_16889
chr10	104275101	104275600	chr10.me_idx.10_16916_5_500_19.gene_GSTO2	10_16916
chr10	104784901	104785200	chr10.me_idx.10_16988_3_300_16.gene_SORCS3	10_16988
chr10	105151901	105152200	chr10.me_idx.10_17028_2_300_5.gene_SORCS3	10_17028
chr10	105186601	105186800	chr10.me_idx.10_17032_2_200_5.gene_SORCS3	10_17032
chr10	106739401	106739700	chr10.me_idx.10_17162_3_300_11.gene_SORCS1	10_17162
chr10	106800701	106800900	chr10.me_idx.10_17167_2_200_6.gene_SORCS1	10_17167
chr10	110710701	110711100	chr10.me_idx.10_17709_4_400_8.gene_RBM20	10_17709
chr10	112545901	112546100	chr10.me_idx.10_17984_2_200_14.gene_VTI1A	10_17984
chr10	114548001	114548300	chr10.me_idx.10_18417_3_300_7.gene_ABLIM1	10_18417
chr10	114674001	114674300	chr10.me_idx.10_18454_3_300_5.gene_ABLIM1	10_18454
chr10	115839201	115839400	chr10.me_idx.10_18566_2_200_6.gene_ATRNL1	10_18566
chr10	116479501	116479700	chr10.me_idx.10_18667_2_200_6.gene_N/A	10_18667
chr10	116599001	116599200	chr10.me_idx.10_18691_2_200_7.gene_PNLIPRP1	10_18691
chr10	116631501	116631800	chr10.me_idx.10_18697_2_300_5.gene_PNLIPRP2	10_18697
chr10	116645101	116645400	chr10.me_idx.10_18700_2_300_6.gene_PNLIPRP2	10_18700
chr10	116706601	116706900	chr10.me_idx.10_18715_3_300_8.gene_HSPA12A	10_18715
chr10	117052701	117052900	chr10.me_idx.10_18784_2_200_5.gene_SHTN1	10_18784
chr10	117200501	117200700	chr10.me_idx.10_18820_2_200_6.gene_KCNK18	10_18820
chr10	119121101	119121700	chr10.me_idx.10_19121_5_600_14.gene_FAM45A	10_19121
chr10	119534501	119534700	chr10.me_idx.10_19284_2_200_9.gene_RGS10	10_19284
chr10	121970301	121970500	chr10.me_idx.10_19740_2_200_8.gene_NSMCE4A	10_19740
chr10	123924301	123924800	chr10.me_idx.10_20192_4_500_7.gene_RP11-285A18.2	10_20192
chr10	124543901	124544200	chr10.me_idx.10_20378_3_300_8.gene_LHPP	10_20378
chr10	124569801	124570000	chr10.me_idx.10_20396_2_200_5.gene_LHPP	10_20396
chr10	124576901	124577100	chr10.me_idx.10_20397_2_200_5.gene_LHPP	10_20397
chr10	124587201	124587400	chr10.me_idx.10_20399_2_200_6.gene_LHPP	10_20399
chr10	124590301	124590500	chr10.me_idx.10_20403_2_200_11.gene_LHPP	10_20403
chr10	124635501	124635700	chr10.me_idx.10_20439_2_200_7.gene_RP11-12J10.3	10_20439
chr10	125786001	125786200	chr10.me_idx.10_20774_2_200_7.gene_N/A	10_20774
chr10	125978801	125979100	chr10.me_idx.10_20808_3_300_7.gene_FANK1	10_20808
chr10	126047301	126047600	chr10.me_idx.10_20823_3_300_5.gene_ADAM12	10_20823
chr10	126088301	126088500	chr10.me_idx.10_20836_2_200_5.gene_ADAM12	10_20836
chr10	126147401	126147600	chr10.me_idx.10_20849_2_200_5.gene_ADAM12	10_20849
chr10	126158501	126158700	chr10.me_idx.10_20853_2_200_6.gene_ADAM12	10_20853
chr10	126161301	126161600	chr10.me_idx.10_20854_3_300_6.gene_ADAM12	10_20854
chr10	126249301	126249500	chr10.me_idx.10_20872_2_200_7.gene_ADAM12	10_20872
chr10	126540501	126540800	chr10.me_idx.10_20925_2_300_5.gene_N/A	10_20925
chr10	127017801	127018000	chr10.me_idx.10_21016_2_200_9.gene_RP11-223P11.2	10_21016
chr10	127030201	127030500	chr10.me_idx.10_21018_3_300_5.gene_DOCK1	10_21018
chr10	127393201	127393400	chr10.me_idx.10_21087_2_200_5.gene_DOCK1	10_21087
chr10	127395301	127395500	chr10.me_idx.10_21090_2_200_6.gene_DOCK1	10_21090
chr10	127439301	127439500	chr10.me_idx.10_21105_2_200_5.gene_DOCK1	10_21105
chr10	127742801	127743000	chr10.me_idx.10_21162_2_200_5.gene_N/A	10_21162
chr10	129624801	129625000	chr10.me_idx.10_21568_2_200_5.gene_MGMT	10_21568
chr10	131135201	131135500	chr10.me_idx.10_21988_3_300_7.gene_TCERG1L	10_21988
chr10	131137101	131137300	chr10.me_idx.10_21990_2_200_5.gene_TCERG1L	10_21990
chr10	131206001	131206400	chr10.me_idx.10_22020_4_400_11.gene_TCERG1L	10_22020
chr10	131261701	131262000	chr10.me_idx.10_22039_2_300_6.gene_TCERG1L	10_22039
chr10	131917001	131917300	chr10.me_idx.10_22254_3_300_8.gene_PPP2R2D	10_22254
chr10	131957601	131958000	chr10.me_idx.10_22284_3_400_6.gene_PPP2R2D	10_22284
chr10	131969001	131969200	chr10.me_idx.10_22289_2_200_8.gene_BNIP3	10_22289
chr10	132267701	132268000	chr10.me_idx.10_22448_3_300_8.gene_STK32C	10_22448
chr10	132268601	132268900	chr10.me_idx.10_22449_3_300_7.gene_STK32C	10_22449
chr10	132295401	132295600	chr10.me_idx.10_22462_2_200_6.gene_STK32C	10_22462
chr10	132309301	132309500	chr10.me_idx.10_22471_2_200_5.gene_N/A	10_22471
chr10	132330701	132331100	chr10.me_idx.10_22479_4_400_17.gene_STK32C	10_22479
chr10	132771601	132771900	chr10.me_idx.10_22751_3_300_14.gene_INPP5A	10_22751
chr10	133158101	133158300	chr10.me_idx.10_22980_2_200_10.gene_N/A	10_22980
chr10	133203601	133203800	chr10.me_idx.10_23010_2_200_9.gene_KNDC1	10_23010
chr10	133222301	133222500	chr10.me_idx.10_23025_2_200_7.gene_KNDC1	10_23025
chr10	133249401	133249600	chr10.me_idx.10_23058_2_200_6.gene_N/A	10_23058
chr10	133527701	133530100	chr11.me_idx.10_23167_24_2400_174.gene_CYP2E1	10_23167
chr11	224901	225200	chr11.me_idx.11_11_2_300_6.gene_SIRT3	11_11
chr11	232401	232600	chr11.me_idx.11_13_2_200_5.gene_SIRT3	11_13
chr11	399601	400800	chr11.me_idx.11_102_12_1200_96.gene_PKP3	11_102
chr11	403001	403400	chr11.me_idx.11_103_4_400_41.gene_PKP3	11_103
chr11	405501	406400	chr11.me_idx.11_106_9_900_37.gene_SIGIRR	11_106
chr11	643201	643400	chr11.me_idx.11_257_2_200_6.gene_N/A	11_257
chr11	701401	701600	chr11.me_idx.11_298_2_200_10.gene_TMEM80	11_298
chr11	701601	701800	chr11.me_idx.11_299_2_200_8.gene_TMEM80	11_299
chr11	723101	723500	chr11.me_idx.11_326_4_400_8.gene_EPS8L2	11_326
chr11	961501	961900	chr11.me_idx.11_548_4_400_15.gene_AP2A2	11_548
chr11	1176501	1176700	chr11.me_idx.11_675_2_200_13.gene_MUC5AC	11_675
chr11	1246201	1246400	chr11.me_idx.11_703_2_200_7.gene_RP11-532E4.2	11_703
chr11	1452601	1452900	chr11.me_idx.11_847_3_300_11.gene_BRSK2	11_847
chr11	1935901	1936100	chr11.me_idx.11_1109_2_200_5.gene_TNNT3	11_1109
chr11	2175901	2176100	chr11.me_idx.11_1160_2_200_5.gene_N/A	11_1160
chr11	2385601	2385900	chr11.me_idx.11_1258_3_300_20.gene_CD81	11_1258
chr11	2413201	2413400	chr11.me_idx.11_1275_2_200_6.gene_TRPM5	11_1275
chr11	2459201	2459500	chr11.me_idx.11_1293_2_300_6.gene_KCNQ1	11_1293
chr11	2549401	2549700	chr11.me_idx.11_1339_3_300_11.gene_KCNQ1	11_1339
chr11	3134201	3134400	chr11.me_idx.11_1568_2_200_5.gene_OSBPL5	11_1568
chr11	3156601	3156900	chr11.me_idx.11_1584_3_300_13.gene_OSBPL5	11_1584
chr11	3220501	3220700	chr11.me_idx.11_1621_2_200_10.gene_MRGPRG-AS1	11_1621
chr11	3221301	3221500	chr11.me_idx.11_1622_2_200_5.gene_MRGPRG-AS1	11_1622
chr11	3393001	3393200	chr11.me_idx.11_1637_2_200_7.gene_N/A	11_1637
chr11	3743801	3744100	chr11.me_idx.11_1758_2_300_7.gene_NUP98	11_1758
chr11	3801601	3801900	chr11.me_idx.11_1771_3_300_8.gene_PGAP2	11_1771
chr11	5361501	5361900	chr11.me_idx.11_1962_3_400_5.gene_HBG2	11_1962
chr11	5404601	5404800	chr11.me_idx.11_1965_2_200_5.gene_HBG2	11_1965
chr11	5422701	5423000	chr11.me_idx.11_1968_3_300_6.gene_HBG2	11_1968
chr11	5595901	5596300	chr11.me_idx.11_1989_4_400_16.gene_HBG2	11_1989
chr11	6266201	6266400	chr11.me_idx.11_2075_2_200_5.gene_CCKBR	11_2075
chr11	6516301	6516500	chr11.me_idx.11_2150_2_200_5.gene_DNHD1	11_2150
chr11	6570601	6571800	chr11.me_idx.11_2164_12_1200_82.gene_DNHD1	11_2164
chr11	6605801	6606000	chr11.me_idx.11_2173_2_200_8.gene_ILK	11_2173
chr11	7558601	7558800	chr11.me_idx.11_2304_2_200_6.gene_PPFIBP2	11_2304
chr11	8775901	8776200	chr11.me_idx.11_2487_2_300_11.gene_ST5	11_2487
chr11	8853101	8853300	chr11.me_idx.11_2512_2_200_9.gene_ST5	11_2512
chr11	9729501	9729800	chr11.me_idx.11_2673_3_300_8.gene_SWAP70	11_2673
chr11	9782601	9782800	chr11.me_idx.11_2689_2_200_5.gene_SBF2	11_2689
chr11	9830601	9830800	chr11.me_idx.11_2696_2_200_7.gene_SBF2	11_2696
chr11	9930701	9930900	chr11.me_idx.11_2703_2_200_5.gene_SBF2	11_2703
chr11	10003401	10003600	chr11.me_idx.11_2710_2_200_7.gene_SBF2	11_2710
chr11	10383801	10384200	chr11.me_idx.11_2760_3_400_7.gene_N/A	11_2760
chr11	11519401	11519700	chr11.me_idx.11_2976_2_300_6.gene_GALNT18	11_2976
chr11	12277001	12277200	chr11.me_idx.11_3209_2_200_6.gene_N/A	11_3209
chr11	12839701	12840000	chr11.me_idx.11_3315_2_300_7.gene_TEAD1	11_3315
chr11	14905801	14906400	chr11.me_idx.11_3543_6_600_37.gene_CALCB	11_3543
chr11	17078501	17078800	chr11.me_idx.11_3790_3_300_18.gene_N/A	11_3790
chr11	17227701	17227900	chr11.me_idx.11_3810_2_200_8.gene_N/A	11_3810
chr11	17390101	17390300	chr11.me_idx.11_3848_2_200_5.gene_N/A	11_3848
chr11	17414101	17414300	chr11.me_idx.11_3852_2_200_6.gene_ABCC8	11_3852
chr11	17466201	17466400	chr11.me_idx.11_3875_2_200_5.gene_ABCC8	11_3875
chr11	17748101	17748300	chr11.me_idx.11_3961_2_200_5.gene_KCNC1	11_3961
chr11	18101201	18101500	chr11.me_idx.11_4054_3_300_6.gene_SAAL1	11_4054
chr11	18102201	18102400	chr11.me_idx.11_4055_2_200_6.gene_SAAL1	11_4055
chr11	18173701	18173900	chr11.me_idx.11_4063_2_200_5.gene_MRGPRX4	11_4063
chr11	18398701	18398900	chr11.me_idx.11_4090_2_200_7.gene_LDHA	11_4090
chr11	18412401	18412900	chr11.me_idx.11_4093_4_500_6.gene_LDHC	11_4093
chr11	18617601	18617800	chr11.me_idx.11_4117_2_200_7.gene_SPTY2D1	11_4117
chr11	19406301	19406500	chr11.me_idx.11_4239_2_200_8.gene_NAV2	11_4239
chr11	19443901	19444100	chr11.me_idx.11_4248_2_200_5.gene_NAV2	11_4248
chr11	19461701	19461900	chr11.me_idx.11_4254_2_200_7.gene_NAV2	11_4254
chr11	19528901	19529100	chr11.me_idx.11_4263_2_200_5.gene_NAV2	11_4263
chr11	21172301	21172800	chr11.me_idx.11_4536_4_500_5.gene_NELL1	11_4536
chr11	24675801	24676100	chr11.me_idx.11_4780_3_300_6.gene_LUZP2	11_4780
chr11	25016601	25016900	chr11.me_idx.11_4812_3_300_6.gene_LUZP2	11_4812
chr11	25031101	25031300	chr11.me_idx.11_4815_2_200_6.gene_LUZP2	11_4815
chr11	26546701	26546900	chr11.me_idx.11_4935_2_200_5.gene_ANO3	11_4935
chr11	26593801	26594000	chr11.me_idx.11_4939_2_200_8.gene_ANO3	11_4939
chr11	26594301	26594600	chr11.me_idx.11_4940_2_300_5.gene_ANO3	11_4940
chr11	30322201	30322800	chr11.me_idx.11_5232_5_600_10.gene_N/A	11_5232
chr11	33034301	33034500	chr11.me_idx.11_5564_2_200_9.gene_N/A	11_5564
chr11	33126301	33126500	chr11.me_idx.11_5574_2_200_5.gene_CSTF3	11_5574
chr11	34232101	34232500	chr11.me_idx.11_5796_3_400_6.gene_ABTB2	11_5796
chr11	35291301	35291600	chr11.me_idx.11_5943_3_300_8.gene_SLC1A2	11_5943
chr11	35959501	35959800	chr11.me_idx.11_6042_2_300_5.gene_LDLRAD3	11_6042
chr11	36107201	36107400	chr11.me_idx.11_6084_2_200_7.gene_LDLRAD3	11_6084
chr11	36126101	36126300	chr11.me_idx.11_6089_2_200_6.gene_LDLRAD3	11_6089
chr11	36132401	36132900	chr11.me_idx.11_6093_5_500_13.gene_LDLRAD3	11_6093
chr11	36232701	36233000	chr11.me_idx.11_6119_2_300_5.gene_N/A	11_6119
chr11	40472001	40472200	chr11.me_idx.11_6465_2_200_7.gene_LRRC4C	11_6465
chr11	40519501	40519900	chr11.me_idx.11_6469_3_400_5.gene_LRRC4C	11_6469
chr11	41068201	41068400	chr11.me_idx.11_6519_2_200_6.gene_LRRC4C	11_6519
chr11	43881401	43881600	chr11.me_idx.11_6745_2_200_5.gene_ALKBH3	11_6745
chr11	44291201	44291400	chr11.me_idx.11_6820_2_200_5.gene_ALX4	11_6820
chr11	44912701	44912900	chr11.me_idx.11_7007_2_200_5.gene_TSPAN18	11_7007
chr11	45206001	45206300	chr11.me_idx.11_7115_2_300_5.gene_PRDM11	11_7115
chr11	46355301	46355500	chr11.me_idx.11_7374_2_200_9.gene_DGKZ	11_7374
chr11	47370301	47370500	chr11.me_idx.11_7654_2_200_5.gene_SPI1	11_7654
chr11	47426901	47427400	chr11.me_idx.11_7677_5_500_34.gene_N/A	11_7677
chr11	47584901	47585100	chr11.me_idx.11_7732_2_200_6.gene_N/A	11_7732
chr11	47737901	47738100	chr11.me_idx.11_7777_2_200_6.gene_FNBP4	11_7777
chr11	48058801	48059100	chr11.me_idx.11_7856_3_300_10.gene_PTPRJ	11_7856
chr11	48071701	48071900	chr11.me_idx.11_7861_2_200_5.gene_PTPRJ	11_7861
chr11	60090101	60090300	chr11.me_idx.11_8828_2_200_5.gene_MS4A2	11_8828
chr11	60212401	60212600	chr11.me_idx.11_8843_2_200_9.gene_MS4A4E	11_8843
chr11	60285901	60286200	chr11.me_idx.11_8850_3_300_5.gene_MS4A4A	11_8850
chr11	60847301	60847500	chr11.me_idx.11_8926_2_200_6.gene_RP11-804A23.4	11_8926
chr11	61143701	61143900	chr11.me_idx.11_9024_2_200_6.gene_AP000437.3	11_9024
chr11	61861401	61861800	chr11.me_idx.11_9342_3_400_5.gene_FADS2	11_9342
chr11	61870501	61870800	chr11.me_idx.11_9345_2_300_6.gene_N/A	11_9345
chr11	62371101	62371400	chr11.me_idx.11_9454_3_300_31.gene_ASRGL1	11_9454
chr11	62432501	62432700	chr11.me_idx.11_9472_2_200_5.gene_N/A	11_9472
chr11	62442601	62442800	chr11.me_idx.11_9475_2_200_6.gene_AHNAK	11_9475
chr11	62551001	62551200	chr11.me_idx.11_9528_2_200_5.gene_N/A	11_9528
chr11	63138301	63138500	chr11.me_idx.11_9740_2_200_6.gene_SLC22A24	11_9740
chr11	65039801	65040100	chr11.me_idx.11_10490_2_300_5.gene_SNX15	11_10490
chr11	65784101	65784300	chr11.me_idx.11_10832_2_200_6.gene_N/A	11_10832
chr11	66434701	66434900	chr11.me_idx.11_11129_2_200_6.gene_N/A	11_11129
chr11	67065701	67065900	chr11.me_idx.11_11374_2_200_5.gene_RHOD	11_11374
chr11	67745501	67745900	chr11.me_idx.11_11655_3_400_7.gene_N/A	11_11655
chr11	68037901	68038100	chr11.me_idx.11_11752_2_200_9.gene_N/A	11_11752
chr11	68682701	68682900	chr11.me_idx.11_11963_2_200_8.gene_N/A	11_11963
chr11	68834201	68834400	chr11.me_idx.11_12012_2_200_6.gene_CPT1A	11_12012
chr11	70133101	70133300	chr11.me_idx.11_12488_2_200_6.gene_RP11-805J14.3	11_12488
chr11	70362101	70362300	chr11.me_idx.11_12566_2_200_6.gene_AP000487.6	11_12566
chr11	70530201	70530400	chr11.me_idx.11_12619_2_200_7.gene_SHANK2	11_12619
chr11	70588701	70588900	chr11.me_idx.11_12638_2_200_5.gene_SHANK2	11_12638
chr11	70589001	70589200	chr11.me_idx.11_12639_2_200_7.gene_SHANK2	11_12639
chr11	70781001	70781200	chr11.me_idx.11_12719_2_200_8.gene_SHANK2	11_12719
chr11	71062001	71062200	chr11.me_idx.11_12779_2_200_6.gene_SHANK2	11_12779
chr11	72577501	72577700	chr11.me_idx.11_13098_2_200_8.gene_PDE2A	11_13098
chr11	72587101	72587500	chr11.me_idx.11_13102_3_400_5.gene_PDE2A	11_13102
chr11	73288001	73288200	chr11.me_idx.11_13270_2_200_5.gene_P2RY6	11_13270
chr11	73692901	73693200	chr11.me_idx.11_13376_2_300_7.gene_RAB6A	11_13376
chr11	73968801	73969100	chr11.me_idx.11_13435_2_300_6.gene_RP11-167N4.2	11_13435
chr11	74339101	74339300	chr11.me_idx.11_13485_2_200_5.gene_PGM2L1	11_13485
chr11	74848201	74848500	chr11.me_idx.11_13564_3_300_8.gene_XRRA1	11_13564
chr11	75715201	75715400	chr11.me_idx.11_13764_2_200_8.gene_N/A	11_13764
chr11	75820401	75820700	chr11.me_idx.11_13789_2_300_7.gene_UVRAG	11_13789
chr11	76934701	76935000	chr11.me_idx.11_13997_2_300_5.gene_ACER3	11_13997
chr11	78026901	78027100	chr11.me_idx.11_14155_2_200_5.gene_NDUFC2-KCTD14	11_14155
chr11	78034601	78034900	chr11.me_idx.11_14157_3_300_8.gene_NDUFC2-KCTD14	11_14157
chr11	78103501	78103700	chr11.me_idx.11_14176_2_200_6.gene_ALG8	11_14176
chr11	78140101	78140500	chr11.me_idx.11_14179_3_400_13.gene_KCTD21-AS1	11_14179
chr11	78141701	78141900	chr11.me_idx.11_14181_2_200_5.gene_KCTD21-AS1	11_14181
chr11	78322101	78322300	chr11.me_idx.11_14216_2_200_7.gene_GAB2	11_14216
chr11	78455801	78456000	chr11.me_idx.11_14243_2_200_5.gene_NARS2	11_14243
chr11	83518201	83518400	chr11.me_idx.11_14726_2_200_6.gene_DLG2	11_14726
chr11	83556201	83556600	chr11.me_idx.11_14731_3_400_9.gene_DLG2	11_14731
chr11	83563001	83563200	chr11.me_idx.11_14733_2_200_5.gene_DLG2	11_14733
chr11	83587901	83588700	chr11.me_idx.11_14737_6_800_18.gene_DLG2	11_14737
chr11	83694701	83694900	chr11.me_idx.11_14755_2_200_6.gene_DLG2	11_14755
chr11	83723101	83723300	chr11.me_idx.11_14757_2_200_5.gene_DLG2	11_14757
chr11	83914601	83914900	chr11.me_idx.11_14774_2_300_5.gene_DLG2	11_14774
chr11	83945101	83945300	chr11.me_idx.11_14779_2_200_5.gene_DLG2	11_14779
chr11	84172401	84172700	chr11.me_idx.11_14795_2_300_5.gene_DLG2	11_14795
chr11	85776301	85776500	chr11.me_idx.11_14895_2_200_5.gene_SYTL2	11_14895
chr11	86933701	86933900	chr11.me_idx.11_15048_2_200_5.gene_PRSS23	11_15048
chr11	89207901	89208100	chr11.me_idx.11_15225_2_200_5.gene_TYR	11_15225
chr11	89413401	89413700	chr11.me_idx.11_15237_3_300_7.gene_NOX4	11_15237
chr11	90223601	90224200	chr11.me_idx.11_15297_5_600_7.gene_RP11-121L10.2	11_15297
chr11	92556601	92556900	chr11.me_idx.11_15449_2_300_6.gene_FAT3	11_15449
chr11	92565101	92565300	chr11.me_idx.11_15450_2_200_5.gene_FAT3	11_15450
chr11	94594201	94594400	chr11.me_idx.11_15675_2_200_7.gene_PIWIL4	11_15675
chr11	94603101	94603300	chr11.me_idx.11_15676_2_200_5.gene_PIWIL4	11_15676
chr11	96035201	96035600	chr11.me_idx.11_15853_4_400_5.gene_MAML2	11_15853
chr11	96160201	96160400	chr11.me_idx.11_15870_2_200_5.gene_MAML2	11_15870
chr11	96169801	96170000	chr11.me_idx.11_15872_2_200_9.gene_MAML2	11_15872
chr11	96457801	96458000	chr11.me_idx.11_15917_2_200_5.gene_JRKL-AS1	11_15917
chr11	99663801	99664100	chr11.me_idx.11_16147_2_300_5.gene_CNTN5	11_16147
chr11	99698001	99698200	chr11.me_idx.11_16154_2_200_5.gene_CNTN5	11_16154
chr11	99761101	99761500	chr11.me_idx.11_16160_3_400_5.gene_CNTN5	11_16160
chr11	100924601	100924800	chr11.me_idx.11_16258_2_200_5.gene_ARHGAP42	11_16258
chr11	102121101	102121400	chr11.me_idx.11_16355_3_300_5.gene_YAP1	11_16355
chr11	102150001	102150200	chr11.me_idx.11_16363_2_200_5.gene_YAP1	11_16363
chr11	102405201	102405400	chr11.me_idx.11_16396_2_200_7.gene_TMEM123	11_16396
chr11	103165301	103165500	chr11.me_idx.11_16477_2_200_5.gene_DYNC2H1	11_16477
chr11	103407301	103407600	chr11.me_idx.11_16498_2_300_6.gene_DYNC2H1	11_16498
chr11	103445801	103446000	chr11.me_idx.11_16503_2_200_9.gene_DYNC2H1	11_16503
chr11	107638001	107638200	chr11.me_idx.11_16835_2_200_5.gene_ELMOD1	11_16835
chr11	107802701	107803000	chr11.me_idx.11_16853_3_300_5.gene_SLC35F2	11_16853
chr11	107901701	107901900	chr11.me_idx.11_16873_2_200_6.gene_SLC35F2	11_16873
chr11	108671601	108671800	chr11.me_idx.11_16967_2_200_5.gene_DDX10	11_16967
chr11	111290301	111290500	chr11.me_idx.11_17207_2_200_6.gene_N/A	11_17207
chr11	111664401	111664600	chr11.me_idx.11_17266_2_200_6.gene_SIK2	11_17266
chr11	112225801	112226100	chr11.me_idx.11_17377_3_300_7.gene_N/A	11_17377
chr11	114126601	114127000	chr11.me_idx.11_17690_3_400_5.gene_ZBTB16	11_17690
chr11	114203901	114204100	chr11.me_idx.11_17728_2_200_5.gene_ZBTB16	11_17728
chr11	116763201	116763500	chr11.me_idx.11_18139_2_300_5.gene_BUD13	11_18139
chr11	117479401	117479600	chr11.me_idx.11_18284_2_200_5.gene_DSCAML1	11_18284
chr11	117527401	117527700	chr11.me_idx.11_18298_2_300_6.gene_DSCAML1	11_18298
chr11	117603001	117603300	chr11.me_idx.11_18318_2_300_5.gene_DSCAML1	11_18318
chr11	117744001	117744400	chr11.me_idx.11_18359_3_400_7.gene_DSCAML1	11_18359
chr11	118094801	118095000	chr11.me_idx.11_18464_2_200_6.gene_TMPRSS4	11_18464
chr11	119124601	119124800	chr11.me_idx.11_18755_2_200_6.gene_HINFP	11_18755
chr11	119370001	119370200	chr11.me_idx.11_18840_2_200_5.gene_USP2	11_18840
chr11	119621401	119621600	chr11.me_idx.11_18902_2_200_6.gene_RP11-196E1.3	11_18902
chr11	120187201	120187400	chr11.me_idx.11_19057_2_200_5.gene_N/A	11_19057
chr11	120653501	120653800	chr11.me_idx.11_19169_2_300_5.gene_GRIK4	11_19169
chr11	120656601	120656900	chr11.me_idx.11_19171_2_300_6.gene_GRIK4	11_19171
chr11	120700501	120700700	chr11.me_idx.11_19181_2_200_8.gene_GRIK4	11_19181
chr11	120819301	120819600	chr11.me_idx.11_19213_2_300_7.gene_GRIK4	11_19213
chr11	120955501	120955700	chr11.me_idx.11_19236_2_200_5.gene_GRIK4	11_19236
chr11	121139901	121140100	chr11.me_idx.11_19253_2_200_6.gene_TECTA	11_19253
chr11	121140501	121140800	chr11.me_idx.11_19255_3_300_7.gene_TECTA	11_19255
chr11	121472801	121473100	chr11.me_idx.11_19321_2_300_5.gene_SORL1	11_19321
chr11	122176301	122176900	chr11.me_idx.11_19430_5_600_9.gene_MIR100HG	11_19430
chr11	122555001	122555300	chr11.me_idx.11_19475_2_300_7.gene_N/A	11_19475
chr11	122713001	122713200	chr11.me_idx.11_19538_2_200_8.gene_UBASH3B	11_19538
chr11	123615401	123615600	chr11.me_idx.11_19844_2_200_6.gene_GRAMD1B	11_19844
chr11	124983701	124983900	chr11.me_idx.11_20032_2_200_7.gene_CCDC15	11_20032
chr11	125236401	125236600	chr11.me_idx.11_20087_2_200_7.gene_PKNOX2	11_20087
chr11	125302701	125302900	chr11.me_idx.11_20111_2_200_5.gene_PKNOX2	11_20111
chr11	126579001	126579200	chr11.me_idx.11_20442_2_200_9.gene_KIRREL3-AS1	11_20442
chr11	126801801	126802000	chr11.me_idx.11_20483_2_200_5.gene_KIRREL3	11_20483
chr11	126802401	126802700	chr11.me_idx.11_20484_2_300_6.gene_KIRREL3	11_20484
chr11	126826501	126826700	chr11.me_idx.11_20490_2_200_6.gene_KIRREL3	11_20490
chr11	126851501	126852000	chr11.me_idx.11_20494_4_500_10.gene_KIRREL3	11_20494
chr11	126852301	126852600	chr11.me_idx.11_20495_2_300_5.gene_KIRREL3	11_20495
chr11	126881301	126881500	chr11.me_idx.11_20505_2_200_5.gene_KIRREL3	11_20505
chr11	129444701	129445000	chr11.me_idx.11_20932_3_300_8.gene_BARX2	11_20932
chr11	130080801	130081000	chr11.me_idx.11_21070_2_200_7.gene_APLP2	11_21070
chr11	131599001	131599300	chr11.me_idx.11_21420_2_300_6.gene_NTM	11_21420
chr11	131600001	131600200	chr11.me_idx.11_21421_2_200_5.gene_NTM	11_21421
chr11	131760601	131761000	chr11.me_idx.11_21477_4_400_15.gene_NTM	11_21477
chr11	131794401	131794600	chr11.me_idx.11_21489_2_200_6.gene_NTM	11_21489
chr11	132069401	132069600	chr11.me_idx.11_21556_2_200_11.gene_NTM	11_21556
chr11	132184801	132185000	chr11.me_idx.11_21582_2_200_6.gene_NTM	11_21582
chr11	132466401	132466600	chr11.me_idx.11_21632_2_200_11.gene_OPCML	11_21632
chr11	133081301	133082400	chr11.me_idx.11_21747_10_1100_53.gene_OPCML	11_21747
chr11	133108401	133108600	chr11.me_idx.11_21752_2_200_7.gene_OPCML	11_21752
chr11	133265901	133266400	chr11.me_idx.11_21786_3_500_5.gene_OPCML	11_21786
chr11	133313901	133314100	chr11.me_idx.11_21792_2_200_13.gene_OPCML	11_21792
chr11	134168601	134168800	chr11.me_idx.11_22047_2_200_6.gene_NCAPD3	11_22047
chr12	171301	171500	chr12.me_idx.12_87_2_200_6.gene_IQSEC3	12_87
chr12	582101	582300	chr12.me_idx.12_232_2_200_5.gene_NINJ2	12_232
chr12	586601	586900	chr12.me_idx.12_236_2_300_9.gene_NINJ2	12_236
chr12	587601	587800	chr12.me_idx.12_237_2_200_5.gene_NINJ2	12_237
chr12	599101	599300	chr12.me_idx.12_245_2_200_6.gene_NINJ2	12_245
chr12	822101	822400	chr12.me_idx.12_311_3_300_11.gene_WNK1	12_311
chr12	1202301	1202500	chr12.me_idx.12_393_2_200_6.gene_ERC1	12_393
chr12	1378201	1378400	chr12.me_idx.12_425_2_200_6.gene_ERC1	12_425
chr12	1385201	1385400	chr12.me_idx.12_431_2_200_8.gene_ERC1	12_431
chr12	1394101	1394300	chr12.me_idx.12_432_2_200_7.gene_ERC1	12_432
chr12	1498101	1498400	chr12.me_idx.12_455_3_300_8.gene_N/A	12_455
chr12	1695001	1695200	chr12.me_idx.12_531_2_200_5.gene_ADIPOR2	12_531
chr12	1789001	1789200	chr12.me_idx.12_539_2_200_6.gene_N/A	12_539
chr12	1879301	1879600	chr12.me_idx.12_585_2_300_6.gene_CACNA2D4	12_585
chr12	2006101	2006300	chr12.me_idx.12_637_2_200_6.gene_RP5-1096D14.6	12_637
chr12	2105601	2105900	chr12.me_idx.12_673_3_300_13.gene_CACNA1C	12_673
chr12	2106801	2107000	chr12.me_idx.12_674_2_200_8.gene_CACNA1C	12_674
chr12	2327601	2327900	chr12.me_idx.12_758_3_300_6.gene_CACNA1C	12_758
chr12	2423901	2424400	chr12.me_idx.12_797_5_500_10.gene_CACNA1C	12_797
chr12	2883701	2883900	chr12.me_idx.12_948_2_200_9.gene_RHNO1	12_948
chr12	2885701	2885900	chr12.me_idx.12_950_2_200_12.gene_RP11-372B4.3	12_950
chr12	2903701	2904100	chr12.me_idx.12_962_4_400_15.gene_TULP3	12_962
chr12	2929601	2929800	chr12.me_idx.12_968_2_200_6.gene_TULP3	12_968
chr12	2936601	2936900	chr12.me_idx.12_971_2_300_6.gene_TULP3	12_971
chr12	3000401	3001000	chr12.me_idx.12_999_5_600_17.gene_TEAD4	12_999
chr12	3094501	3094700	chr12.me_idx.12_1038_2_200_5.gene_TSPAN9	12_1038
chr12	3124501	3124700	chr12.me_idx.12_1057_2_200_5.gene_TSPAN9	12_1057
chr12	3397801	3398300	chr12.me_idx.12_1287_5_500_28.gene_PRMT8	12_1287
chr12	4283201	4283400	chr12.me_idx.12_1473_2_200_6.gene_CCND2	12_1473
chr12	4310301	4310500	chr12.me_idx.12_1503_2_200_6.gene_TIGAR	12_1503
chr12	4442601	4443000	chr12.me_idx.12_1531_3_400_7.gene_FGF6	12_1531
chr12	4689801	4690000	chr12.me_idx.12_1571_2_200_10.gene_RP11-234B24.6	12_1571
chr12	4832301	4832500	chr12.me_idx.12_1602_2_200_5.gene_GALNT8	12_1602
chr12	4850101	4850300	chr12.me_idx.12_1607_2_200_9.gene_GALNT8	12_1607
chr12	5617301	5617600	chr12.me_idx.12_1785_3_300_6.gene_ANO2	12_1785
chr12	5678201	5678500	chr12.me_idx.12_1798_3_300_5.gene_ANO2	12_1798
chr12	6321601	6321800	chr12.me_idx.12_1945_2_200_16.gene_PLEKHG6	12_1945
chr12	6381801	6382000	chr12.me_idx.12_1982_2_200_6.gene_LTBR	12_1982
chr12	6389501	6389700	chr12.me_idx.12_1986_2_200_5.gene_LTBR	12_1986
chr12	6522401	6522600	chr12.me_idx.12_2015_2_200_5.gene_NCAPD2	12_2015
chr12	6721501	6721700	chr12.me_idx.12_2102_2_200_6.gene_N/A	12_2102
chr12	6799601	6799800	chr12.me_idx.12_2133_2_200_6.gene_CD4	12_2133
chr12	7212001	7212200	chr12.me_idx.12_2320_2_200_7.gene_PEX5	12_2320
chr12	7797001	7797300	chr12.me_idx.12_2392_3_300_8.gene_NANOG	12_2392
chr12	7823401	7823600	chr12.me_idx.12_2396_2_200_5.gene_SLC2A14	12_2396
chr12	7882601	7882800	chr12.me_idx.12_2402_2_200_5.gene_SLC2A14	12_2402
chr12	9070901	9071100	chr12.me_idx.12_2646_2_200_8.gene_A2M	12_2646
chr12	11108501	11108700	chr12.me_idx.12_2905_2_200_7.gene_PRH1-PRR4	12_2905
chr12	11438601	11438800	chr12.me_idx.12_2931_2_200_5.gene_RP11-711K1.7	12_2931
chr12	11829401	11829600	chr12.me_idx.12_3001_2_200_7.gene_ETV6	12_3001
chr12	12053401	12053600	chr12.me_idx.12_3055_2_200_5.gene_BCL2L14	12_3055
chr12	12057201	12057500	chr12.me_idx.12_3056_2_300_6.gene_BCL2L14	12_3056
chr12	12088301	12088500	chr12.me_idx.12_3062_2_200_6.gene_BCL2L14	12_3062
chr12	12089001	12089200	chr12.me_idx.12_3063_2_200_6.gene_BCL2L14	12_3063
chr12	12471901	12472200	chr12.me_idx.12_3142_3_300_7.gene_N/A	12_3142
chr12	13746801	13747100	chr12.me_idx.12_3357_3_300_5.gene_GRIN2B	12_3357
chr12	13827801	13828000	chr12.me_idx.12_3365_2_200_7.gene_GRIN2B	12_3365
chr12	15972601	15972800	chr12.me_idx.12_3621_2_200_7.gene_DERA	12_3621
chr12	16197601	16198100	chr12.me_idx.12_3644_5_500_6.gene_SLC15A5	12_3644
chr12	18254901	18255100	chr12.me_idx.12_3786_2_200_5.gene_PIK3C2G	12_3786
chr12	19253301	19253600	chr12.me_idx.12_3869_2_300_6.gene_PLEKHA5	12_3869
chr12	19563701	19564000	chr12.me_idx.12_3908_2_300_6.gene_N/A	12_3908
chr12	20896701	20897100	chr12.me_idx.12_4087_3_400_7.gene_RP11-545J16.1	12_4087
chr12	21366401	21366700	chr12.me_idx.12_4122_2_300_6.gene_IAPP	12_4122
chr12	21663301	21663500	chr12.me_idx.12_4154_2_200_10.gene_RP11-59N23.3	12_4154
chr12	21681601	21681800	chr12.me_idx.12_4155_2_200_6.gene_RP11-59N23.3	12_4155
chr12	22137501	22137700	chr12.me_idx.12_4199_2_200_6.gene_N/A	12_4199
chr12	22350401	22350600	chr12.me_idx.12_4226_2_200_5.gene_N/A	12_4226
chr12	23865501	23865700	chr12.me_idx.12_4353_2_200_9.gene_SOX5	12_4353
chr12	24829201	24829400	chr12.me_idx.12_4460_2_200_5.gene_BCAT1	12_4460
chr12	24865701	24866000	chr12.me_idx.12_4465_2_300_10.gene_BCAT1	12_4465
chr12	24933801	24934100	chr12.me_idx.12_4479_3_300_9.gene_BCAT1	12_4479
chr12	25012201	25012400	chr12.me_idx.12_4492_2_200_5.gene_RP11-713N11.5	12_4492
chr12	26424501	26424700	chr12.me_idx.12_4672_2_200_5.gene_ITPR2	12_4672
chr12	27336601	27336900	chr12.me_idx.12_4774_2_300_7.gene_ARNTL2	12_4774
chr12	27341301	27341600	chr12.me_idx.12_4777_3_300_5.gene_ARNTL2	12_4777
chr12	27470601	27470900	chr12.me_idx.12_4791_2_300_5.gene_SMCO2	12_4791
chr12	28209401	28209600	chr12.me_idx.12_4895_2_200_7.gene_CCDC91	12_4895
chr12	28304101	28304300	chr12.me_idx.12_4899_2_200_7.gene_CCDC91	12_4899
chr12	29199501	29199900	chr12.me_idx.12_4964_3_400_12.gene_FAR2	12_4964
chr12	29274701	29274900	chr12.me_idx.12_4973_2_200_6.gene_FAR2	12_4973
chr12	29539401	29539800	chr12.me_idx.12_5001_4_400_7.gene_TMTC1	12_5001
chr12	29646601	29646800	chr12.me_idx.12_5014_2_200_6.gene_TMTC1	12_5014
chr12	30678001	30678200	chr12.me_idx.12_5121_2_200_7.gene_IPO8	12_5121
chr12	31117701	31118200	chr12.me_idx.12_5209_5_500_30.gene_OVOS2	12_5209
chr12	31118401	31119500	chr12.me_idx.12_5210_11_1100_63.gene_OVOS2	12_5210
chr12	32149801	32150200	chr12.me_idx.12_5414_3_400_6.gene_BICD1	12_5414
chr12	32258501	32258700	chr12.me_idx.12_5435_2_200_7.gene_BICD1	12_5435
chr12	32410501	32410700	chr12.me_idx.12_5469_2_200_5.gene_FGD4	12_5469
chr12	32728901	32729100	chr12.me_idx.12_5518_2_200_6.gene_DNM1L	12_5518
chr12	32741101	32741400	chr12.me_idx.12_5520_2_300_5.gene_DNM1L	12_5520
chr12	32792701	32792900	chr12.me_idx.12_5527_2_200_5.gene_PKP2	12_5527
chr12	33398201	33398400	chr12.me_idx.12_5614_2_200_8.gene_SYT10	12_5614
chr12	39895601	39895900	chr12.me_idx.12_6055_3_300_19.gene_SLC2A13	12_6055
chr12	39968801	39969100	chr12.me_idx.12_6060_3_300_5.gene_SLC2A13	12_6060
chr12	40718401	40718600	chr12.me_idx.12_6121_2_200_5.gene_CNTN1	12_6121
chr12	41468801	41469000	chr12.me_idx.12_6170_2_200_6.gene_PDZRN4	12_6170
chr12	42406301	42406500	chr12.me_idx.12_6274_2_200_7.gene_PPHLN1	12_6274
chr12	42433401	42433600	chr12.me_idx.12_6278_2_200_5.gene_PPHLN1	12_6278
chr12	42476501	42476700	chr12.me_idx.12_6288_2_200_5.gene_PRICKLE1	12_6288
chr12	43471901	43472100	chr12.me_idx.12_6391_2_200_6.gene_ADAMTS20	12_6391
chr12	45022401	45022600	chr12.me_idx.12_6502_2_200_10.gene_DBX2	12_6502
chr12	47796301	47796500	chr12.me_idx.12_6842_2_200_5.gene_HDAC7	12_6842
chr12	48928401	48928700	chr12.me_idx.12_7042_2_300_5.gene_RP11-302B13.5	12_7042
chr12	49477001	49477300	chr12.me_idx.12_7216_2_300_5.gene_SPATS2	12_7216
chr12	49788701	49788900	chr12.me_idx.12_7283_2_200_5.gene_N/A	12_7283
chr12	50118401	50118600	chr12.me_idx.12_7392_2_200_8.gene_RP4-605O3.4	12_7392
chr12	50274301	50274500	chr12.me_idx.12_7429_2_200_7.gene_LIMA1	12_7429
chr12	50540501	50540700	chr12.me_idx.12_7498_2_200_8.gene_DIP2B	12_7498
chr12	50571201	50571400	chr12.me_idx.12_7507_2_200_6.gene_DIP2B	12_7507
chr12	50592801	50593300	chr12.me_idx.12_7513_3_500_5.gene_DIP2B	12_7513
chr12	51812901	51813100	chr12.me_idx.12_7750_2_200_7.gene_N/A	12_7750
chr12	52166101	52166300	chr12.me_idx.12_7894_2_200_5.gene_N/A	12_7894
chr12	52316401	52316600	chr12.me_idx.12_7947_2_200_8.gene_KRT83	12_7947
chr12	52379401	52379600	chr12.me_idx.12_7960_2_200_5.gene_KRT84	12_7960
chr12	52409201	52409400	chr12.me_idx.12_7964_2_200_15.gene_RP11-1020M18.10	12_7964
chr12	52546801	52547000	chr12.me_idx.12_7990_2_200_5.gene_KRT71	12_7990
chr12	53440701	53441000	chr12.me_idx.12_8229_3_300_17.gene_N/A	12_8229
chr12	55114301	55114500	chr12.me_idx.12_8636_2_200_7.gene_N/A	12_8636
chr12	55119501	55119800	chr12.me_idx.12_8637_3_300_6.gene_N/A	12_8637
chr12	55915001	55915200	chr12.me_idx.12_8735_2_200_5.gene_PYM1	12_8735
chr12	56283201	56283400	chr12.me_idx.12_8845_2_200_7.gene_CS	12_8845
chr12	56435501	56435700	chr12.me_idx.12_8870_2_200_5.gene_TIMELESS	12_8870
chr12	56538601	56538800	chr12.me_idx.12_8912_2_200_7.gene_RBMS2	12_8912
chr12	56578201	56578400	chr12.me_idx.12_8925_2_200_5.gene_RBMS2	12_8925
chr12	56994201	56994500	chr12.me_idx.12_8992_3_300_5.gene_GPR182	12_8992
chr12	59678401	59678700	chr12.me_idx.12_9482_3_300_6.gene_SLC16A7	12_9482
chr12	62797401	62797600	chr12.me_idx.12_9712_2_200_5.gene_PPM1H	12_9712
chr12	62909801	62910100	chr12.me_idx.12_9734_3_300_5.gene_PPM1H	12_9734
chr12	63614001	63614200	chr12.me_idx.12_9808_2_200_5.gene_DPY19L2	12_9808
chr12	64024101	64024400	chr12.me_idx.12_9863_2_300_6.gene_SRGAP1	12_9863
chr12	64050801	64051000	chr12.me_idx.12_9866_2_200_5.gene_RP11-196H14.2	12_9866
chr12	64555601	64555800	chr12.me_idx.12_9929_2_200_6.gene_N/A	12_9929
chr12	64691001	64691200	chr12.me_idx.12_9962_2_200_5.gene_RASSF3	12_9962
chr12	66457601	66457900	chr12.me_idx.12_10157_3_300_5.gene_GRIP1	12_10157
chr12	66463801	66464400	chr12.me_idx.12_10158_4_600_7.gene_GRIP1	12_10158
chr12	66574801	66575100	chr12.me_idx.12_10164_3_300_11.gene_GRIP1	12_10164
chr12	66578301	66578500	chr12.me_idx.12_10166_2_200_9.gene_GRIP1	12_10166
chr12	68706501	68706700	chr12.me_idx.12_10430_2_200_5.gene_NUP107	12_10430
chr12	69674901	69675100	chr12.me_idx.12_10559_2_200_5.gene_BEST3	12_10559
chr12	69681801	69682000	chr12.me_idx.12_10561_2_200_6.gene_BEST3	12_10561
chr12	70315001	70315300	chr12.me_idx.12_10639_3_300_7.gene_CNOT2	12_10639
chr12	70817701	70818000	chr12.me_idx.12_10700_2_300_5.gene_PTPRR	12_10700
chr12	71434401	71434800	chr12.me_idx.12_10750_3_400_7.gene_TSPAN8	12_10750
chr12	72577401	72577600	chr12.me_idx.12_10874_2_200_5.gene_TRHDE	12_10874
chr12	76458001	76458200	chr12.me_idx.12_11154_2_200_5.gene_OSBPL8	12_11154
chr12	76763001	76763500	chr12.me_idx.12_11192_5_500_22.gene_N/A	12_11192
chr12	77493501	77493800	chr12.me_idx.12_11261_3_300_5.gene_RP1-34H18.1	12_11261
chr12	77563301	77563500	chr12.me_idx.12_11267_2_200_5.gene_RP1-34H18.1	12_11267
chr12	79334501	79334700	chr12.me_idx.12_11389_2_200_5.gene_SYT1	12_11389
chr12	80676501	80676700	chr12.me_idx.12_11504_2_200_8.gene_PTPRQ	12_11504
chr12	81083701	81083900	chr12.me_idx.12_11546_2_200_5.gene_ACSS3	12_11546
chr12	83001401	83001700	chr12.me_idx.12_11695_3_300_9.gene_TMTC2	12_11695
chr12	83005001	83005200	chr12.me_idx.12_11697_2_200_6.gene_TMTC2	12_11697
chr12	83024801	83025100	chr12.me_idx.12_11699_3_300_5.gene_TMTC2	12_11699
chr12	85836801	85837200	chr12.me_idx.12_11881_4_400_6.gene_N/A	12_11881
chr12	88524701	88525000	chr12.me_idx.12_12045_3_300_5.gene_KITLG	12_12045
chr12	93888301	93888500	chr12.me_idx.12_12637_2_200_6.gene_CRADD	12_12637
chr12	94170801	94171100	chr12.me_idx.12_12688_3_300_5.gene_RP11-74K11.2	12_12688
chr12	94272801	94273100	chr12.me_idx.12_12715_3_300_7.gene_RP11-1105G2.4	12_12715
chr12	94586701	94587200	chr12.me_idx.12_12751_4_500_6.gene_TMCC3	12_12751
chr12	94958301	94958500	chr12.me_idx.12_12829_2_200_6.gene_N/A	12_12829
chr12	95109601	95109800	chr12.me_idx.12_12857_2_200_5.gene_FGD6	12_12857
chr12	95129801	95130000	chr12.me_idx.12_12863_2_200_5.gene_FGD6	12_12863
chr12	95736001	95736200	chr12.me_idx.12_12953_2_200_6.gene_NTN4	12_12953
chr12	95965101	95965300	chr12.me_idx.12_12996_2_200_5.gene_AMDHD1	12_12996
chr12	103603101	103603300	chr12.me_idx.12_13827_2_200_10.gene_STAB2	12_13827
chr12	103626401	103627100	chr12.me_idx.12_13831_7_700_7.gene_STAB2	12_13831
chr12	103775101	103775400	chr12.me_idx.12_13852_2_300_6.gene_NT5DC3	12_13852
chr12	103809801	103810000	chr12.me_idx.12_13862_2_200_5.gene_NT5DC3	12_13862
chr12	103971501	103971800	chr12.me_idx.12_13893_2_300_5.gene_TDG	12_13893
chr12	104594501	104594900	chr12.me_idx.12_14008_3_400_5.gene_CHST11	12_14008
chr12	104633501	104633700	chr12.me_idx.12_14017_2_200_6.gene_CHST11	12_14017
chr12	105032201	105032400	chr12.me_idx.12_14106_2_200_6.gene_ALDH1L2	12_14106
chr12	105225801	105226100	chr12.me_idx.12_14134_3_300_5.gene_APPL2	12_14134
chr12	105380701	105381000	chr12.me_idx.12_14161_2_300_5.gene_C12orf75	12_14161
chr12	108920601	108920800	chr12.me_idx.12_14831_2_200_5.gene_SVOP	12_14831
chr12	108972601	108972800	chr12.me_idx.12_14844_2_200_5.gene_SVOP	12_14844
chr12	109206501	109206700	chr12.me_idx.12_14904_2_200_6.gene_ACACB	12_14904
chr12	109539501	109540000	chr12.me_idx.12_14989_5_500_11.gene_N/A	12_14989
chr12	109561101	109561300	chr12.me_idx.12_14996_2_200_7.gene_MMAB	12_14996
chr12	110450501	110451000	chr12.me_idx.12_15277_5_500_17.gene_N/A	12_15277
chr12	113906901	113907100	chr12.me_idx.12_16159_2_200_7.gene_RBM19	12_16159
chr12	117348101	117348400	chr12.me_idx.12_16905_3_300_7.gene_NOS1	12_16905
chr12	117414201	117414400	chr12.me_idx.12_16918_2_200_9.gene_N/A	12_16918
chr12	117491601	117491800	chr12.me_idx.12_16934_2_200_5.gene_KSR2	12_16934
chr12	117567301	117567500	chr12.me_idx.12_16948_2_200_9.gene_KSR2	12_16948
chr12	117641001	117641300	chr12.me_idx.12_16964_3_300_5.gene_KSR2	12_16964
chr12	117699901	117700100	chr12.me_idx.12_16979_2_200_5.gene_KSR2	12_16979
chr12	117756201	117756600	chr12.me_idx.12_16993_4_400_8.gene_KSR2	12_16993
chr12	117787301	117787500	chr12.me_idx.12_17001_2_200_7.gene_KSR2	12_17001
chr12	119123401	119123700	chr12.me_idx.12_17212_3_300_6.gene_SRRM4	12_17212
chr12	119814901	119815100	chr12.me_idx.12_17340_2_200_6.gene_CIT	12_17340
chr12	120986601	120986800	chr12.me_idx.12_17643_2_200_8.gene_HNF1A	12_17643
chr12	121142701	121143200	chr12.me_idx.12_17671_3_500_8.gene_P2RX7	12_17671
chr12	121445801	121446000	chr12.me_idx.12_17813_2_200_5.gene_KDM2B	12_17813
chr12	122118901	122119100	chr12.me_idx.12_18101_2_200_8.gene_MLXIP	12_18101
chr12	122524801	122525800	chr12.me_idx.12_18210_10_1000_36.gene_RSRC2	12_18210
chr12	122814001	122814200	chr12.me_idx.12_18269_2_200_7.gene_CCDC62	12_18269
chr12	123581901	123582400	chr12.me_idx.12_18575_5_500_19.gene_RP11-486O12.2	12_18575
chr12	123618101	123618400	chr12.me_idx.12_18586_3_300_9.gene_DDX55	12_18586
chr12	123672601	123672800	chr12.me_idx.12_18598_2_200_5.gene_TCTN2	12_18598
chr12	123723701	123724000	chr12.me_idx.12_18610_2_300_5.gene_ATP6V0A2	12_18610
chr12	123871001	123871200	chr12.me_idx.12_18635_2_200_5.gene_DNAH10	12_18635
chr12	124383801	124384000	chr12.me_idx.12_18829_2_200_6.gene_NCOR2	12_18829
chr12	124830901	124831100	chr12.me_idx.12_19137_2_200_6.gene_SCARB1	12_19137
chr12	124959801	124960100	chr12.me_idx.12_19205_3_300_12.gene_DHX37	12_19205
chr12	124981901	124982100	chr12.me_idx.12_19212_2_200_6.gene_DHX37	12_19212
chr12	125024501	125024700	chr12.me_idx.12_19227_2_200_6.gene_BRI3BP	12_19227
chr12	125434601	125434800	chr12.me_idx.12_19332_2_200_8.gene_TMEM132B	12_19332
chr12	125517401	125517700	chr12.me_idx.12_19343_2_300_7.gene_TMEM132B	12_19343
chr12	128326701	128326900	chr12.me_idx.12_19739_2_200_5.gene_TMEM132C	12_19739
chr12	128547401	128547600	chr12.me_idx.12_19795_2_200_8.gene_TMEM132C	12_19795
chr12	128946101	128946300	chr12.me_idx.12_19911_2_200_8.gene_GLT1D1	12_19911
chr12	128946501	128946700	chr12.me_idx.12_19912_2_200_8.gene_GLT1D1	12_19912
chr12	128987001	128987200	chr12.me_idx.12_19923_2_200_6.gene_N/A	12_19923
chr12	129069901	129070400	chr12.me_idx.12_19946_5_500_16.gene_N/A	12_19946
chr12	129089501	129089700	chr12.me_idx.12_19952_2_200_7.gene_TMEM132D	12_19952
chr12	129389001	129389200	chr12.me_idx.12_20000_2_200_5.gene_TMEM132D	12_20000
chr12	129538801	129539000	chr12.me_idx.12_20021_2_200_8.gene_TMEM132D	12_20021
chr12	129825701	129826000	chr12.me_idx.12_20059_3_300_5.gene_TMEM132D	12_20059
chr12	129875501	129875800	chr12.me_idx.12_20072_3_300_7.gene_TMEM132D	12_20072
chr12	130603801	130604200	chr12.me_idx.12_20279_3_400_9.gene_RIMBP2	12_20279
chr12	130625101	130625400	chr12.me_idx.12_20285_2_300_5.gene_RIMBP2	12_20285
chr12	130643001	130643200	chr12.me_idx.12_20292_2_200_6.gene_RP11-662M24.2	12_20292
chr12	130664301	130664500	chr12.me_idx.12_20301_2_200_15.gene_RP11-662M24.2	12_20301
chr12	130664901	130665300	chr12.me_idx.12_20302_4_400_10.gene_RP11-662M24.2	12_20302
chr12	130712501	130712700	chr12.me_idx.12_20317_2_200_7.gene_RP11-662M24.2	12_20317
chr12	130787201	130787400	chr12.me_idx.12_20341_2_200_6.gene_N/A	12_20341
chr12	130978501	130978900	chr12.me_idx.12_20404_3_400_6.gene_RP11-243M5.1	12_20404
chr12	131016101	131016400	chr12.me_idx.12_20424_2_300_8.gene_ADGRD1	12_20424
chr12	131021501	131021700	chr12.me_idx.12_20430_2_200_8.gene_ADGRD1	12_20430
chr12	131129101	131129300	chr12.me_idx.12_20473_2_200_6.gene_ADGRD1	12_20473
chr12	131137701	131138300	chr12.me_idx.12_20475_6_600_27.gene_ADGRD1	12_20475
chr12	131142901	131143600	chr12.me_idx.12_20476_6_700_19.gene_N/A	12_20476
chr12	131850901	131852100	chr12.me_idx.12_20703_12_1200_68.gene_MMP17	12_20703
chr12	132509301	132510300	chr12.me_idx.12_21158_10_1000_73.gene_FBRSL1	12_21158
chr12	132568101	132568300	chr12.me_idx.12_21211_2_200_9.gene_FBRSL1	12_21211
chr12	132587301	132587600	chr12.me_idx.12_21220_3_300_10.gene_N/A	12_21220
chr12	132635001	132635300	chr12.me_idx.12_21245_3_300_8.gene_POLE	12_21245
chr12	132682801	132683000	chr12.me_idx.12_21255_2_200_9.gene_POLE	12_21255
chr12	132776401	132776600	chr12.me_idx.12_21307_2_200_6.gene_GOLGA3	12_21307
chr12	132878601	132878800	chr12.me_idx.12_21358_2_200_9.gene_CHFR	12_21358
chr12	132927701	132927900	chr12.me_idx.12_21372_2_200_6.gene_ZNF605	12_21372
chr13	19496901	19497200	chr13.me_idx.13_165_3_300_20.gene_TPTE2	13_165
chr13	20142601	20143500	chr13.me_idx.13_287_9_900_58.gene_GJA3	13_287
chr13	20474201	20474500	chr13.me_idx.13_379_3_300_10.gene_CRYL1	13_379
chr13	20487801	20488100	chr13.me_idx.13_384_2_300_6.gene_CRYL1	13_384
chr13	20685301	20685700	chr13.me_idx.13_408_3_400_5.gene_IFT88	13_408
chr13	21377201	21377600	chr13.me_idx.13_573_4_400_24.gene_ZDHHC20	13_573
chr13	21447101	21447300	chr13.me_idx.13_581_2_200_8.gene_ZDHHC20	13_581
chr13	23194301	23194800	chr13.me_idx.13_865_3_500_6.gene_SGCG	13_865
chr13	23222901	23223100	chr13.me_idx.13_868_2_200_5.gene_SGCG	13_868
chr13	23297401	23297700	chr13.me_idx.13_879_3_300_6.gene_SGCG	13_879
chr13	23298001	23298300	chr13.me_idx.13_880_3_300_5.gene_SGCG	13_880
chr13	23300601	23300800	chr13.me_idx.13_882_2_200_6.gene_SGCG	13_882
chr13	23300901	23301200	chr13.me_idx.13_883_3_300_8.gene_SGCG	13_883
chr13	23899601	23900300	chr13.me_idx.13_1012_5_700_6.gene_C1QTNF9B	13_1012
chr13	24025601	24026000	chr13.me_idx.13_1028_3_400_7.gene_SPATA13	13_1028
chr13	24027201	24027400	chr13.me_idx.13_1030_2_200_6.gene_SPATA13	13_1030
chr13	24041801	24042000	chr13.me_idx.13_1034_2_200_6.gene_SPATA13	13_1034
chr13	24043001	24043200	chr13.me_idx.13_1035_2_200_6.gene_SPATA13	13_1035
chr13	24135401	24135600	chr13.me_idx.13_1058_2_200_6.gene_SPATA13	13_1058
chr13	25383101	25383300	chr13.me_idx.13_1294_2_200_6.gene_ATP8A2	13_1294
chr13	25584101	25584300	chr13.me_idx.13_1323_2_200_6.gene_ATP8A2	13_1323
chr13	25850101	25850300	chr13.me_idx.13_1349_2_200_5.gene_ATP8A2	13_1349
chr13	25940101	25940300	chr13.me_idx.13_1372_2_200_7.gene_ATP8A2	13_1372
chr13	28020401	28020600	chr13.me_idx.13_1799_2_200_5.gene_FLT3	13_1799
chr13	28072501	28073100	chr13.me_idx.13_1809_5_600_24.gene_FLT3	13_1809
chr13	28084601	28084800	chr13.me_idx.13_1810_2_200_6.gene_FLT3	13_1810
chr13	28310001	28310200	chr13.me_idx.13_1838_2_200_5.gene_FLT1	13_1838
chr13	28316101	28316300	chr13.me_idx.13_1840_2_200_5.gene_FLT1	13_1840
chr13	28681601	28681800	chr13.me_idx.13_1907_2_200_7.gene_N/A	13_1907
chr13	28922501	28922800	chr13.me_idx.13_1938_3_300_5.gene_MTUS2	13_1938
chr13	29339901	29340100	chr13.me_idx.13_1991_2_200_11.gene_MTUS2	13_1991
chr13	31883001	31883200	chr13.me_idx.13_2456_2_200_9.gene_N/A	13_2456
chr13	31954301	31954500	chr13.me_idx.13_2466_2_200_6.gene_N/A	13_2466
chr13	32716401	32716600	chr13.me_idx.13_2570_2_200_11.gene_PDS5B	13_2570
chr13	33192601	33192800	chr13.me_idx.13_2643_2_200_5.gene_STARD13	13_2643
chr13	33276401	33276600	chr13.me_idx.13_2663_2_200_5.gene_STARD13-AS	13_2663
chr13	35925201	35925500	chr13.me_idx.13_2974_2_300_6.gene_DCLK1	13_2974
chr13	36822301	36822600	chr13.me_idx.13_3085_2_300_5.gene_RFXAP	13_3085
chr13	40507101	40507400	chr13.me_idx.13_3500_3_300_7.gene_N/A	13_3500
chr13	41959501	41960000	chr13.me_idx.13_3720_5_500_26.gene_VWA8	13_3720
chr13	42978101	42978400	chr13.me_idx.13_3837_2_300_5.gene_EPSTI1	13_3837
chr13	43021601	43021800	chr13.me_idx.13_3845_2_200_6.gene_N/A	13_3845
chr13	45333701	45334100	chr13.me_idx.13_4137_3_400_5.gene_TPT1	13_4137
chr13	45496901	45497100	chr13.me_idx.13_4177_2_200_8.gene_COG3	13_4177
chr13	45792401	45792600	chr13.me_idx.13_4212_2_200_5.gene_SIAH3	13_4212
chr13	46060101	46060300	chr13.me_idx.13_4255_2_200_5.gene_CPB2	13_4255
chr13	49669701	49669900	chr13.me_idx.13_4721_2_200_5.gene_EBPL	13_4721
chr13	50427801	50428000	chr13.me_idx.13_4840_2_200_6.gene_N/A	13_4840
chr13	50753201	50753400	chr13.me_idx.13_4877_2_200_9.gene_DLEU7	13_4877
chr13	51050001	51050400	chr13.me_idx.13_4939_4_400_9.gene_N/A	13_4939
chr13	51695801	51696000	chr13.me_idx.13_5062_2_200_5.gene_WDFY2	13_5062
chr13	51935901	51936100	chr13.me_idx.13_5115_2_200_6.gene_ATP7B	13_5115
chr13	54314101	54314300	chr13.me_idx.13_5423_2_200_6.gene_N/A	13_5423
chr13	66561701	66561900	chr13.me_idx.13_6200_2_200_6.gene_PCDH9	13_6200
chr13	66961901	66962100	chr13.me_idx.13_6228_2_200_8.gene_PCDH9	13_6228
chr13	69779801	69780000	chr13.me_idx.13_6424_2_200_6.gene_KLHL1	13_6424
chr13	69977401	69977700	chr13.me_idx.13_6443_2_300_5.gene_KLHL1	13_6443
chr13	72999901	73000200	chr13.me_idx.13_6656_3_300_8.gene_PIBF1	13_6656
chr13	73732101	73732400	chr13.me_idx.13_6746_3_300_7.gene_KLF12	13_6746
chr13	75370401	75370700	chr13.me_idx.13_6900_2_300_5.gene_TBC1D4	13_6900
chr13	75857801	75858000	chr13.me_idx.13_7005_2_200_5.gene_LMO7	13_7005
chr13	78425301	78425500	chr13.me_idx.13_7261_2_200_6.gene_RNF219-AS1	13_7261
chr13	92032701	92033100	chr13.me_idx.13_8239_3_400_5.gene_GPC5	13_8239
chr13	93337601	93338000	chr13.me_idx.13_8336_3_400_5.gene_GPC6	13_8336
chr13	93454701	93455400	chr13.me_idx.13_8349_7_700_43.gene_GPC6	13_8349
chr13	94142601	94142900	chr13.me_idx.13_8421_2_300_6.gene_GPC6	13_8421
chr13	94373301	94373600	chr13.me_idx.13_8457_3_300_8.gene_GPC6	13_8457
chr13	94635901	94636100	chr13.me_idx.13_8490_2_200_5.gene_N/A	13_8490
chr13	95059001	95059300	chr13.me_idx.13_8531_3_300_8.gene_ABCC4	13_8531
chr13	95068401	95068600	chr13.me_idx.13_8532_2_200_6.gene_ABCC4	13_8532
chr13	95483001	95483300	chr13.me_idx.13_8591_2_300_5.gene_CLDN10	13_8591
chr13	95488001	95488200	chr13.me_idx.13_8592_2_200_7.gene_CLDN10	13_8592
chr13	95927801	95928000	chr13.me_idx.13_8654_2_200_6.gene_UGGT2	13_8654
chr13	96984001	96984200	chr13.me_idx.13_8738_2_200_5.gene_LINC00359	13_8738
chr13	97952101	97952300	chr13.me_idx.13_8879_2_200_8.gene_RP11-383H17.4	13_8879
chr13	98253601	98253900	chr13.me_idx.13_8959_2_300_6.gene_FARP1	13_8959
chr13	98322501	98322700	chr13.me_idx.13_8984_2_200_5.gene_FARP1	13_8984
chr13	98393301	98393500	chr13.me_idx.13_9008_2_200_5.gene_FARP1	13_9008
chr13	98428801	98429000	chr13.me_idx.13_9019_2_200_7.gene_FARP1	13_9019
chr13	98445801	98446200	chr13.me_idx.13_9026_4_400_7.gene_FARP1	13_9026
chr13	98525601	98525800	chr13.me_idx.13_9069_2_200_7.gene_STK24	13_9069
chr13	98806501	98806700	chr13.me_idx.13_9134_2_200_5.gene_DOCK9	13_9134
chr13	98924801	98925100	chr13.me_idx.13_9158_3_300_8.gene_DOCK9	13_9158
chr13	99209701	99209900	chr13.me_idx.13_9234_2_200_6.gene_UBAC2	13_9234
chr13	99549901	99550100	chr13.me_idx.13_9307_2_200_5.gene_TM9SF2	13_9307
chr13	99566101	99567100	chr13.me_idx.13_9309_10_1000_37.gene_N/A	13_9309
chr13	99705701	99706100	chr13.me_idx.13_9342_3_400_7.gene_CLYBL	13_9342
chr13	100286301	100286500	chr13.me_idx.13_9483_2_200_6.gene_PCCA	13_9483
chr13	101082001	101082200	chr13.me_idx.13_9632_2_200_5.gene_NALCN	13_9632
chr13	101180801	101181100	chr13.me_idx.13_9649_3_300_8.gene_NALCN	13_9649
chr13	101754001	101754300	chr13.me_idx.13_9702_2_300_6.gene_FGF14	13_9702
chr13	102006901	102007100	chr13.me_idx.13_9728_2_200_9.gene_FGF14	13_9728
chr13	102625101	102625300	chr13.me_idx.13_9796_2_200_11.gene_TPP2	13_9796
chr13	102638101	102638300	chr13.me_idx.13_9797_2_200_5.gene_TPP2	13_9797
chr13	102642001	102642200	chr13.me_idx.13_9798_2_200_6.gene_TPP2	13_9798
chr13	107201901	107202100	chr13.me_idx.13_10352_2_200_5.gene_FAM155A	13_10352
chr13	107263401	107263700	chr13.me_idx.13_10364_2_300_5.gene_FAM155A	13_10364
chr13	108700101	108700500	chr13.me_idx.13_10526_3_400_5.gene_MYO16	13_10526
chr13	108759401	108759600	chr13.me_idx.13_10536_2_200_7.gene_MYO16	13_10536
chr13	108778401	108778700	chr13.me_idx.13_10540_3_300_10.gene_MYO16	13_10540
chr13	108848001	108848300	chr13.me_idx.13_10556_2_300_5.gene_MYO16	13_10556
chr13	110184301	110184500	chr13.me_idx.13_10807_2_200_5.gene_COL4A1	13_10807
chr13	110192901	110193200	chr13.me_idx.13_10811_3_300_10.gene_COL4A1	13_10811
chr13	110213601	110213800	chr13.me_idx.13_10817_2_200_9.gene_COL4A1	13_10817
chr13	110332401	110332700	chr13.me_idx.13_10885_2_300_6.gene_COL4A2	13_10885
chr13	110334101	110334400	chr13.me_idx.13_10886_3_300_8.gene_COL4A2	13_10886
chr13	110442001	110442400	chr13.me_idx.13_10944_3_400_7.gene_COL4A2	13_10944
chr13	110449601	110449800	chr13.me_idx.13_10948_2_200_7.gene_COL4A2	13_10948
chr13	110459001	110459200	chr13.me_idx.13_10951_2_200_6.gene_COL4A2	13_10951
chr13	110460801	110461100	chr13.me_idx.13_10952_2_300_6.gene_COL4A2	13_10952
chr13	110490601	110490800	chr13.me_idx.13_10961_2_200_8.gene_COL4A2	13_10961
chr13	110525601	110525900	chr13.me_idx.13_10977_3_300_10.gene_RAB20	13_10977
chr13	110641401	110641800	chr13.me_idx.13_11042_4_400_11.gene_CARS2	13_11042
chr13	112863101	112863400	chr13.me_idx.13_11710_3_300_10.gene_ATP11A	13_11710
chr13	113402901	113403100	chr13.me_idx.13_12149_2_200_9.gene_ADPRHL1	13_12149
chr13	113498101	113498600	chr13.me_idx.13_12212_4_500_9.gene_TMCO3	13_12212
chr13	113505401	113505600	chr13.me_idx.13_12214_2_200_6.gene_TMCO3	13_12214
chr13	113509601	113509800	chr13.me_idx.13_12219_2_200_6.gene_TMCO3	13_12219
chr13	113510901	113511800	chr13.me_idx.13_12220_9_900_39.gene_TMCO3	13_12220
chr13	113522501	113522700	chr13.me_idx.13_12228_2_200_9.gene_TMCO3	13_12228
chr13	113786701	113787100	chr13.me_idx.13_12354_3_400_8.gene_TMEM255B	13_12354
chr13	113824701	113824900	chr13.me_idx.13_12378_2_200_6.gene_GAS6	13_12378
chr13	114029001	114029200	chr13.me_idx.13_12483_2_200_6.gene_RASA3	13_12483
chr13	114029201	114029700	chr13.me_idx.13_12484_5_500_19.gene_RASA3	13_12484
chr13	114101401	114101800	chr13.me_idx.13_12536_4_400_15.gene_RASA3	13_12536
chr14	21295501	21295700	chr14.me_idx.14_397_2_200_5.gene_RPGRIP1	14_397
chr14	21489701	21489900	chr14.me_idx.14_431_2_200_10.gene_TOX4	14_431
chr14	22766001	22766400	chr14.me_idx.14_594_4_400_9.gene_CTD-2555K7.2	14_594
chr14	24884501	24884700	chr14.me_idx.14_1145_2_200_5.gene_STXBP6	14_1145
chr14	24895601	24895900	chr14.me_idx.14_1146_2_300_5.gene_STXBP6	14_1146
chr14	30690401	30691100	chr14.me_idx.14_1587_6_700_33.gene_SCFD1	14_1587
chr14	31034601	31034900	chr14.me_idx.14_1617_3_300_6.gene_AP4S1	14_1617
chr14	31711501	31711700	chr14.me_idx.14_1699_2_200_6.gene_NUBPL	14_1699
chr14	32583301	32583500	chr14.me_idx.14_1801_2_200_10.gene_AKAP6	14_1801
chr14	32694201	32694400	chr14.me_idx.14_1811_2_200_8.gene_AKAP6	14_1811
chr14	32997501	32997700	chr14.me_idx.14_1844_2_200_5.gene_NPAS3	14_1844
chr14	33448701	33449000	chr14.me_idx.14_1890_2_300_5.gene_NPAS3	14_1890
chr14	33927301	33927500	chr14.me_idx.14_1964_2_200_5.gene_EGLN3	14_1964
chr14	33935801	33936100	chr14.me_idx.14_1967_3_300_7.gene_EGLN3	14_1967
chr14	33966201	33966400	chr14.me_idx.14_1978_2_200_5.gene_N/A	14_1978
chr14	34797601	34797800	chr14.me_idx.14_2118_2_200_5.gene_BAZ1A	14_2118
chr14	34797901	34798200	chr14.me_idx.14_2119_3_300_10.gene_BAZ1A	14_2119
chr14	34854101	34854300	chr14.me_idx.14_2123_2_200_5.gene_BAZ1A	14_2123
chr14	35258601	35258900	chr14.me_idx.14_2185_3_300_6.gene_RP11-561B11.2	14_2185
chr14	37294501	37294700	chr14.me_idx.14_2459_2_200_6.gene_MIPOL1	14_2459
chr14	37616501	37616800	chr14.me_idx.14_2493_3_300_10.gene_N/A	14_2493
chr14	39111201	39111600	chr14.me_idx.14_2618_3_400_7.gene_N/A	14_2618
chr14	41823201	41823400	chr14.me_idx.14_2802_2_200_5.gene_LRFN5	14_2802
chr14	47106401	47106700	chr14.me_idx.14_3164_3_300_12.gene_MDGA2	14_3164
chr14	47197601	47197800	chr14.me_idx.14_3171_2_200_5.gene_MDGA2	14_3171
chr14	49635701	49636300	chr14.me_idx.14_3400_5_600_18.gene_N/A	14_3400
chr14	50144501	50144700	chr14.me_idx.14_3497_2_200_9.gene_SOS2	14_3497
chr14	50302701	50303000	chr14.me_idx.14_3520_2_300_5.gene_L2HGDH	14_3520
chr14	50323201	50323400	chr14.me_idx.14_3534_2_200_8.gene_ATP5S	14_3534
chr14	50857001	50857300	chr14.me_idx.14_3618_2_300_6.gene_RP11-218E20.2	14_3618
chr14	50882401	50882800	chr14.me_idx.14_3621_4_400_12.gene_PYGL	14_3621
chr14	50895501	50895700	chr14.me_idx.14_3624_2_200_10.gene_PYGL	14_3624
chr14	50899001	50899200	chr14.me_idx.14_3625_2_200_8.gene_PYGL	14_3625
chr14	51646001	51646200	chr14.me_idx.14_3716_2_200_7.gene_FRMD6	14_3716
chr14	51937901	51938100	chr14.me_idx.14_3761_2_200_5.gene_GNG2	14_3761
chr14	51949001	51949200	chr14.me_idx.14_3762_2_200_5.gene_GNG2	14_3762
chr14	52056701	52057200	chr14.me_idx.14_3789_3_500_5.gene_NID2	14_3789
chr14	52747801	52748000	chr14.me_idx.14_3874_2_200_6.gene_STYX	14_3874
chr14	52854501	52854700	chr14.me_idx.14_3886_2_200_6.gene_N/A	14_3886
chr14	54870301	54871200	chr14.me_idx.14_4164_9_900_27.gene_GCH1	14_4164
chr14	58295401	58295700	chr14.me_idx.14_4657_3_300_9.gene_PSMA3-AS1	14_4657
chr14	59433101	59433400	chr14.me_idx.14_4806_2_300_7.gene_N/A	14_4806
chr14	61236101	61236300	chr14.me_idx.14_5052_2_200_6.gene_N/A	14_5052
chr14	61406701	61407100	chr14.me_idx.14_5086_3_400_6.gene_PRKCH	14_5086
chr14	61473901	61474200	chr14.me_idx.14_5101_2_300_5.gene_PRKCH	14_5101
chr14	63441701	63442000	chr14.me_idx.14_5305_3_300_9.gene_PPP2R5E	14_5305
chr14	64084801	64085000	chr14.me_idx.14_5408_2_200_5.gene_ESR2	14_5408
chr14	64779101	64779400	chr14.me_idx.14_5564_3_300_5.gene_SPTB	14_5564
chr14	64837701	64838000	chr14.me_idx.14_5574_2_300_6.gene_SPTB	14_5574
chr14	67590101	67590400	chr14.me_idx.14_5948_2_300_6.gene_PIGH	14_5948
chr14	67774401	67774600	chr14.me_idx.14_5980_2_200_6.gene_ZFYVE26	14_5980
chr14	67798801	67799100	chr14.me_idx.14_5986_3_300_19.gene_ZFYVE26	14_5986
chr14	67882801	67883000	chr14.me_idx.14_6002_2_200_7.gene_RAD51B	14_6002
chr14	68613601	68613800	chr14.me_idx.14_6108_2_200_5.gene_RAD51B	14_6108
chr14	68704001	68704200	chr14.me_idx.14_6148_2_200_6.gene_RAD51B	14_6148
chr14	68720701	68720900	chr14.me_idx.14_6154_2_200_5.gene_RAD51B	14_6154
chr14	71419601	71419800	chr14.me_idx.14_6653_2_200_9.gene_N/A	14_6653
chr14	72237701	72237900	chr14.me_idx.14_6756_2_200_5.gene_RGS6	14_6756
chr14	72937401	72937600	chr14.me_idx.14_6930_2_200_5.gene_DCAF4	14_6930
chr14	73566701	73566900	chr14.me_idx.14_7031_2_200_6.gene_N/A	14_7031
chr14	73890001	73890300	chr14.me_idx.14_7117_2_300_8.gene_RP5-1021I20.4	14_7117
chr14	74001001	74001300	chr14.me_idx.14_7137_2_300_6.gene_ENTPD5	14_7137
chr14	74054001	74054200	chr14.me_idx.14_7150_2_200_8.gene_BBOF1	14_7150
chr14	74055101	74055300	chr14.me_idx.14_7151_2_200_6.gene_BBOF1	14_7151
chr14	74243801	74244600	chr14.me_idx.14_7174_7_800_8.gene_VSX2	14_7174
chr14	74787301	74787500	chr14.me_idx.14_7299_2_200_6.gene_YLPM1	14_7299
chr14	76459401	76459600	chr14.me_idx.14_7667_2_200_5.gene_ESRRB	14_7667
chr14	76461601	76461900	chr14.me_idx.14_7668_3_300_7.gene_ESRRB	14_7668
chr14	77125901	77126100	chr14.me_idx.14_7883_2_200_6.gene_RP11-463C8.4	14_7883
chr14	78249701	78249900	chr14.me_idx.14_8115_2_200_7.gene_NRXN3	14_8115
chr14	79779301	79779500	chr14.me_idx.14_8287_2_200_6.gene_RP11-242P2.1	14_8287
chr14	81127601	81127800	chr14.me_idx.14_8400_2_200_5.gene_TSHR	14_8400
chr14	87976601	87976800	chr14.me_idx.14_9002_2_200_5.gene_GALC	14_9002
chr14	88246101	88246300	chr14.me_idx.14_9036_2_200_9.gene_KCNK10	14_9036
chr14	88309301	88309500	chr14.me_idx.14_9047_2_200_6.gene_KCNK10	14_9047
chr14	88668001	88668400	chr14.me_idx.14_9101_3_400_5.gene_EML5	14_9101
chr14	88766201	88766500	chr14.me_idx.14_9106_2_300_6.gene_EML5	14_9106
chr14	89160101	89160300	chr14.me_idx.14_9169_2_200_5.gene_FOXN3	14_9169
chr14	89326901	89327200	chr14.me_idx.14_9246_2_300_6.gene_FOXN3	14_9246
chr14	89516601	89517300	chr14.me_idx.14_9338_5_700_10.gene_RP11-33N16.3	14_9338
chr14	89561001	89561200	chr14.me_idx.14_9344_2_200_9.gene_RP11-33N16.3	14_9344
chr14	89564101	89564400	chr14.me_idx.14_9345_2_300_5.gene_RP11-33N16.3	14_9345
chr14	89848801	89849000	chr14.me_idx.14_9393_2_200_5.gene_EFCAB11	14_9393
chr14	90120601	90120800	chr14.me_idx.14_9434_2_200_5.gene_KCNK13	14_9434
chr14	90157301	90157600	chr14.me_idx.14_9440_2_300_8.gene_KCNK13	14_9440
chr14	90774701	90774900	chr14.me_idx.14_9650_2_200_7.gene_TTC7B	14_9650
chr14	90777801	90778000	chr14.me_idx.14_9653_2_200_6.gene_TTC7B	14_9653
chr14	90798101	90798300	chr14.me_idx.14_9665_2_200_9.gene_TTC7B	14_9665
chr14	91665701	91665900	chr14.me_idx.14_9892_2_200_5.gene_CATSPERB	14_9892
chr14	91923901	91924100	chr14.me_idx.14_9923_2_200_6.gene_FBLN5	14_9923
chr14	92070301	92070500	chr14.me_idx.14_9946_2_200_9.gene_ATXN3	14_9946
chr14	92078201	92078500	chr14.me_idx.14_9947_2_300_8.gene_ATXN3	14_9947
chr14	92095301	92095500	chr14.me_idx.14_9951_2_200_11.gene_ATXN3	14_9951
chr14	92457501	92457700	chr14.me_idx.14_10022_2_200_6.gene_SLC24A4	14_10022
chr14	92611501	92611800	chr14.me_idx.14_10068_3_300_7.gene_RIN3	14_10068
chr14	92832401	92832700	chr14.me_idx.14_10125_3_300_6.gene_GOLGA5	14_10125
chr14	93102301	93102500	chr14.me_idx.14_10225_2_200_6.gene_ITPK1	14_10225
chr14	93231001	93232500	chr14.me_idx.14_10263_15_1500_58.gene_N/A	14_10263
chr14	94087701	94088000	chr14.me_idx.14_10453_2_300_5.gene_IFI27L1	14_10453
chr14	94098101	94098600	chr14.me_idx.14_10454_3_500_9.gene_IFI27L1	14_10454
chr14	95248401	95248600	chr14.me_idx.14_10681_2_200_5.gene_CLMN	14_10681
chr14	95911601	95911800	chr14.me_idx.14_10851_2_200_5.gene_TUNAR	14_10851
chr14	96266401	96266600	chr14.me_idx.14_10981_2_200_5.gene_RP11-404P21.3	14_10981
chr14	96450101	96450300	chr14.me_idx.14_11013_2_200_7.gene_AK7	14_11013
chr14	99515501	99515700	chr14.me_idx.14_11540_2_200_6.gene_CCDC85C	14_11540
chr14	99529001	99529300	chr14.me_idx.14_11548_3_300_6.gene_CCDC85C	14_11548
chr14	99538601	99538800	chr14.me_idx.14_11557_2_200_5.gene_CCDC85C	14_11557
chr14	99555801	99556100	chr14.me_idx.14_11569_3_300_6.gene_CCDC85C	14_11569
chr14	99559201	99559400	chr14.me_idx.14_11573_2_200_7.gene_CCDC85C	14_11573
chr14	99776601	99776800	chr14.me_idx.14_11697_2_200_5.gene_EML1	14_11697
chr14	100358101	100358300	chr14.me_idx.14_11932_2_200_8.gene_WARS	14_11932
chr14	100524701	100525400	chr14.me_idx.14_11983_5_700_14.gene_WDR25	14_11983
chr14	100801501	100801800	chr14.me_idx.14_12112_3_300_8.gene_N/A	14_12112
chr14	101881101	101881300	chr14.me_idx.14_12444_2_200_5.gene_PPP2R5C	14_12444
chr14	102438401	102438800	chr14.me_idx.14_12625_4_400_7.gene_TECPR2	14_12625
chr14	102455501	102455700	chr14.me_idx.14_12634_2_200_7.gene_TECPR2	14_12634
chr14	102726601	102726800	chr14.me_idx.14_12711_2_200_7.gene_RCOR1	14_12711
chr14	102853601	102853800	chr14.me_idx.14_12755_2_200_7.gene_TRAF3	14_12755
chr14	102903701	102903900	chr14.me_idx.14_12771_2_200_6.gene_TRAF3	14_12771
chr14	102972601	102973200	chr14.me_idx.14_12809_6_600_12.gene_CDC42BPB	14_12809
chr14	103332901	103333200	chr14.me_idx.14_12950_3_300_12.gene_N/A	14_12950
chr14	103756501	103756800	chr14.me_idx.14_13161_3_300_6.gene_PPP1R13B	14_13161
chr14	103815501	103815700	chr14.me_idx.14_13171_2_200_5.gene_PPP1R13B	14_13171
chr14	104164001	104164200	chr14.me_idx.14_13295_2_200_9.gene_KIF26A	14_13295
chr14	104178101	104179000	chr14.me_idx.14_13304_9_900_43.gene_KIF26A	14_13304
chr14	104768101	104768300	chr14.me_idx.14_13579_2_200_5.gene_N/A	14_13579
chr14	104877701	104878000	chr14.me_idx.14_13657_3_300_18.gene_CEP170B	14_13657
chr14	104896701	104897200	chr14.me_idx.14_13676_5_500_17.gene_CEP170B	14_13676
chr14	104945601	104945800	chr14.me_idx.14_13694_2_200_8.gene_AHNAK2	14_13694
chr14	104968901	104969600	chr14.me_idx.14_13701_7_700_17.gene_AHNAK2	14_13701
chr14	104977201	104977500	chr14.me_idx.14_13709_3_300_6.gene_AHNAK2	14_13709
chr14	104980701	104981000	chr14.me_idx.14_13712_2_300_10.gene_N/A	14_13712
chr14	105015501	105015800	chr14.me_idx.14_13734_2_300_6.gene_CDCA4	14_13734
chr14	105175601	105175800	chr14.me_idx.14_13808_2_200_7.gene_RP11-44N21.4	14_13808
chr14	105177901	105178100	chr14.me_idx.14_13810_2_200_6.gene_RP11-44N21.4	14_13810
chr14	105206401	105206800	chr14.me_idx.14_13830_3_400_5.gene_N/A	14_13830
chr14	105229501	105229700	chr14.me_idx.14_13855_2_200_6.gene_BRF1	14_13855
chr14	105265401	105265700	chr14.me_idx.14_13876_2_300_5.gene_BRF1	14_13876
chr14	105850801	105851000	chr14.me_idx.14_14155_2_200_13.gene_N/A	14_14155
chr14	105967901	105968200	chr14.me_idx.14_14197_3_300_5.gene_N/A	14_14197
chr14	106540101	106540300	chr14.me_idx.14_14303_2_200_5.gene_N/A	14_14303
chr15	22802101	22802300	chr15.me_idx.15_308_2_200_8.gene_NIPA1	15_308
chr15	22831801	22832000	chr15.me_idx.15_312_2_200_5.gene_N/A	15_312
chr15	22907301	22907500	chr15.me_idx.15_336_2_200_5.gene_CYFIP1	15_336
chr15	22930101	22930300	chr15.me_idx.15_339_2_200_5.gene_CYFIP1	15_339
chr15	22940501	22940800	chr15.me_idx.15_344_2_300_6.gene_CYFIP1	15_344
chr15	22965501	22965800	chr15.me_idx.15_358_2_300_6.gene_CYFIP1	15_358
chr15	22982001	22982200	chr15.me_idx.15_368_2_200_7.gene_N/A	15_368
chr15	22990901	22991200	chr15.me_idx.15_370_2_300_8.gene_N/A	15_370
chr15	23632201	23632400	chr15.me_idx.15_470_2_200_8.gene_N/A	15_470
chr15	24867401	24867600	chr15.me_idx.15_703_2_200_9.gene_SNRPN	15_703
chr15	24923101	24923300	chr15.me_idx.15_718_2_200_5.gene_SNRPN	15_718
chr15	24956201	24956500	chr15.me_idx.15_726_3_300_14.gene_SNRPN	15_726
chr15	25728501	25728700	chr15.me_idx.15_877_2_200_7.gene_ATP10A	15_877
chr15	26605701	26606000	chr15.me_idx.15_1027_2_300_5.gene_GABRB3	15_1027
chr15	26834301	26834500	chr15.me_idx.15_1068_2_200_10.gene_GABRB3	15_1068
chr15	26838501	26839400	chr15.me_idx.15_1069_8_900_30.gene_GABRB3	15_1069
chr15	26859901	26860100	chr15.me_idx.15_1075_2_200_5.gene_GABRB3	15_1075
chr15	26939201	26939400	chr15.me_idx.15_1099_2_200_7.gene_GABRB3	15_1099
chr15	27024701	27025000	chr15.me_idx.15_1109_3_300_9.gene_GABRG3	15_1109
chr15	27397701	27397900	chr15.me_idx.15_1160_2_200_6.gene_GABRG3	15_1160
chr15	27819801	27820000	chr15.me_idx.15_1231_2_200_6.gene_OCA2	15_1231
chr15	27826401	27826800	chr15.me_idx.15_1232_3_400_7.gene_OCA2	15_1232
chr15	27939601	27939900	chr15.me_idx.15_1253_3_300_6.gene_OCA2	15_1253
chr15	28022101	28022300	chr15.me_idx.15_1269_2_200_5.gene_OCA2	15_1269
chr15	28060001	28060200	chr15.me_idx.15_1277_2_200_6.gene_OCA2	15_1277
chr15	29303801	29304000	chr15.me_idx.15_1560_2_200_5.gene_FAM189A1	15_1560
chr15	29394901	29395200	chr15.me_idx.15_1579_3_300_14.gene_FAM189A1	15_1579
chr15	31609701	31610000	chr15.me_idx.15_1979_3_300_7.gene_OTUD7A	15_1979
chr15	32104501	32104700	chr15.me_idx.15_2046_2_200_6.gene_CHRNA7	15_2046
chr15	32771301	32771500	chr15.me_idx.15_2102_2_200_7.gene_FMN1	15_2102
chr15	33157001	33157200	chr15.me_idx.15_2176_2_200_6.gene_FMN1	15_2176
chr15	33554401	33554600	chr15.me_idx.15_2248_2_200_10.gene_RYR3	15_2248
chr15	33802301	33802700	chr15.me_idx.15_2295_3_400_6.gene_RYR3	15_2295
chr15	33939001	33939400	chr15.me_idx.15_2313_3_400_10.gene_AVEN	15_2313
chr15	33980401	33980800	chr15.me_idx.15_2321_3_400_6.gene_CHRM5	15_2321
chr15	33996001	33996500	chr15.me_idx.15_2324_5_500_9.gene_CHRM5	15_2324
chr15	34274601	34274800	chr15.me_idx.15_2375_2_200_6.gene_SLC12A6	15_2375
chr15	40097401	40097600	chr15.me_idx.15_3127_2_200_5.gene_BMF	15_3127
chr15	40419701	40419900	chr15.me_idx.15_3264_2_200_7.gene_IVD	15_3264
chr15	40422301	40422500	chr15.me_idx.15_3266_2_200_13.gene_N/A	15_3266
chr15	40736801	40737000	chr15.me_idx.15_3336_2_200_6.gene_RMDN3	15_3336
chr15	40808001	40808600	chr15.me_idx.15_3371_6_600_19.gene_ZFYVE19	15_3371
chr15	41247101	41247300	chr15.me_idx.15_3476_2_200_6.gene_CHP1	15_3476
chr15	41642401	41642600	chr15.me_idx.15_3589_2_200_5.gene_N/A	15_3589
chr15	41933901	41934100	chr15.me_idx.15_3712_2_200_6.gene_EHD4	15_3712
chr15	42047401	42047700	chr15.me_idx.15_3759_3_300_6.gene_PLA2G4E	15_3759
chr15	42048501	42048700	chr15.me_idx.15_3760_2_200_6.gene_PLA2G4E	15_3760
chr15	42094101	42094400	chr15.me_idx.15_3781_3_300_6.gene_PLA2G4D	15_3781
chr15	43276601	43276900	chr15.me_idx.15_3956_2_300_5.gene_TGM7	15_3956
chr15	44733001	44733200	chr15.me_idx.15_4172_2_200_5.gene_TRIM69	15_4172
chr15	45156601	45156900	chr15.me_idx.15_4250_3_300_8.gene_DUOX1	15_4250
chr15	47534201	47534400	chr15.me_idx.15_4527_2_200_6.gene_SEMA6D	15_4527
chr15	48340801	48341000	chr15.me_idx.15_4616_2_200_5.gene_DUT	15_4616
chr15	50234201	50234400	chr15.me_idx.15_4811_2_200_7.gene_SLC27A2	15_4811
chr15	50291501	50291700	chr15.me_idx.15_4818_2_200_5.gene_GABPB1	15_4818
chr15	51861001	51861200	chr15.me_idx.15_5045_2_200_5.gene_TMOD3	15_5045
chr15	51972101	51972400	chr15.me_idx.15_5057_3_300_18.gene_N/A	15_5057
chr15	53705501	53705700	chr15.me_idx.15_5311_2_200_5.gene_WDR72	15_5311
chr15	54188901	54189400	chr15.me_idx.15_5375_3_500_5.gene_UNC13C	15_5375
chr15	54450501	54450800	chr15.me_idx.15_5400_3_300_11.gene_UNC13C	15_5400
chr15	54462301	54462500	chr15.me_idx.15_5401_2_200_8.gene_UNC13C	15_5401
chr15	54462501	54462700	chr15.me_idx.15_5402_2_200_10.gene_UNC13C	15_5402
chr15	55671501	55671700	chr15.me_idx.15_5526_2_200_6.gene_PRTG	15_5526
chr15	55693201	55693500	chr15.me_idx.15_5530_3_300_10.gene_PRTG	15_5530
chr15	55845901	55846100	chr15.me_idx.15_5555_2_200_7.gene_NEDD4	15_5555
chr15	57611401	57611600	chr15.me_idx.15_5805_2_200_6.gene_MYZAP	15_5805
chr15	57612901	57613100	chr15.me_idx.15_5806_2_200_9.gene_MYZAP	15_5806
chr15	57728901	57729200	chr15.me_idx.15_5842_3_300_5.gene_N/A	15_5842
chr15	57963901	57964100	chr15.me_idx.15_5878_2_200_7.gene_ALDH1A2	15_5878
chr15	58285201	58285400	chr15.me_idx.15_5927_2_200_5.gene_N/A	15_5927
chr15	58472101	58472400	chr15.me_idx.15_5962_2_300_5.gene_LIPC	15_5962
chr15	58505101	58505400	chr15.me_idx.15_5971_3_300_5.gene_LIPC	15_5971
chr15	59197001	59197200	chr15.me_idx.15_6086_2_200_7.gene_MYO1E	15_6086
chr15	60479501	60480100	chr15.me_idx.15_6305_5_600_8.gene_RORA-AS1	15_6305
chr15	60986801	60987300	chr15.me_idx.15_6403_4_500_8.gene_RORA	15_6403
chr15	61941201	61941400	chr15.me_idx.15_6535_2_200_5.gene_VPS13C	15_6535
chr15	62425101	62425400	chr15.me_idx.15_6601_2_300_6.gene_N/A	15_6601
chr15	62838301	62838500	chr15.me_idx.15_6693_2_200_5.gene_RP11-1069G10.1	15_6693
chr15	63143801	63144000	chr15.me_idx.15_6813_2_200_6.gene_N/A	15_6813
chr15	63371501	63371700	chr15.me_idx.15_6856_2_200_5.gene_CA12	15_6856
chr15	63906901	63907100	chr15.me_idx.15_6959_2_200_6.gene_DAPK2	15_6959
chr15	64917901	64918100	chr15.me_idx.15_7177_2_200_5.gene_AC069368.3	15_7177
chr15	64975201	64975400	chr15.me_idx.15_7191_2_200_6.gene_SPG21	15_7191
chr15	65210101	65210300	chr15.me_idx.15_7244_2_200_5.gene_CILP	15_7244
chr15	66298101	66298400	chr15.me_idx.15_7518_2_300_5.gene_DIS3L	15_7518
chr15	66361001	66361200	chr15.me_idx.15_7526_2_200_5.gene_N/A	15_7526
chr15	66519601	66519800	chr15.me_idx.15_7552_2_200_7.gene_ZWILCH	15_7552
chr15	66737401	66737700	chr15.me_idx.15_7617_3_300_7.gene_SMAD6	15_7617
chr15	67802601	67802800	chr15.me_idx.15_7834_2_200_7.gene_MAP2K5	15_7834
chr15	68186701	68187000	chr15.me_idx.15_7915_2_300_5.gene_PIAS1	15_7915
chr15	68371401	68371700	chr15.me_idx.15_7987_3_300_5.gene_ITGA11	15_7987
chr15	68690801	68691200	chr15.me_idx.15_8085_3_400_12.gene_CORO2B	15_8085
chr15	69304101	69304600	chr15.me_idx.15_8202_3_500_6.gene_PAQR5	15_8202
chr15	70056701	70057000	chr15.me_idx.15_8361_3_300_12.gene_TLE3	15_8361
chr15	71383701	71383900	chr15.me_idx.15_8640_2_200_5.gene_THSD4	15_8640
chr15	71467901	71468100	chr15.me_idx.15_8659_2_200_5.gene_THSD4	15_8659
chr15	71510701	71511000	chr15.me_idx.15_8666_2_300_7.gene_THSD4	15_8666
chr15	71549501	71550300	chr15.me_idx.15_8676_6_800_15.gene_RP11-1123I8.1	15_8676
chr15	71603301	71603600	chr15.me_idx.15_8684_3_300_6.gene_THSD4	15_8684
chr15	72752501	72752700	chr15.me_idx.15_8837_2_200_6.gene_ADPGK	15_8837
chr15	75613301	75613500	chr15.me_idx.15_9501_2_200_7.gene_SNUPN	15_9501
chr15	75662401	75662700	chr15.me_idx.15_9520_2_300_5.gene_N/A	15_9520
chr15	78168201	78168500	chr15.me_idx.15_10015_3_300_5.gene_IDH3A	15_10015
chr15	78197201	78197500	chr15.me_idx.15_10021_2_300_6.gene_ACSBG1	15_10021
chr15	78762701	78762900	chr15.me_idx.15_10115_2_200_7.gene_ADAMTS7	15_10115
chr15	78831301	78832100	chr15.me_idx.15_10147_8_800_63.gene_MORF4L1	15_10147
chr15	78932301	78932500	chr15.me_idx.15_10175_2_200_7.gene_CTSH	15_10175
chr15	78997401	78997600	chr15.me_idx.15_10193_2_200_5.gene_RASGRF1	15_10193
chr15	79406001	79406300	chr15.me_idx.15_10268_2_300_5.gene_TMED3	15_10268
chr15	80455201	80455500	chr15.me_idx.15_10437_3_300_5.gene_ARNT2	15_10437
chr15	82683101	82683300	chr15.me_idx.15_10845_2_200_8.gene_CPEB1-AS1	15_10845
chr15	82857401	82857600	chr15.me_idx.15_10885_2_200_7.gene_HOMER2	15_10885
chr15	84868401	84868700	chr15.me_idx.15_11149_3_300_6.gene_ALPK3	15_11149
chr15	85605101	85605300	chr15.me_idx.15_11292_2_200_5.gene_AKAP13	15_11292
chr15	87959101	87959400	chr15.me_idx.15_11581_3_300_9.gene_NTRK3	15_11581
chr15	87980001	87980200	chr15.me_idx.15_11586_2_200_5.gene_NTRK3	15_11586
chr15	88504901	88505100	chr15.me_idx.15_11692_2_200_7.gene_RP11-97O12.6	15_11692
chr15	88882401	88882600	chr15.me_idx.15_11766_2_200_5.gene_HAPLN3	15_11766
chr15	89211601	89211800	chr15.me_idx.15_11862_2_200_5.gene_RLBP1	15_11862
chr15	89752601	89752900	chr15.me_idx.15_12005_3_300_8.gene_N/A	15_12005
chr15	89796601	89796800	chr15.me_idx.15_12023_2_200_10.gene_ANPEP	15_12023
chr15	89891101	89891600	chr15.me_idx.15_12043_4_500_9.gene_AP3S2	15_12043
chr15	90096601	90096800	chr15.me_idx.15_12104_2_200_8.gene_IDH2	15_12104
chr15	90170501	90170800	chr15.me_idx.15_12138_2_300_7.gene_N/A	15_12138
chr15	90232401	90232700	chr15.me_idx.15_12170_2_300_7.gene_CIB1	15_12170
chr15	90504101	90504300	chr15.me_idx.15_12232_2_200_6.gene_N/A	15_12232
chr15	90601301	90601500	chr15.me_idx.15_12260_2_200_6.gene_CRTC3	15_12260
chr15	90628801	90629000	chr15.me_idx.15_12266_2_200_5.gene_CRTC3-AS1	15_12266
chr15	90800401	90800600	chr15.me_idx.15_12315_2_200_8.gene_BLM	15_12315
chr15	90801901	90802100	chr15.me_idx.15_12316_2_200_5.gene_BLM	15_12316
chr15	92030601	92030900	chr15.me_idx.15_12614_3_300_6.gene_SLCO3A1	15_12614
chr15	92065001	92065200	chr15.me_idx.15_12618_2_200_5.gene_SLCO3A1	15_12618
chr15	92418301	92418500	chr15.me_idx.15_12704_2_200_6.gene_ST8SIA2	15_12704
chr15	92445201	92445500	chr15.me_idx.15_12708_2_300_6.gene_ST8SIA2	15_12708
chr15	92770001	92770300	chr15.me_idx.15_12793_3_300_8.gene_N/A	15_12793
chr15	93056201	93056500	chr15.me_idx.15_12877_3_300_10.gene_RGMA	15_12877
chr15	97712601	97713000	chr15.me_idx.15_13571_3_400_7.gene_LINC00923	15_13571
chr15	98752301	98752500	chr15.me_idx.15_13766_2_200_8.gene_IGF1R	15_13766
chr15	99115701	99115900	chr15.me_idx.15_13894_2_200_6.gene_SYNM	15_13894
chr15	99148201	99148400	chr15.me_idx.15_13908_2_200_6.gene_TTC23	15_13908
chr15	99309401	99309600	chr15.me_idx.15_13933_2_200_7.gene_LRRC28	15_13933
chr15	100002501	100002800	chr15.me_idx.15_14091_3_300_8.gene_ADAMTS17	15_14091
chr15	100079601	100080100	chr15.me_idx.15_14116_4_500_9.gene_ADAMTS17	15_14116
chr15	100092601	100093000	chr15.me_idx.15_14119_3_400_6.gene_ADAMTS17	15_14119
chr15	100117401	100117900	chr15.me_idx.15_14133_5_500_5.gene_ADAMTS17	15_14133
chr15	100323901	100324100	chr15.me_idx.15_14185_2_200_5.gene_ADAMTS17	15_14185
chr15	100417301	100417500	chr15.me_idx.15_14199_2_200_11.gene_CERS3	15_14199
chr15	100418201	100418400	chr15.me_idx.15_14200_2_200_5.gene_CERS3	15_14200
chr15	100430201	100430400	chr15.me_idx.15_14203_2_200_9.gene_CERS3	15_14203
chr15	100544101	100545000	chr15.me_idx.15_14218_9_900_82.gene_CERS3	15_14218
chr15	100633301	100633500	chr15.me_idx.15_14246_2_200_5.gene_ASB7	15_14246
chr15	101017401	101017700	chr15.me_idx.15_14362_3_300_12.gene_LRRK1	15_14362
chr15	101288201	101288400	chr15.me_idx.15_14458_2_200_7.gene_SNRPA1	15_14458
chr15	101350601	101350800	chr15.me_idx.15_14486_2_200_8.gene_PCSK6	15_14486
chr15	101395901	101396100	chr15.me_idx.15_14503_2_200_5.gene_PCSK6	15_14503
chr15	101527501	101527700	chr15.me_idx.15_14542_2_200_5.gene_RP11-14C10.4	15_14542
chr16	80801	81000	chr16.me_idx.16_42_2_200_6.gene_MPG	16_42
chr16	100601	100800	chr16.me_idx.16_54_2_200_8.gene_NPRL3	16_54
chr16	291801	292000	chr16.me_idx.16_138_2_200_7.gene_AXIN1	16_138
chr16	323301	323500	chr16.me_idx.16_162_2_200_10.gene_AXIN1	16_162
chr16	373601	373800	chr16.me_idx.16_207_2_200_7.gene_TMEM8A	16_207
chr16	374201	374500	chr16.me_idx.16_209_3_300_16.gene_TMEM8A	16_209
chr16	393801	394100	chr16.me_idx.16_225_3_300_13.gene_N/A	16_225
chr16	406701	406900	chr16.me_idx.16_235_2_200_7.gene_DECR2	16_235
chr16	578801	579100	chr16.me_idx.16_373_3_300_21.gene_PIGQ	16_373
chr16	768301	769400	chr16.me_idx.16_546_11_1100_54.gene_LA16c-335H7.2	16_546
chr16	793301	793500	chr16.me_idx.16_559_2_200_8.gene_CHTF18	16_559
chr16	891201	891500	chr16.me_idx.16_603_3_300_11.gene_LMF1	16_603
chr16	937101	937400	chr16.me_idx.16_622_3_300_8.gene_LMF1	16_622
chr16	1151801	1152000	chr16.me_idx.16_790_2_200_7.gene_N/A	16_790
chr16	1326801	1327000	chr16.me_idx.16_889_2_200_9.gene_UBE2I	16_889
chr16	1468801	1469000	chr16.me_idx.16_974_2_200_8.gene_LA16c-390E6.3	16_974
chr16	1484201	1484400	chr16.me_idx.16_983_2_200_7.gene_N/A	16_983
chr16	1519201	1519400	chr16.me_idx.16_1006_2_200_5.gene_IFT140	16_1006
chr16	1522201	1522400	chr16.me_idx.16_1008_2_200_5.gene_IFT140	16_1008
chr16	1801401	1801700	chr16.me_idx.16_1247_3_300_8.gene_N/A	16_1247
chr16	1809601	1809800	chr16.me_idx.16_1252_2_200_7.gene_HAGH	16_1252
chr16	2441201	2441400	chr16.me_idx.16_1668_2_200_5.gene_CCNF	16_1668
chr16	2679701	2680200	chr16.me_idx.16_1804_5_500_8.gene_N/A	16_1804
chr16	2842201	2842900	chr16.me_idx.16_1881_7_700_40.gene_N/A	16_1881
chr16	2858401	2859000	chr16.me_idx.16_1889_6_600_18.gene_LA16c-325D7.1	16_1889
chr16	4098401	4098700	chr16.me_idx.16_2405_2_300_5.gene_ADCY9	16_2405
chr16	4105401	4105700	chr16.me_idx.16_2407_3_300_5.gene_ADCY9	16_2407
chr16	4268201	4268400	chr16.me_idx.16_2487_2_200_5.gene_TFAP4	16_2487
chr16	4397401	4397600	chr16.me_idx.16_2561_2_200_6.gene_CORO7-PAM16	16_2561
chr16	4804501	4805100	chr16.me_idx.16_2776_6_600_15.gene_GLYR1	16_2776
chr16	4946501	4946700	chr16.me_idx.16_2846_2_200_6.gene_N/A	16_2846
chr16	5433601	5433800	chr16.me_idx.16_2958_2_200_5.gene_RP11-420N3.3	16_2958
chr16	5553401	5553600	chr16.me_idx.16_2983_2_200_9.gene_RP11-420N3.3	16_2983
chr16	5558001	5558200	chr16.me_idx.16_2988_2_200_6.gene_RP11-420N3.3	16_2988
chr16	5708901	5709100	chr16.me_idx.16_3015_2_200_5.gene_RP11-420N3.3	16_3015
chr16	5784601	5784900	chr16.me_idx.16_3029_2_300_6.gene_RP11-420N3.3	16_3029
chr16	6321001	6321300	chr16.me_idx.16_3121_2_300_6.gene_RP11-420N3.3	16_3121
chr16	6348601	6348800	chr16.me_idx.16_3125_2_200_5.gene_RP11-420N3.3	16_3125
chr16	6454901	6455300	chr16.me_idx.16_3142_4_400_10.gene_RP11-420N3.3	16_3142
chr16	6646401	6646600	chr16.me_idx.16_3171_2_200_8.gene_RP11-420N3.3	16_3171
chr16	6723801	6724200	chr16.me_idx.16_3194_4_400_6.gene_RP11-420N3.3	16_3194
chr16	6825801	6826100	chr16.me_idx.16_3210_3_300_11.gene_RBFOX1	16_3210
chr16	6860001	6860300	chr16.me_idx.16_3216_3_300_5.gene_RBFOX1	16_3216
chr16	6982001	6982300	chr16.me_idx.16_3242_3_300_5.gene_RBFOX1	16_3242
chr16	7065201	7065400	chr16.me_idx.16_3259_2_200_5.gene_RBFOX1	16_3259
chr16	7267301	7267700	chr16.me_idx.16_3292_4_400_10.gene_RBFOX1	16_3292
chr16	7576901	7577100	chr16.me_idx.16_3375_2_200_9.gene_RBFOX1	16_3375
chr16	8551001	8551200	chr16.me_idx.16_3519_2_200_5.gene_N/A	16_3519
chr16	8555401	8555700	chr16.me_idx.16_3521_3_300_7.gene_N/A	16_3521
chr16	8795101	8795700	chr16.me_idx.16_3582_5_600_10.gene_TMEM186	16_3582
chr16	8859601	8859800	chr16.me_idx.16_3604_2_200_6.gene_CARHSP1	16_3604
chr16	9968501	9968900	chr16.me_idx.16_3821_3_400_11.gene_GRIN2A	16_3821
chr16	10037301	10037700	chr16.me_idx.16_3833_3_400_7.gene_GRIN2A	16_3833
chr16	10660801	10661200	chr16.me_idx.16_3954_3_400_11.gene_TEKT5	16_3954
chr16	10918401	10918800	chr16.me_idx.16_4035_4_400_12.gene_CIITA	16_4035
chr16	11093501	11093700	chr16.me_idx.16_4100_2_200_5.gene_CLEC16A	16_4100
chr16	11545001	11545200	chr16.me_idx.16_4267_2_200_5.gene_N/A	16_4267
chr16	12044701	12044900	chr16.me_idx.16_4423_2_200_10.gene_SNX29	16_4423
chr16	12054901	12055400	chr16.me_idx.16_4424_4_500_9.gene_SNX29	16_4424
chr16	12067701	12068300	chr16.me_idx.16_4430_5_600_9.gene_SNX29	16_4430
chr16	12075901	12076200	chr16.me_idx.16_4431_3_300_13.gene_SNX29	16_4431
chr16	12406801	12407000	chr16.me_idx.16_4542_2_200_7.gene_SNX29	16_4542
chr16	12496201	12496400	chr16.me_idx.16_4568_2_200_7.gene_SNX29	16_4568
chr16	12557701	12558100	chr16.me_idx.16_4586_4_400_7.gene_SNX29	16_4586
chr16	12562701	12562900	chr16.me_idx.16_4587_2_200_5.gene_CTD-3037G24.3	16_4587
chr16	12715601	12715800	chr16.me_idx.16_4626_2_200_6.gene_CPPED1	16_4626
chr16	12768001	12768400	chr16.me_idx.16_4632_3_400_5.gene_CPPED1	16_4632
chr16	14538801	14539100	chr16.me_idx.16_4922_2_300_5.gene_PARN	16_4922
chr16	15147201	15147400	chr16.me_idx.16_5043_2_200_6.gene_N/A	16_5043
chr16	15885301	15885500	chr16.me_idx.16_5181_2_200_5.gene_FOPNL	16_5181
chr16	16006601	16006900	chr16.me_idx.16_5207_2_300_7.gene_ABCC1	16_5207
chr16	16105701	16105900	chr16.me_idx.16_5243_2_200_7.gene_ABCC1	16_5243
chr16	16166401	16166600	chr16.me_idx.16_5263_2_200_6.gene_ABCC6	16_5263
chr16	16200201	16200400	chr16.me_idx.16_5272_2_200_5.gene_ABCC6	16_5272
chr16	17192501	17192700	chr16.me_idx.16_5369_2_200_5.gene_XYLT1	16_5369
chr16	17273901	17274200	chr16.me_idx.16_5391_3_300_8.gene_XYLT1	16_5391
chr16	17383201	17383400	chr16.me_idx.16_5432_2_200_5.gene_XYLT1	16_5432
chr16	20435501	20435700	chr16.me_idx.16_5922_2_200_5.gene_ACSM5	16_5922
chr16	24811901	24812100	chr16.me_idx.16_6726_2_200_5.gene_TNRC6A	16_6726
chr16	25220401	25221100	chr16.me_idx.16_6807_6_700_18.gene_AQP8	16_6807
chr16	26092701	26092900	chr16.me_idx.16_6908_2_200_5.gene_HS3ST4	16_6908
chr16	27322101	27322400	chr16.me_idx.16_7106_2_300_5.gene_IL4R	16_7106
chr16	27528101	27528300	chr16.me_idx.16_7156_2_200_5.gene_GTF3C1	16_7156
chr16	28188501	28188900	chr16.me_idx.16_7302_3_400_5.gene_XPO6	16_7302
chr16	28469601	28469800	chr16.me_idx.16_7354_2_200_9.gene_RP11-435I10.4	16_7354
chr16	28606101	28606300	chr16.me_idx.16_7391_2_200_8.gene_SULT1A1	16_7391
chr16	29983601	29983900	chr16.me_idx.16_7785_2_300_10.gene_TAOK2	16_7785
chr16	30108901	30109100	chr16.me_idx.16_7847_2_200_6.gene_GDPD3	16_7847
chr16	49505801	49506200	chr16.me_idx.16_9385_3_400_6.gene_ZNF423	16_9385
chr16	49648301	49648500	chr16.me_idx.16_9428_2_200_6.gene_ZNF423	16_9428
chr16	50329501	50329700	chr16.me_idx.16_9578_2_200_7.gene_BRD7	16_9578
chr16	53193301	53193500	chr16.me_idx.16_10020_2_200_7.gene_CHD9	16_10020
chr16	53681101	53681400	chr16.me_idx.16_10074_2_300_5.gene_RPGRIP1L	16_10074
chr16	53788401	53788600	chr16.me_idx.16_10087_2_200_5.gene_FTO	16_10087
chr16	53847201	53847400	chr16.me_idx.16_10097_2_200_5.gene_FTO	16_10097
chr16	55460701	55460900	chr16.me_idx.16_10410_2_200_6.gene_RP11-212I21.2	16_10410
chr16	55506801	55507200	chr16.me_idx.16_10422_3_400_5.gene_N/A	16_10422
chr16	55760201	55761200	chr16.me_idx.16_10452_9_1000_38.gene_N/A	16_10452
chr16	56208401	56208600	chr16.me_idx.16_10508_2_200_8.gene_GNAO1	16_10508
chr16	56410501	56410700	chr16.me_idx.16_10573_2_200_7.gene_RP11-413H22.2	16_10573
chr16	57511001	57511200	chr16.me_idx.16_10828_2_200_8.gene_N/A	16_10828
chr16	57887501	57887700	chr16.me_idx.16_10963_2_200_6.gene_CNGB1	16_10963
chr16	66645501	66645700	chr16.me_idx.16_11955_2_200_6.gene_CMTM4	16_11955
chr16	66731401	66732100	chr16.me_idx.16_11978_5_700_8.gene_DYNC1LI2	16_11978
chr16	66835401	66835600	chr16.me_idx.16_11994_2_200_7.gene_N/A	16_11994
chr16	66840301	66840500	chr16.me_idx.16_11995_2_200_9.gene_N/A	16_11995
chr16	68263101	68263300	chr16.me_idx.16_12517_2_200_5.gene_N/A	16_12517
chr16	68336701	68336900	chr16.me_idx.16_12540_2_200_6.gene_PRMT7	16_12540
chr16	68538301	68538500	chr16.me_idx.16_12612_2_200_8.gene_N/A	16_12612
chr16	68541201	68541400	chr16.me_idx.16_12616_2_200_5.gene_ZFP90	16_12616
chr16	68695601	68695900	chr16.me_idx.16_12646_2_300_8.gene_CDH3	16_12646
chr16	68766801	68767000	chr16.me_idx.16_12671_2_200_6.gene_CDH1	16_12671
chr16	69782201	69782400	chr16.me_idx.16_12892_2_200_5.gene_WWP2	16_12892
chr16	70645401	70645600	chr16.me_idx.16_13137_2_200_5.gene_IL34	16_13137
chr16	70708501	70708800	chr16.me_idx.16_13195_3_300_9.gene_VAC14	16_13195
chr16	71519201	71519400	chr16.me_idx.16_13330_2_200_7.gene_N/A	16_13330
chr16	71661101	71661400	chr16.me_idx.16_13356_2_300_5.gene_PHLPP2	16_13356
chr16	72896901	72897200	chr16.me_idx.16_13531_3_300_6.gene_ZFHX3	16_13531
chr16	73319301	73319500	chr16.me_idx.16_13663_2_200_5.gene_N/A	16_13663
chr16	73393401	73393600	chr16.me_idx.16_13682_2_200_5.gene_LINC01568	16_13682
chr16	74494401	74494600	chr16.me_idx.16_13839_2_200_7.gene_GLG1	16_13839
chr16	74641701	74641900	chr16.me_idx.16_13871_2_200_5.gene_RFWD3	16_13871
chr16	75269301	75269900	chr16.me_idx.16_14077_6_600_12.gene_N/A	16_14077
chr16	75740501	75740700	chr16.me_idx.16_14200_2_200_5.gene_N/A	16_14200
chr16	76473701	76474000	chr16.me_idx.16_14263_2_300_5.gene_CNTNAP4	16_14263
chr16	77197301	77197600	chr16.me_idx.16_14348_2_300_6.gene_MON1B	16_14348
chr16	77922701	77923000	chr16.me_idx.16_14484_2_300_5.gene_VAT1L	16_14484
chr16	78045401	78045800	chr16.me_idx.16_14509_4_400_11.gene_RP11-281J9.2	16_14509
chr16	78049001	78049200	chr16.me_idx.16_14513_2_200_7.gene_RP11-281J9.2	16_14513
chr16	78378801	78379000	chr16.me_idx.16_14604_2_200_5.gene_WWOX	16_14604
chr16	78441001	78441400	chr16.me_idx.16_14621_3_400_7.gene_WWOX	16_14621
chr16	78495701	78496000	chr16.me_idx.16_14637_3_300_5.gene_RP11-264L1.4	16_14637
chr16	78533701	78534000	chr16.me_idx.16_14652_3_300_6.gene_WWOX	16_14652
chr16	78834201	78834400	chr16.me_idx.16_14714_2_200_6.gene_WWOX	16_14714
chr16	79066001	79066300	chr16.me_idx.16_14764_3_300_5.gene_WWOX	16_14764
chr16	81110001	81110300	chr16.me_idx.16_15170_2_300_8.gene_PKD1L2	16_15170
chr16	81134301	81134500	chr16.me_idx.16_15175_2_200_6.gene_PKD1L2	16_15175
chr16	81154701	81154900	chr16.me_idx.16_15178_2_200_6.gene_PKD1L2	16_15178
chr16	81169301	81169700	chr16.me_idx.16_15186_4_400_6.gene_PKD1L2	16_15186
chr16	81170001	81170200	chr16.me_idx.16_15187_2_200_7.gene_PKD1L2	16_15187
chr16	81220701	81220900	chr16.me_idx.16_15201_2_200_5.gene_N/A	16_15201
chr16	81498601	81498800	chr16.me_idx.16_15276_2_200_6.gene_CMIP	16_15276
chr16	81559901	81560100	chr16.me_idx.16_15302_2_200_6.gene_CMIP	16_15302
chr16	81648101	81648400	chr16.me_idx.16_15338_2_300_5.gene_CMIP	16_15338
chr16	81871401	81871600	chr16.me_idx.16_15413_2_200_9.gene_PLCG2	16_15413
chr16	81874701	81875300	chr16.me_idx.16_15415_5_600_12.gene_PLCG2	16_15415
chr16	82158201	82158400	chr16.me_idx.16_15454_2_200_7.gene_MPHOSPH6	16_15454
chr16	82664001	82664200	chr16.me_idx.16_15544_2_200_5.gene_CDH13	16_15544
chr16	82667601	82667800	chr16.me_idx.16_15545_2_200_8.gene_CDH13	16_15545
chr16	82961201	82961400	chr16.me_idx.16_15607_2_200_5.gene_CDH13	16_15607
chr16	83143001	83143200	chr16.me_idx.16_15638_2_200_7.gene_CDH13	16_15638
chr16	83391201	83391400	chr16.me_idx.16_15693_2_200_7.gene_RP11-543N12.1	16_15693
chr16	83401001	83401200	chr16.me_idx.16_15698_2_200_5.gene_CDH13	16_15698
chr16	83518401	83518600	chr16.me_idx.16_15718_2_200_8.gene_CDH13	16_15718
chr16	83574701	83575000	chr16.me_idx.16_15733_2_300_6.gene_CDH13	16_15733
chr16	83904901	83905200	chr16.me_idx.16_15806_3_300_5.gene_MLYCD	16_15806
chr16	83950501	83951000	chr16.me_idx.16_15830_5_500_14.gene_OSGIN1	16_15830
chr16	84007101	84007300	chr16.me_idx.16_15854_2_200_6.gene_N/A	16_15854
chr16	84022001	84022300	chr16.me_idx.16_15861_2_300_5.gene_SLC38A8	16_15861
chr16	84025901	84026100	chr16.me_idx.16_15862_2_200_7.gene_SLC38A8	16_15862
chr16	84175401	84175700	chr16.me_idx.16_15934_3_300_6.gene_DNAAF1	16_15934
chr16	84414301	84414500	chr16.me_idx.16_16016_2_200_6.gene_ATP2C2	16_16016
chr16	84564401	84564600	chr16.me_idx.16_16068_2_200_6.gene_N/A	16_16068
chr16	84566301	84566500	chr16.me_idx.16_16069_2_200_7.gene_COTL1	16_16069
chr16	84573301	84573500	chr16.me_idx.16_16074_2_200_7.gene_COTL1	16_16074
chr16	84582201	84582500	chr16.me_idx.16_16081_2_300_6.gene_COTL1	16_16081
chr16	84591301	84591500	chr16.me_idx.16_16084_2_200_6.gene_COTL1	16_16084
chr16	84777001	84777200	chr16.me_idx.16_16148_2_200_7.gene_USP10	16_16148
chr16	84835101	84835300	chr16.me_idx.16_16178_2_200_6.gene_CRISPLD2	16_16178
chr16	84836901	84837100	chr16.me_idx.16_16179_2_200_7.gene_CRISPLD2	16_16179
chr16	84854601	84854800	chr16.me_idx.16_16187_2_200_7.gene_CRISPLD2	16_16187
chr16	85008901	85009100	chr16.me_idx.16_16253_2_200_6.gene_ZDHHC7	16_16253
chr16	85225501	85225700	chr16.me_idx.16_16433_2_200_7.gene_N/A	16_16433
chr16	85363901	85364200	chr16.me_idx.16_16531_3_300_8.gene_N/A	16_16531
chr16	85424901	85425600	chr16.me_idx.16_16575_6_700_19.gene_N/A	16_16575
chr16	85538401	85538700	chr16.me_idx.16_16658_3_300_10.gene_N/A	16_16658
chr16	85538801	85539100	chr16.me_idx.16_16659_3_300_7.gene_N/A	16_16659
chr16	85695001	85695300	chr16.me_idx.16_16796_2_300_6.gene_C16orf74	16_16796
chr16	85714501	85714700	chr16.me_idx.16_16802_2_200_7.gene_C16orf74	16_16802
chr16	87083601	87083800	chr16.me_idx.16_17295_2_200_7.gene_N/A	16_17295
chr16	87216301	87216500	chr16.me_idx.16_17324_2_200_8.gene_RP11-899L11.3	16_17324
chr16	87226701	87226900	chr16.me_idx.16_17328_2_200_11.gene_N/A	16_17328
chr16	87614401	87614600	chr16.me_idx.16_17591_2_200_9.gene_JPH3	16_17591
chr16	88469101	88469300	chr16.me_idx.16_18111_2_200_8.gene_ZFPM1	16_18111
chr16	88506501	88506700	chr16.me_idx.16_18136_2_200_6.gene_ZFPM1	16_18136
chr16	88583401	88583700	chr16.me_idx.16_18184_2_300_5.gene_ZC3H18	16_18184
chr16	88602101	88602400	chr16.me_idx.16_18188_3_300_6.gene_ZC3H18	16_18188
chr16	88682701	88682900	chr16.me_idx.16_18230_2_200_6.gene_SNAI3	16_18230
chr16	88742901	88743200	chr16.me_idx.16_18275_3_300_5.gene_PIEZO1	16_18275
chr16	88755601	88756200	chr16.me_idx.16_18287_5_600_20.gene_PIEZO1	16_18287
chr16	88890901	88891100	chr16.me_idx.16_18394_2_200_6.gene_CBFA2T3	16_18394
chr16	88962501	88962700	chr16.me_idx.16_18471_2_200_8.gene_CBFA2T3	16_18471
chr16	89309901	89310100	chr16.me_idx.16_18686_2_200_5.gene_ANKRD11	16_18686
chr16	89405001	89405200	chr16.me_idx.16_18748_2_200_9.gene_ANKRD11	16_18748
chr16	89528201	89528400	chr16.me_idx.16_18824_2_200_10.gene_SPG7	16_18824
chr16	89753201	89753400	chr16.me_idx.16_18928_2_200_8.gene_FANCA	16_18928
chr16	89806901	89807100	chr16.me_idx.16_18951_2_200_9.gene_FANCA	16_18951
chr16	89849801	89850000	chr16.me_idx.16_18978_2_200_5.gene_SPIRE2	16_18978
chr16	89914001	89914200	chr16.me_idx.16_19011_2_200_8.gene_MC1R	16_19011
chr16	89946901	89947200	chr16.me_idx.16_19033_3_300_9.gene_N/A	16_19033
chr16	90077201	90078500	chr16.me_idx.16_19087_12_1300_55.gene_N/A	16_19087
chr16	90082201	90082900	chr16.me_idx.16_19091_6_700_36.gene_N/A	16_19091
chr17	222001	222500	chr17.me_idx.17_49_4_500_8.gene_RPH3AL	17_49
chr17	249901	250100	chr17.me_idx.17_60_2_200_11.gene_RPH3AL	17_60
chr17	264201	264500	chr17.me_idx.17_66_3_300_22.gene_RPH3AL	17_66
chr17	304101	304900	chr17.me_idx.17_89_7_800_24.gene_RPH3AL	17_89
chr17	306401	306600	chr17.me_idx.17_91_2_200_6.gene_RPH3AL	17_91
chr17	361501	361700	chr17.me_idx.17_135_2_200_12.gene_N/A	17_135
chr17	599201	599400	chr17.me_idx.17_197_2_200_5.gene_VPS53	17_197
chr17	653801	654000	chr17.me_idx.17_223_2_200_13.gene_VPS53	17_223
chr17	749201	749400	chr17.me_idx.17_269_2_200_6.gene_GEMIN4	17_269
chr17	897801	898000	chr17.me_idx.17_344_2_200_7.gene_NXN	17_344
chr17	933201	933400	chr17.me_idx.17_362_2_200_7.gene_NXN	17_362
chr17	945001	945300	chr17.me_idx.17_366_3_300_13.gene_NXN	17_366
chr17	1069201	1069400	chr17.me_idx.17_455_2_200_7.gene_ABR	17_455
chr17	1086701	1086900	chr17.me_idx.17_465_2_200_7.gene_ABR	17_465
chr17	1191401	1191600	chr17.me_idx.17_541_2_200_8.gene_N/A	17_541
chr17	1438601	1439200	chr17.me_idx.17_630_6_600_19.gene_CRK	17_630
chr17	1807101	1807300	chr17.me_idx.17_826_2_200_5.gene_SMYD4	17_826
chr17	1934201	1934400	chr17.me_idx.17_877_2_200_8.gene_N/A	17_877
chr17	1945501	1945700	chr17.me_idx.17_884_2_200_6.gene_RTN4RL1	17_884
chr17	1969101	1969400	chr17.me_idx.17_896_2_300_8.gene_RTN4RL1	17_896
chr17	2091801	2092000	chr17.me_idx.17_978_2_200_10.gene_SMG6	17_978
chr17	2366401	2366600	chr17.me_idx.17_1069_2_200_5.gene_SGSM2	17_1069
chr17	2433601	2433800	chr17.me_idx.17_1117_2_200_5.gene_METTL16	17_1117
chr17	2777801	2778200	chr17.me_idx.17_1233_3_400_8.gene_RAP1GAP2	17_1233
chr17	2890801	2891000	chr17.me_idx.17_1311_2_200_10.gene_RAP1GAP2	17_1311
chr17	2981601	2981800	chr17.me_idx.17_1348_2_200_5.gene_RAP1GAP2	17_1348
chr17	2989401	2989600	chr17.me_idx.17_1355_2_200_6.gene_RAP1GAP2	17_1355
chr17	2990801	2991000	chr17.me_idx.17_1356_2_200_5.gene_RAP1GAP2	17_1356
chr17	3014001	3014200	chr17.me_idx.17_1370_2_200_15.gene_RAP1GAP2	17_1370
chr17	3713201	3713700	chr17.me_idx.17_1505_3_500_11.gene_N/A	17_1505
chr17	3729501	3729700	chr17.me_idx.17_1513_2_200_6.gene_CTD-3195I5.4	17_1513
chr17	3934601	3934800	chr17.me_idx.17_1604_2_200_8.gene_ATP2A3	17_1604
chr17	3936801	3937000	chr17.me_idx.17_1606_2_200_6.gene_ATP2A3	17_1606
chr17	4066901	4067200	chr17.me_idx.17_1644_2_300_6.gene_ZZEF1	17_1644
chr17	4315701	4315900	chr17.me_idx.17_1724_2_200_6.gene_UBE2G1	17_1724
chr17	4518701	4518900	chr17.me_idx.17_1802_2_200_5.gene_SPNS2	17_1802
chr17	4708701	4709600	chr17.me_idx.17_1862_8_900_45.gene_N/A	17_1862
chr17	4774001	4774200	chr17.me_idx.17_1889_2_200_8.gene_TM4SF5	17_1889
chr17	5132201	5132900	chr17.me_idx.17_2032_7_700_17.gene_USP6	17_2032
chr17	5398301	5398500	chr17.me_idx.17_2079_2_200_8.gene_NUP88	17_2079
chr17	5417301	5417500	chr17.me_idx.17_2085_2_200_5.gene_NUP88	17_2085
chr17	5510901	5511200	chr17.me_idx.17_2109_3_300_6.gene_NLRP1	17_2109
chr17	6415301	6415500	chr17.me_idx.17_2335_2_200_6.gene_N/A	17_2335
chr17	6708801	6709000	chr17.me_idx.17_2446_2_200_6.gene_SLC13A5	17_2446
chr17	6997501	6997700	chr17.me_idx.17_2506_2_200_5.gene_ALOX12	17_2506
chr17	7115301	7115500	chr17.me_idx.17_2551_2_200_6.gene_N/A	17_2551
chr17	7722501	7722700	chr17.me_idx.17_2830_2_200_5.gene_DNAH2	17_2830
chr17	8046001	8046300	chr17.me_idx.17_2926_3_300_6.gene_ALOX15B	17_2926
chr17	8253901	8254200	chr17.me_idx.17_3045_3_300_6.gene_PFAS	17_3045
chr17	8568101	8568400	chr17.me_idx.17_3125_2_300_6.gene_MYH10	17_3125
chr17	8797701	8797900	chr17.me_idx.17_3178_2_200_5.gene_MFSD6L	17_3178
chr17	9181101	9181300	chr17.me_idx.17_3295_2_200_5.gene_NTN1	17_3295
chr17	9223401	9223600	chr17.me_idx.17_3309_2_200_6.gene_NTN1	17_3309
chr17	9341601	9342000	chr17.me_idx.17_3344_3_400_9.gene_STX8	17_3344
chr17	9429501	9429700	chr17.me_idx.17_3360_2_200_10.gene_STX8	17_3360
chr17	9465401	9465800	chr17.me_idx.17_3367_4_400_14.gene_STX8	17_3367
chr17	9903701	9903900	chr17.me_idx.17_3458_2_200_5.gene_RCVRN	17_3458
chr17	9917801	9918200	chr17.me_idx.17_3465_4_400_19.gene_GAS7	17_3465
chr17	10076701	10076900	chr17.me_idx.17_3536_2_200_6.gene_GAS7	17_3536
chr17	10319301	10319500	chr17.me_idx.17_3604_2_200_6.gene_MYH13	17_3604
chr17	11316601	11316800	chr17.me_idx.17_3759_2_200_6.gene_SHISA6	17_3759
chr17	11450101	11450400	chr17.me_idx.17_3785_2_300_11.gene_SHISA6	17_3785
chr17	11829601	11829800	chr17.me_idx.17_3838_2_200_5.gene_DNAH9	17_3838
chr17	12664301	12664500	chr17.me_idx.17_3945_2_200_6.gene_N/A	17_3945
chr17	12844301	12844500	chr17.me_idx.17_3984_2_200_5.gene_ARHGAP44	17_3984
chr17	12965201	12965600	chr17.me_idx.17_4009_3_400_6.gene_ARHGAP44	17_4009
chr17	13019501	13019800	chr17.me_idx.17_4040_3_300_5.gene_N/A	17_4040
chr17	15625601	15625800	chr17.me_idx.17_4446_2_200_5.gene_RP11-385D13.1	17_4446
chr17	16334801	16335100	chr17.me_idx.17_4563_3_300_7.gene_PIGL	17_4563
chr17	16337001	16337200	chr17.me_idx.17_4564_2_200_6.gene_PIGL	17_4564
chr17	16426201	16426600	chr17.me_idx.17_4596_3_400_8.gene_TRPV2	17_4596
chr17	17553201	17553400	chr17.me_idx.17_4985_2_200_6.gene_PEMT	17_4985
chr17	18103201	18103400	chr17.me_idx.17_5219_2_200_6.gene_DRG2	17_5219
chr17	18120401	18121400	chr17.me_idx.17_5226_10_1000_124.gene_MYO15A	17_5226
chr17	18879701	18879900	chr17.me_idx.17_5377_2_200_5.gene_PRPSAP2	17_5377
chr17	18883401	18883700	chr17.me_idx.17_5378_3_300_10.gene_PRPSAP2	17_5378
chr17	18893501	18893800	chr17.me_idx.17_5382_2_300_5.gene_PRPSAP2	17_5382
chr17	19506701	19506900	chr17.me_idx.17_5510_2_200_9.gene_N/A	17_5510
chr17	19694701	19694900	chr17.me_idx.17_5548_2_200_6.gene_SLC47A2	17_5548
chr17	19978201	19978800	chr17.me_idx.17_5613_5_600_22.gene_N/A	17_5613
chr17	20088401	20088700	chr17.me_idx.17_5640_2_300_5.gene_SPECC1	17_5640
chr17	20160801	20161100	chr17.me_idx.17_5660_2_300_5.gene_SPECC1	17_5660
chr17	20895701	20896800	chr17.me_idx.17_5775_11_1100_76.gene_CCDC144NL-AS1	17_5775
chr17	21240701	21240900	chr17.me_idx.17_5875_2_200_5.gene_NATD1	17_5875
chr17	21303201	21303400	chr17.me_idx.17_5903_2_200_9.gene_MAP2K3	17_5903
chr17	21385401	21385600	chr17.me_idx.17_5952_2_200_5.gene_KCNJ12	17_5952
chr17	22524401	22524600	chr17.me_idx.17_6223_2_200_7.gene_RP11-846F4.12	17_6223
chr17	22525101	22525500	chr17.me_idx.17_6224_3_400_7.gene_RP11-846F4.12	17_6224
chr17	27760301	27760600	chr17.me_idx.17_6502_3_300_10.gene_NOS2	17_6502
chr17	30836201	30836400	chr17.me_idx.17_7191_2_200_5.gene_CTD-2349P21.11	17_7191
chr17	31512901	31513100	chr17.me_idx.17_7307_2_200_6.gene_RAB11FIP4	17_7307
chr17	31536801	31537000	chr17.me_idx.17_7317_2_200_5.gene_RAB11FIP4	17_7317
chr17	32630601	32630800	chr17.me_idx.17_7580_2_200_6.gene_RP11-220C2.1	17_7580
chr17	33389101	33389300	chr17.me_idx.17_7673_2_200_6.gene_ASIC2	17_7673
chr17	33446401	33446600	chr17.me_idx.17_7683_2_200_5.gene_ASIC2	17_7683
chr17	33610201	33610400	chr17.me_idx.17_7704_2_200_5.gene_RP11-31I22.3	17_7704
chr17	33698101	33698400	chr17.me_idx.17_7717_3_300_5.gene_ASIC2	17_7717
chr17	34044401	34044600	chr17.me_idx.17_7779_2_200_5.gene_ASIC2	17_7779
chr17	34616901	34617100	chr17.me_idx.17_7866_2_200_5.gene_TMEM132E	17_7866
chr17	35697501	35697800	chr17.me_idx.17_8063_3_300_6.gene_AP2B1	17_8063
chr17	36594601	36594900	chr17.me_idx.17_8195_3_300_6.gene_DHRS11	17_8195
chr17	37433701	37433900	chr17.me_idx.17_8369_2_200_5.gene_TADA2A	17_8369
chr17	37436401	37436600	chr17.me_idx.17_8370_2_200_7.gene_TADA2A	17_8370
chr17	38470801	38471100	chr17.me_idx.17_8567_2_300_7.gene_ARHGAP23	17_8567
chr17	38867301	38867500	chr17.me_idx.17_8769_2_200_12.gene_N/A	17_8769
chr17	38910801	38911000	chr17.me_idx.17_8794_2_200_5.gene_LASP1	17_8794
chr17	39415601	39415800	chr17.me_idx.17_8949_2_200_6.gene_MED1	17_8949
chr17	39956301	39956500	chr17.me_idx.17_9096_2_200_8.gene_N/A	17_9096
chr17	40000001	40000200	chr17.me_idx.17_9106_2_200_7.gene_N/A	17_9106
chr17	40982201	40982500	chr17.me_idx.17_9377_2_300_7.gene_KRT40	17_9377
chr17	41727701	41728000	chr17.me_idx.17_9530_2_300_6.gene_HAP1	17_9530
chr17	41761501	41761700	chr17.me_idx.17_9551_2_200_5.gene_JUP	17_9551
chr17	42141801	42142000	chr17.me_idx.17_9688_2_200_5.gene_CTD-2132N18.3	17_9688
chr17	42368401	42368800	chr17.me_idx.17_9755_3_400_6.gene_STAT3	17_9755
chr17	43060501	43060800	chr17.me_idx.17_9972_2_300_5.gene_BRCA1	17_9972
chr17	43064901	43065100	chr17.me_idx.17_9975_2_200_8.gene_BRCA1	17_9975
chr17	43976101	43976300	chr17.me_idx.17_10210_2_200_7.gene_PYY	17_10210
chr17	44069001	44069200	chr17.me_idx.17_10233_2_200_6.gene_N/A	17_10233
chr17	44721801	44722000	chr17.me_idx.17_10455_2_200_6.gene_DBF4B	17_10455
chr17	44778501	44778700	chr17.me_idx.17_10486_2_200_6.gene_ADAM11	17_10486
chr17	44945601	44945800	chr17.me_idx.17_10556_2_200_9.gene_KIF18B	17_10556
chr17	45825601	45825800	chr17.me_idx.17_10906_2_200_5.gene_CRHR1	17_10906
chr17	45846201	45846400	chr17.me_idx.17_10924_2_200_7.gene_SPPL2C	17_10924
chr17	45933601	45933800	chr17.me_idx.17_10974_2_200_5.gene_MAPT	17_10974
chr17	46005601	46006000	chr17.me_idx.17_11003_3_400_7.gene_MAPT	17_11003
chr17	46011401	46011600	chr17.me_idx.17_11006_2_200_8.gene_MAPT	17_11006
chr17	46052401	46052600	chr17.me_idx.17_11030_2_200_5.gene_KANSL1	17_11030
chr17	46143401	46143700	chr17.me_idx.17_11048_3_300_15.gene_KANSL1	17_11048
chr17	46219701	46219900	chr17.me_idx.17_11067_2_200_7.gene_KANSL1	17_11067
chr17	46279701	46280500	chr17.me_idx.17_11090_6_800_13.gene_ARL17B	17_11090
chr17	46280701	46281100	chr17.me_idx.17_11091_3_400_8.gene_ARL17B	17_11091
chr17	46287401	46287700	chr17.me_idx.17_11097_3_300_5.gene_ARL17B	17_11097
chr17	46288201	46288400	chr17.me_idx.17_11099_2_200_5.gene_ARL17B	17_11099
chr17	46289801	46290000	chr17.me_idx.17_11100_2_200_5.gene_ARL17B	17_11100
chr17	47324101	47325000	chr17.me_idx.17_11255_8_900_31.gene_RP11-290H9.2	17_11255
chr17	47811301	47812100	chr17.me_idx.17_11351_8_800_15.gene_OSBPL7	17_11351
chr17	48106601	48106800	chr17.me_idx.17_11458_2_200_7.gene_N/A	17_11458
chr17	48397301	48397500	chr17.me_idx.17_11488_2_200_6.gene_SKAP1	17_11488
chr17	48777601	48777800	chr17.me_idx.17_11633_2_200_5.gene_TTLL6	17_11633
chr17	48938201	48938400	chr17.me_idx.17_11675_2_200_5.gene_SNF8	17_11675
chr17	49162001	49162200	chr17.me_idx.17_11732_2_200_8.gene_B4GALNT2	17_11732
chr17	50399301	50399500	chr17.me_idx.17_12144_2_200_8.gene_N/A	17_12144
chr17	50529201	50529400	chr17.me_idx.17_12204_2_200_5.gene_MYCBPAP	17_12204
chr17	55879801	55880000	chr17.me_idx.17_12823_2_200_5.gene_N/A	17_12823
chr17	59899001	59899500	chr17.me_idx.17_13593_4_500_8.gene_RPS6KB1	17_13593
chr17	60045201	60045400	chr17.me_idx.17_13611_2_200_5.gene_HEATR6	17_13611
chr17	61790301	61790500	chr17.me_idx.17_13900_2_200_5.gene_BRIP1	17_13900
chr17	62507101	62507300	chr17.me_idx.17_14001_2_200_7.gene_TLK2	17_14001
chr17	63220501	63220700	chr17.me_idx.17_14119_2_200_8.gene_AC037445.1	17_14119
chr17	63839701	63839900	chr17.me_idx.17_14257_2_200_6.gene_SMARCD2	17_14257
chr17	64330501	64330700	chr17.me_idx.17_14389_2_200_5.gene_PECAM1	17_14389
chr17	64394001	64394200	chr17.me_idx.17_14416_2_200_7.gene_N/A	17_14416
chr17	64454001	64454300	chr17.me_idx.17_14426_2_300_5.gene_MILR1	17_14426
chr17	66316901	66317100	chr17.me_idx.17_14809_2_200_13.gene_PRKCA	17_14809
chr17	66510901	66511100	chr17.me_idx.17_14837_2_200_8.gene_PRKCA	17_14837
chr17	66989601	66989800	chr17.me_idx.17_14949_2_200_5.gene_CACNG4	17_14949
chr17	67616801	67617000	chr17.me_idx.17_15103_2_200_7.gene_PITPNC1	17_15103
chr17	67745401	67745600	chr17.me_idx.17_15140_2_200_5.gene_N/A	17_15140
chr17	67857201	67857400	chr17.me_idx.17_15167_2_200_11.gene_BPTF	17_15167
chr17	68429701	68429900	chr17.me_idx.17_15309_2_200_6.gene_WIPI1	17_15309
chr17	68447701	68447900	chr17.me_idx.17_15317_2_200_6.gene_WIPI1	17_15317
chr17	69464501	69464700	chr17.me_idx.17_15467_2_200_8.gene_MAP2K6	17_15467
chr17	69528501	69528700	chr17.me_idx.17_15473_2_200_5.gene_MAP2K6	17_15473
chr17	70064401	70064700	chr17.me_idx.17_15544_2_300_8.gene_LINC01028	17_15544
chr17	70090601	70090800	chr17.me_idx.17_15548_2_200_8.gene_AC002539.1	17_15548
chr17	72423701	72423900	chr17.me_idx.17_15842_2_200_5.gene_LINC00511	17_15842
chr17	72536801	72537100	chr17.me_idx.17_15881_2_300_5.gene_LINC00511	17_15881
chr17	72715001	72715500	chr17.me_idx.17_15922_4_500_13.gene_SLC39A11	17_15922
chr17	72843601	72843900	chr17.me_idx.17_15943_2_300_5.gene_SLC39A11	17_15943
chr17	72914101	72914300	chr17.me_idx.17_15955_2_200_7.gene_SLC39A11	17_15955
chr17	72914501	72914700	chr17.me_idx.17_15956_2_200_5.gene_SLC39A11	17_15956
chr17	72968901	72969100	chr17.me_idx.17_15973_2_200_7.gene_SLC39A11	17_15973
chr17	73196501	73196800	chr17.me_idx.17_16043_3_300_10.gene_COG1	17_16043
chr17	73241601	73241800	chr17.me_idx.17_16058_2_200_7.gene_C17orf80	17_16058
chr17	73405601	73405800	chr17.me_idx.17_16122_2_200_7.gene_SDK2	17_16122
chr17	73433501	73433700	chr17.me_idx.17_16128_2_200_5.gene_SDK2	17_16128
chr17	73503101	73503300	chr17.me_idx.17_16156_2_200_6.gene_SDK2	17_16156
chr17	73528701	73528900	chr17.me_idx.17_16164_2_200_6.gene_SDK2	17_16164
chr17	74706701	74706900	chr17.me_idx.17_16578_2_200_7.gene_CD300LF	17_16578
chr17	75321301	75321600	chr17.me_idx.17_16951_3_300_8.gene_GRB2	17_16951
chr17	75566201	75566400	chr17.me_idx.17_17055_2_200_7.gene_LLGL2	17_17055
chr17	75575801	75576000	chr17.me_idx.17_17057_2_200_8.gene_N/A	17_17057
chr17	75576201	75576500	chr17.me_idx.17_17058_3_300_8.gene_N/A	17_17058
chr17	75841901	75842100	chr17.me_idx.17_17179_2_200_7.gene_UNC13D	17_17179
chr17	75888801	75889000	chr17.me_idx.17_17210_2_200_5.gene_TRIM65	17_17210
chr17	76087801	76088000	chr17.me_idx.17_17284_2_200_5.gene_EXOC7	17_17284
chr17	76372901	76373100	chr17.me_idx.17_17388_2_200_5.gene_N/A	17_17388
chr17	76486101	76486300	chr17.me_idx.17_17438_2_200_5.gene_RHBDF2	17_17438
chr17	76489001	76489200	chr17.me_idx.17_17440_2_200_7.gene_RHBDF2	17_17440
chr17	76580501	76580700	chr17.me_idx.17_17502_2_200_7.gene_ST6GALNAC2	17_17502
chr17	76678301	76678800	chr17.me_idx.17_17536_5_500_14.gene_MXRA7	17_17536
chr17	76931601	76931800	chr17.me_idx.17_17639_2_200_5.gene_MGAT5B	17_17639
chr17	78403301	78403500	chr17.me_idx.17_18394_2_200_5.gene_PGS1	17_18394
chr17	78429701	78429900	chr17.me_idx.17_18407_2_200_5.gene_DNAH17	17_18407
chr17	78476601	78476800	chr17.me_idx.17_18430_2_200_7.gene_DNAH17	17_18430
chr17	78523701	78524000	chr17.me_idx.17_18451_3_300_6.gene_DNAH17	17_18451
chr17	78542301	78542500	chr17.me_idx.17_18462_2_200_5.gene_DNAH17	17_18462
chr17	78797601	78797800	chr17.me_idx.17_18545_2_200_7.gene_USP36	17_18545
chr17	78874301	78874500	chr17.me_idx.17_18570_2_200_5.gene_TIMP2	17_18570
chr17	78876001	78876200	chr17.me_idx.17_18571_2_200_6.gene_TIMP2	17_18571
chr17	79116301	79116500	chr17.me_idx.17_18734_2_200_6.gene_RBFOX3	17_18734
chr17	79231901	79232100	chr17.me_idx.17_18848_2_200_7.gene_RBFOX3	17_18848
chr17	79271101	79271300	chr17.me_idx.17_18883_2_200_7.gene_RBFOX3	17_18883
chr17	79271401	79271600	chr17.me_idx.17_18884_2_200_5.gene_RBFOX3	17_18884
chr17	79340001	79340300	chr17.me_idx.17_18936_3_300_9.gene_RBFOX3	17_18936
chr17	79370701	79371000	chr17.me_idx.17_18955_2_300_5.gene_RBFOX3	17_18955
chr17	79730901	79731300	chr17.me_idx.17_19314_4_400_22.gene_ENPP7	17_19314
chr17	79958401	79958600	chr17.me_idx.17_19439_2_200_7.gene_TBC1D16	17_19439
chr17	79972801	79973000	chr17.me_idx.17_19443_2_200_6.gene_TBC1D16	17_19443
chr17	80052701	80052900	chr17.me_idx.17_19489_2_200_5.gene_CCDC40	17_19489
chr17	80088501	80088700	chr17.me_idx.17_19503_2_200_5.gene_CCDC40	17_19503
chr17	80107901	80108300	chr17.me_idx.17_19516_3_400_12.gene_GAA	17_19516
chr17	80215101	80215300	chr17.me_idx.17_19557_2_200_10.gene_SGSH	17_19557
chr17	80638201	80638400	chr17.me_idx.17_19725_2_200_5.gene_RPTOR	17_19725
chr17	80676801	80677000	chr17.me_idx.17_19732_2_200_5.gene_RPTOR	17_19732
chr17	80740901	80741100	chr17.me_idx.17_19751_2_200_5.gene_RPTOR	17_19751
chr17	80914401	80914700	chr17.me_idx.17_19862_3_300_8.gene_RPTOR	17_19862
chr17	81011401	81011600	chr17.me_idx.17_19918_2_200_5.gene_N/A	17_19918
chr17	81467201	81467400	chr17.me_idx.17_20275_2_200_11.gene_N/A	17_20275
chr17	81591301	81592100	chr17.me_idx.17_20373_6_800_11.gene_NPLOC4	17_20373
chr17	81617001	81617300	chr17.me_idx.17_20383_3_300_5.gene_NPLOC4	17_20383
chr17	81642901	81643200	chr17.me_idx.17_20393_3_300_7.gene_TSPAN10	17_20393
chr17	82035301	82035600	chr17.me_idx.17_20638_3_300_6.gene_RP11-1182P23.5	17_20638
chr17	82160101	82160300	chr17.me_idx.17_20710_2_200_5.gene_RP11-1376P16.1	17_20710
chr17	82168301	82168600	chr17.me_idx.17_20712_3_300_10.gene_CCDC57	17_20712
chr17	82523301	82523600	chr17.me_idx.17_20927_2_300_6.gene_FOXK2	17_20927
chr17	82896501	82896700	chr17.me_idx.17_21145_2_200_9.gene_TBCD	17_21145
chr17	82919901	82920200	chr17.me_idx.17_21158_3_300_12.gene_TBCD	17_21158
chr17	82962801	82963500	chr17.me_idx.17_21175_7_700_28.gene_B3GNTL1	17_21175
chr17	82972801	82973000	chr17.me_idx.17_21181_2_200_6.gene_B3GNTL1	17_21181
chr17	82982101	82982300	chr17.me_idx.17_21186_2_200_8.gene_B3GNTL1	17_21186
chr17	83019501	83019700	chr17.me_idx.17_21207_2_200_10.gene_B3GNTL1	17_21207
chr17	83032001	83032300	chr17.me_idx.17_21208_3_300_21.gene_B3GNTL1	17_21208
chr17	83034501	83034700	chr17.me_idx.17_21209_2_200_6.gene_B3GNTL1	17_21209
chr17	83039601	83039800	chr17.me_idx.17_21211_2_200_8.gene_B3GNTL1	17_21211
chr17	83096301	83096500	chr17.me_idx.17_21258_2_200_7.gene_N/A	17_21258
chr18	112101	112300	chr18.me_idx.18_26_2_200_14.gene_MIR8078	18_26
chr18	112301	112500	chr18.me_idx.18_27_2_200_18.gene_MIR8078	18_27
chr18	449301	449800	chr18.me_idx.18_80_4_500_9.gene_COLEC12	18_80
chr18	584201	584400	chr18.me_idx.18_104_2_200_6.gene_N/A	18_104
chr18	696401	696600	chr18.me_idx.18_120_2_200_6.gene_ENOSF1	18_120
chr18	3013701	3014300	chr18.me_idx.18_379_6_600_30.gene_N/A	18_379
chr18	3638001	3638200	chr18.me_idx.18_548_2_200_9.gene_DLGAP1	18_548
chr18	3680601	3680800	chr18.me_idx.18_553_2_200_10.gene_DLGAP1	18_553
chr18	3795901	3796100	chr18.me_idx.18_576_2_200_5.gene_DLGAP1	18_576
chr18	4069401	4069800	chr18.me_idx.18_617_3_400_10.gene_DLGAP1	18_617
chr18	6082001	6082300	chr18.me_idx.18_850_2_300_5.gene_L3MBTL4	18_850
chr18	7819301	7819500	chr18.me_idx.18_1121_2_200_5.gene_PTPRM	18_1121
chr18	7833501	7833800	chr18.me_idx.18_1124_3_300_5.gene_PTPRM	18_1124
chr18	8723901	8724200	chr18.me_idx.18_1297_3_300_8.gene_MTCL1	18_1297
chr18	9723701	9724200	chr18.me_idx.18_1570_4_500_17.gene_RAB31	18_1570
chr18	9735001	9735200	chr18.me_idx.18_1572_2_200_7.gene_RAB31	18_1572
chr18	9758001	9758200	chr18.me_idx.18_1581_2_200_9.gene_RAB31	18_1581
chr18	9777701	9777900	chr18.me_idx.18_1584_2_200_6.gene_RAB31	18_1584
chr18	10961001	10961200	chr18.me_idx.18_1826_2_200_6.gene_PIEZO2	18_1826
chr18	11014201	11014400	chr18.me_idx.18_1828_2_200_6.gene_PIEZO2	18_1828
chr18	11017001	11017400	chr18.me_idx.18_1831_3_400_5.gene_PIEZO2	18_1831
chr18	11824501	11824800	chr18.me_idx.18_1974_3_300_7.gene_GNAL	18_1974
chr18	11987201	11987400	chr18.me_idx.18_2029_2_200_6.gene_IMPA2	18_2029
chr18	11992101	11992400	chr18.me_idx.18_2033_3_300_7.gene_IMPA2	18_2033
chr18	12678601	12678800	chr18.me_idx.18_2216_2_200_6.gene_PSMG2	18_2216
chr18	13504001	13504200	chr18.me_idx.18_2466_2_200_5.gene_LDLRAD4	18_2466
chr18	14748601	14748900	chr18.me_idx.18_2694_3_300_12.gene_ANKRD30B	18_2694
chr18	23725301	23725500	chr18.me_idx.18_3308_2_200_5.gene_LAMA3	18_3308
chr18	25058601	25059000	chr18.me_idx.18_3506_4_400_5.gene_N/A	18_3506
chr18	26486201	26486400	chr18.me_idx.18_3694_2_200_6.gene_KCTD1	18_3694
chr18	26620501	26621700	chr18.me_idx.18_3716_11_1200_49.gene_KCTD1	18_3716
chr18	28070401	28070900	chr18.me_idx.18_3851_4_500_7.gene_CDH2	18_3851
chr18	28111401	28111600	chr18.me_idx.18_3856_2_200_5.gene_CDH2	18_3856
chr18	31854701	31854900	chr18.me_idx.18_4145_2_200_8.gene_TRAPPC8	18_4145
chr18	32158601	32158900	chr18.me_idx.18_4183_3_300_10.gene_N/A	18_4183
chr18	32343101	32343300	chr18.me_idx.18_4205_2_200_5.gene_GAREM	18_4205
chr18	33192501	33192700	chr18.me_idx.18_4289_2_200_7.gene_CCDC178	18_4289
chr18	34890301	34890500	chr18.me_idx.18_4406_2_200_5.gene_DTNA	18_4406
chr18	36418801	36419100	chr18.me_idx.18_4606_2_300_6.gene_FHOD3	18_4606
chr18	36605501	36605700	chr18.me_idx.18_4645_2_200_5.gene_FHOD3	18_4645
chr18	37322401	37322800	chr18.me_idx.18_4733_4_400_12.gene_CELF4	18_4733
chr18	37408701	37408900	chr18.me_idx.18_4756_2_200_7.gene_CELF4	18_4756
chr18	44947401	44947600	chr18.me_idx.18_5416_2_200_5.gene_SETBP1	18_5416
chr18	45014201	45014700	chr18.me_idx.18_5422_4_500_5.gene_SETBP1	18_5422
chr18	45706101	45706400	chr18.me_idx.18_5500_3_300_10.gene_RP11-116O18.3	18_5500
chr18	45990901	45991100	chr18.me_idx.18_5538_2_200_5.gene_PSTPIP2	18_5538
chr18	46350801	46351100	chr18.me_idx.18_5618_3_300_8.gene_RNF165	18_5618
chr18	46464801	46465300	chr18.me_idx.18_5639_4_500_9.gene_N/A	18_5639
chr18	46590201	46590600	chr18.me_idx.18_5656_4_400_8.gene_LOXHD1	18_5656
chr18	46668801	46669000	chr18.me_idx.18_5669_2_200_5.gene_ST8SIA5	18_5669
chr18	47033801	47034000	chr18.me_idx.18_5731_2_200_11.gene_TCEB3B	18_5731
chr18	48156201	48156400	chr18.me_idx.18_5912_2_200_5.gene_ZBTB7C	18_5912
chr18	48270701	48270900	chr18.me_idx.18_5934_2_200_6.gene_ZBTB7C	18_5934
chr18	48355301	48355500	chr18.me_idx.18_5947_2_200_6.gene_ZBTB7C	18_5947
chr18	49887701	49888100	chr18.me_idx.18_6381_3_400_7.gene_MYO5B	18_6381
chr18	49892101	49892400	chr18.me_idx.18_6382_3_300_8.gene_MYO5B	18_6382
chr18	49947201	49947500	chr18.me_idx.18_6391_3_300_13.gene_MYO5B	18_6391
chr18	57068101	57068400	chr18.me_idx.18_7131_2_300_5.gene_LINC-ROR	18_7131
chr18	57560301	57560500	chr18.me_idx.18_7201_2_200_5.gene_FECH	18_7201
chr18	57563001	57563400	chr18.me_idx.18_7202_3_400_6.gene_FECH	18_7202
chr18	57767501	57767700	chr18.me_idx.18_7239_2_200_6.gene_ATP8B1	18_7239
chr18	58053301	58053500	chr18.me_idx.18_7287_2_200_8.gene_NEDD4L	18_7287
chr18	58115601	58115800	chr18.me_idx.18_7293_2_200_5.gene_NEDD4L	18_7293
chr18	58379701	58379900	chr18.me_idx.18_7372_2_200_11.gene_NEDD4L	18_7372
chr18	58384201	58384500	chr18.me_idx.18_7373_3_300_5.gene_NEDD4L	18_7373
chr18	58402201	58402500	chr18.me_idx.18_7379_3_300_8.gene_N/A	18_7379
chr18	58402601	58403000	chr18.me_idx.18_7380_4_400_6.gene_N/A	18_7380
chr18	58530701	58530900	chr18.me_idx.18_7403_2_200_5.gene_ALPK2	18_7403
chr18	58574501	58574700	chr18.me_idx.18_7415_2_200_6.gene_ALPK2	18_7415
chr18	59160201	59160400	chr18.me_idx.18_7580_2_200_5.gene_N/A	18_7580
chr18	59439001	59439300	chr18.me_idx.18_7628_3_300_13.gene_CCBE1	18_7628
chr18	61839601	61839800	chr18.me_idx.18_7888_2_200_8.gene_RNF152	18_7888
chr18	62360001	62360200	chr18.me_idx.18_7969_2_200_6.gene_TNFRSF11A	18_7969
chr18	62361401	62361600	chr18.me_idx.18_7970_2_200_5.gene_TNFRSF11A	18_7970
chr18	63143501	63143700	chr18.me_idx.18_8101_2_200_7.gene_BCL2	18_8101
chr18	63335401	63335600	chr18.me_idx.18_8156_2_200_6.gene_KDSR	18_8156
chr18	63714301	63714500	chr18.me_idx.18_8208_2_200_6.gene_SERPINB11	18_8208
chr18	63892401	63892600	chr18.me_idx.18_8221_2_200_5.gene_SERPINB2	18_8221
chr18	70315901	70316100	chr18.me_idx.18_8824_2_200_8.gene_SOCS6	18_8824
chr18	72862601	72862800	chr18.me_idx.18_9175_2_200_11.gene_NETO1	18_9175
chr18	74499601	74500100	chr18.me_idx.18_9402_5_500_9.gene_CNDP2	18_9402
chr18	75415401	75415600	chr18.me_idx.18_9626_2_200_5.gene_SMIM21	18_9626
chr18	76406101	76406400	chr18.me_idx.18_9782_3_300_16.gene_ZNF516	18_9782
chr18	76838901	76839300	chr18.me_idx.18_9918_4_400_6.gene_ZNF236	18_9918
chr18	76990801	76991000	chr18.me_idx.18_9955_2_200_6.gene_MBP	18_9955
[truncated: 2,642 more rows]

## Sheet: S3
GTEX Sample ID	Number of Reads	Alignment Efficiency(%)	Bisulfite Conversion Efficiency(%)				Picard Duplication %
GTEX-1117F-0003	34586670	79.6	99				Individual ID	Duplication.rate	sample_id	Tissue
GTEX-1117F-1026	30880716	80.5	99				13RTJ	0.498799	GTEX-13RTJ-0003	Whole Blood
GTEX-1117F-1426	18076414	79.3	99.1				13RTJ	0.428401	GTEX-13RTJ-3126	Brain - Cerebellum
GTEX-1117F-3326	31850686	79.2	98.9				13RTJ	0.490466	GTEX-13RTJ-1126	Lung
GTEX-111CU-0003	21277123	79.8	99				13RTJ	0.479801	GTEX-13RTJ-0326	Thyroid
GTEX-111CU-0226	18149886	77	99				14JIY	0.553177	GTEX-14JIY-1326	Lung
GTEX-111CU-0326	16824668	64.7	99				14JIY	0.337766	GTEX-14JIY-1226	Thyroid
GTEX-111CU-1126	35348259	79.7	98.9				14JIY	0.462288	GTEX-14JIY-0004	Whole Blood
GTEX-117YW-0003	24970495	76	98.9				14JIY	0.622604	GTEX-14JIY-2326	Brain - Cerebellum
GTEX-117YW-0126	23535153	81.3	98.9				15DDE	0.404276	GTEX-15DDE-0826	Lung
GTEX-117YW-0526	30387568	82.6	99				15DDE	0.611448	GTEX-15DDE-0001	Whole Blood
GTEX-117YW-3026	28947230	78.3	98.9				15DDE	0.383059	GTEX-15DDE-2926	Skin
GTEX-11GSP-0003	24237934	82.5	97.8				15DDE	0.551221	GTEX-15DDE-3026	Brain - Cerebellum
GTEX-11GSP-0126	27685319	79.5	98.9				15ER7	0.381125	GTEX-15ER7-3026	Brain - Cerebellum
GTEX-11GSP-0726	26193895	82.6	98.8				15ER7	0.525387	GTEX-15ER7-0726	Thyroid
GTEX-11GSP-3126	27580079	82.3	98.8				15ER7	0.55136	GTEX-15ER7-0626	Skin
GTEX-11NV4-0001	25725172	80.7	98.9				15ER7	0.497309	GTEX-15ER7-0926	Lung
GTEX-11NV4-0626	27060958	80.7	97.5				1A32A	0.326292	GTEX-1A32A-3026	Brain - Cerebellum
GTEX-11NV4-1126	30756923	78.3	99				1A32A	0.238616	GTEX-1A32A-0001	Whole Blood
GTEX-11NV4-2226	18853369	77.9	98.9				1A32A	0.441873	GTEX-1A32A-0326	Nerve - Tibial
GTEX-11TT1-0001	32332932	82.7	99.1				1A32A	0.506177	GTEX-1A32A-0726	Lung
GTEX-11TT1-1126	20144106	81.1	97.7				1F48J	0.470188	GTEX-1F48J-0726	Skin
GTEX-11TT1-1626	33023153	79.7	98.9				1F48J	0.279087	GTEX-1F48J-0826	Lung
GTEX-11TT1-1826	24740491	80.4	98.9				1F48J	0.411852	GTEX-1F48J-0003	Whole Blood
GTEX-11UD2-0001	22230169	81.9	98.9				1F48J	0.528658	GTEX-1F48J-2726	Brain - Cerebellum
GTEX-11UD2-0626	28323583	80.8	98.9				1GN1W	0.590893	GTEX-1GN1W-1026	Lung
GTEX-11UD2-0726	23348126	81.1	99				1GN1W	0.445415	GTEX-1GN1W-0826	Nerve - Tibial
GTEX-11UD2-3126	20853262	81.5	97.4				1GN1W	0.620492	GTEX-1GN1W-0001	Whole Blood
GTEX-11WQK-0003	26029546	79.7	98.9				1GN1W	0.376435	GTEX-1GN1W-0126	Thyroid
GTEX-11WQK-1226	31520508	82.1	98.9				1GZ2Q	0.545655	GTEX-1GZ2Q-3026	Brain - Cerebellum
GTEX-11WQK-1326	23203961	80.8	98				1GZ2Q	0.555067	GTEX-1GZ2Q-0726	Lung
GTEX-11WQK-3126	18835825	82.5	99				1GZ2Q	0.616953	GTEX-1GZ2Q-0002	Whole Blood
GTEX-11ZTT-0003	28510188	79.9	99				1GZ2Q	0.540514	GTEX-1GZ2Q-0126	Skin
GTEX-11ZTT-0626	21110994	79.3	97.7				1JK1U	0.488142	GTEX-1JK1U-0001	Whole Blood
GTEX-11ZTT-1026	25392975	81.9	99				1JK1U	0.612286	GTEX-1JK1U-1126	Lung
GTEX-11ZTT-2826	14751918	80.9	98.9				1JK1U	0.52002	GTEX-1JK1U-2426	Nerve - Tibial
GTEX-11ZU8-0002	18567217	81.4	99				1JK1U	0.561168	GTEX-1JK1U-0326	Thyroid
GTEX-11ZU8-0326	22272234	80.9	98.9				1K2DU	0.569966	GTEX-1K2DU-1226	Skin
GTEX-11ZU8-1026	34324720	80.6	99				1K2DU	0.500847	GTEX-1K2DU-0003	Whole Blood
GTEX-11ZU8-3026	23522438	78.5	99				1K2DU	0.556186	GTEX-1K2DU-0126	Thyroid
GTEX-12696-0326	33154061	81.6	99.1				1K2DU	0.427995	GTEX-1K2DU-0526	Lung
GTEX-12696-1026	20197570	56.8	99
GTEX-12696-3026	39450710	80.6	99
GTEX-12WSA-0001	21708840	80.9	97.7
GTEX-12WSA-0826	21164202	82.2	99
GTEX-12WSA-1026	17227916	78	97.8
GTEX-12WSA-2826	22346544	82.2	99
GTEX-12WSD-0002	19957537	81.9	97.9
GTEX-12WSD-0626	17910859	81.6	99
GTEX-12WSD-0826	24721825	82.2	99.1
GTEX-12WSD-3026	23767832	82	98.8
GTEX-12WSI-0004	17500177	81.6	99
GTEX-12WSI-0826	25761237	81.6	99
GTEX-12WSI-1026	24456144	80.4	98
GTEX-12WSI-3126	10481556	80.6	99
GTEX-12ZZW-0003	23078443	79.9	98.9
GTEX-12ZZW-0726	28310949	78.5	99
GTEX-12ZZW-0926	18958834	81.6	97.7
GTEX-12ZZW-2826	33226467	80.4	99
GTEX-12ZZX-0001	24903824	81.3	99
GTEX-12ZZX-0926	13278107	82.2	99
GTEX-12ZZX-1226	22402153	82	98.9
GTEX-12ZZX-2426	24700032	81	99
GTEX-12ZZX-2826	28627949	80.9	99
GTEX-12ZZZ-0002	32211437	80.1	99
GTEX-12ZZZ-0726	23376919	81.3	98.8
GTEX-12ZZZ-1126	21314959	80.7	99
GTEX-12ZZZ-1226	22401165	82.4	98.9
GTEX-131XH-0003	27206316	81.3	98.9
GTEX-131XH-0126	24421027	81	98.8
GTEX-131XH-0426	17981370	79.9	98.9
GTEX-131XH-2926	29028229	81.4	98.9
GTEX-131XW-0002	20464362	81.7	99
GTEX-131XW-0826	31820790	81.4	98.9
GTEX-131XW-1126	26105193	81.2	98.8
GTEX-131XW-3026	29544101	81.2	98.9
GTEX-13D11-0003	22886862	81.7	97.9
GTEX-13D11-0226	23968453	82.7	98.8
GTEX-13D11-0326	23240637	82.6	98.8
GTEX-13D11-2626	22194731	80.6	97.9
GTEX-13NYB-0003	22502596	81.6	97.5
GTEX-13NYB-0626	22537774	82.6	97.5
GTEX-13NYB-0726	23514662	79.6	98.9
GTEX-13NYB-3226	23756189	80.9	99
GTEX-13NYC-0004	37481794	79.1	99
GTEX-13NYC-1026	24770855	81.9	99
GTEX-13NYC-2426	23954858	81.4	97.9
GTEX-13NYC-2926	18022396	80.6	99
GTEX-13OVH-0003	32412760	73.8	99
GTEX-13OVH-0526	20574270	82.1	98.8
GTEX-13OVH-0826	32499799	81.6	98.8
GTEX-13OVH-1026	26073031	82	98.9
GTEX-13QJC-0003	24069869	80.5	99
GTEX-13QJC-0126	22469867	81	99
GTEX-13QJC-0526	21382881	81.8	97.5
GTEX-13QJC-3126	41484664	79.5	99
GTEX-13RTJ-0003	29925300	80.6	98.9
GTEX-13RTJ-0326	26051758	80.9	99
GTEX-13RTJ-1126	34529501	80.2	99
GTEX-13RTJ-3126	22403620	80.5	99
GTEX-13SLX-0003	31421105	80.9	97.8
GTEX-13SLX-0626	27447556	81.9	98.9
GTEX-13SLX-0726	29305090	79.6	99
GTEX-13SLX-2226	22908882	79.9	98.8
GTEX-13SLX-3226	22966705	76.8	97.4
GTEX-13U4I-0004	12810662	79.3	99.1
GTEX-13U4I-0526	34104402	81.3	98.9
GTEX-13U4I-1426	26500532	80.9	97.3
GTEX-13U4I-2226	28637522	78.5	98.9
GTEX-13X6K-0003	33882867	76.2	99.1
GTEX-13X6K-1426	22100489	81.5	99.1
GTEX-13X6K-1626	36256498	81.1	97.5
GTEX-13X6K-2826	30791417	81.3	99
GTEX-145MF-0004	26049898	81.8	99
GTEX-145MF-0126	44186563	80	99
GTEX-145MF-0726	46204997	48.2	99
GTEX-145MF-2826	34100995	81.4	99
GTEX-145MG-0002	6708642	79.6	98.9
GTEX-145MG-0826	29278160	79.9	99
GTEX-145MG-1426	38203342	81.7	97.8
GTEX-145MG-3126	27132870	80	99
GTEX-147GR-0003	26804071	78.8	97.9
GTEX-147GR-0726	16561684	81.2	98.9
GTEX-147GR-1226	28835443	79.8	98.1
GTEX-147GR-3126	24958044	81.9	98.9
GTEX-148VJ-0002	37549316	80.8	99
GTEX-148VJ-0726	21512426	73.3	98.8
GTEX-148VJ-0826	22223348	81.9	99.1
GTEX-148VJ-3026	26073031	80.3	98.9
GTEX-14A5I-0004	26509572	80.9	99
GTEX-14A5I-0826	26106973	80.7	99
GTEX-14A5I-0926	28391829	81.9	98.9
GTEX-14A5I-2826	25002873	80.1	98.8
GTEX-14A6H-0003	31776745	80.6	99
GTEX-14A6H-2026	23522650	81.3	99.1
GTEX-14A6H-2426	23376919	81.7	98.8
GTEX-14A6H-5008	31520508	81.6	98.9
GTEX-14ABY-0003	28919727	81.7	99
GTEX-14ABY-0926	23763685	80.4	98.9
GTEX-14ABY-1126	22747934	79.2	99
GTEX-14ABY-3026	19418866	79.4	98.9
GTEX-14BIL-0004	37455862	81.5	99
GTEX-14BIL-0726	21680518	81.1	98.8
GTEX-14BIL-1226	23872594	81.4	99.2
GTEX-14BIL-3126	19698307	81.9	99
GTEX-14BIM-0002	31514576	79.8	98.9
GTEX-14BIM-0726	29992688	80.3	99
GTEX-14BIM-0826	29393868	81.3	99
GTEX-14BIM-3126	22901843	81.2	98.8
GTEX-14BIN-0004	38349399	80.7	99
GTEX-14BIN-0126	27674834	79.7	98.8
GTEX-14BIN-0226	10909883	81	99
GTEX-14BIN-3326	23693930	81.6	98.9
GTEX-14C39-0004	30668285	80.6	98.9
GTEX-14C39-0226	37943064	77.7	97.5
GTEX-14C39-0326	14887209	80.2	99
GTEX-14C39-3026	24219350	81.7	98.8
GTEX-14E6D-0002	18452100	78.5	98.9
GTEX-14E6D-0626	27383776	80.1	98.8
GTEX-14E6D-1026	20513451	78.9	99.1
GTEX-14JIY-0004	23578774	80.3	98.9
GTEX-14JIY-1226	31168515	76.5	97.5
GTEX-14JIY-1326	31395496	78.2	99.1
GTEX-14JIY-2226	25839399	82.1	98.8
GTEX-14JIY-2326	33744996	81.9	99
GTEX-14LZ3-0003	19256984	80.1	99
GTEX-14LZ3-0126	21710046	80.8	99.1
GTEX-14LZ3-0726	30339313	82.7	99
GTEX-14LZ3-2926	19262382	79.2	98.9
GTEX-14PII-0004	19943473	80.3	98.9
GTEX-14PII-0726	25057187	72.6	99.1
GTEX-14PII-0826	26625971	81.5	98.8
GTEX-14PII-1226	36402404	80.6	99.1
GTEX-14PJM-0003	17549134	81.5	99
GTEX-14PJM-0126	25057173	81.8	99.1
GTEX-14PJM-0926	21887013	81.2	99
GTEX-14PJM-1326	22074045	80.6	99
GTEX-14PJM-3026	18827284	68.5	98.9
GTEX-15CHS-0001	21906737	79.2	98.9
GTEX-15CHS-0626	26705311	82	99.1
GTEX-15CHS-0926	24195285	82.3	99
GTEX-15CHS-1026	31039281	80	99.1
GTEX-15CHS-2626	24002704	79.8	98.9
GTEX-15D1Q-0004	18414170	75.1	98.9
GTEX-15D1Q-0526	23039757	79.3	97.4
GTEX-15D1Q-0626	39545137	82.6	99.1
GTEX-15D1Q-2926	33708210	80.8	99
GTEX-15DDE-0001	33151200	81.6	99
GTEX-15DDE-0826	17298582	82.1	97.6
GTEX-15DDE-2926	21256397	81.8	99.1
GTEX-15DDE-3026	30621829	80.1	99
GTEX-15ER7-0002	24964563	79.4	98.8
GTEX-15ER7-0626	26876994	82	97.8
GTEX-15ER7-0726	26755553	82.4	99.1
GTEX-15ER7-0926	27974257	82.7	99.1
GTEX-15ER7-3026	29882908	82.3	99.1
GTEX-15EU6-0003	24684761	79.3	98.9
GTEX-15EU6-1226	20611532	77.8	98.9
GTEX-15EU6-1426	22039112	82.1	98.9
GTEX-15EU6-2226	32572901	81.3	99.1
GTEX-15RJE-0003	21494482	79.4	98.1
GTEX-15RJE-1026	29422412	82.2	98.8
GTEX-15RJE-1326	21546065	79.6	98.9
GTEX-15RJE-2826	24867302	81.3	99.1
GTEX-15RJE-3126	25534459	82.1	99.1
GTEX-15SHU-0001	23364982	77.7	98.9
GTEX-15SHU-0726	21759068	82.2	98.8
GTEX-15SHU-1326	21971516	82.1	99.1
GTEX-15SHU-3026	35069909	80.1	97.6
GTEX-15SZO-0004	21339891	81.1	98.9
GTEX-15SZO-0826	27470969	82	98.8
GTEX-15SZO-0926	24963865	81.2	98.8
GTEX-15SZO-2926	24117338	82	99.1
GTEX-16NGA-0004	23567963	81.8	98.8
GTEX-16NGA-0226	24780020	81.6	98.9
GTEX-16NGA-0326	27605608	81.4	98.9
GTEX-16NGA-0726	21272160	80.5	99.1
GTEX-16NPV-0003	36611478	82	99
GTEX-16NPV-0326	26748881	79.3	99
GTEX-16NPV-0726	28831870	81.8	98.8
GTEX-16NPV-3026	22401165	78.5	99
GTEX-16YQH-0004	30279607	76.3	98.9
GTEX-16YQH-1626	25880204	81.8	99
GTEX-16YQH-2226	22899737	82.1	99.1
GTEX-16YQH-2926	24875953	79.9	98.9
GTEX-17F96-0002	24730984	81	98.8
GTEX-17F96-0126	17158373	82.1	97.6
GTEX-17F96-0326	22081695	81.3	99.1
GTEX-17F96-0526	21246382	82	98.8
GTEX-17F96-0626	22917909	68.5	99.1
GTEX-183FY-0003	38779139	80	99
GTEX-183FY-0626	25017204	80.9	98.9
GTEX-183FY-0726	24860885	80.1	98.8
GTEX-183FY-1026	25988255	82.2	99.1
GTEX-18A7A-0002	25915224	80.4	97.6
GTEX-18A7A-0126	27130735	81.6	99
GTEX-18A7A-0826	28084502	80.9	98.9
GTEX-18A7A-1026	23648398	82	99.1
GTEX-1A32A-0001	30743300	79.3	97.7
GTEX-1A32A-0326	20796497	81.9	99.1
GTEX-1A32A-0726	27143894	80.5	99
GTEX-1A32A-1526	22798030	79.2	98.9
GTEX-1A32A-3026	17024580	81.1	99
GTEX-1A3MV-0002	17333413	78.5	98.9
GTEX-1A3MV-0326	22203345	80.7	99
GTEX-1A3MV-0526	14909754	82	98.9
GTEX-1A3MV-1826	24730750	81.8	99.1
GTEX-1A3MW-0004	19545473	82.1	99
GTEX-1A3MW-0326	23660404	79.8	99.1
GTEX-1A3MW-0926	18827284	80.8	98.9
GTEX-1A3MW-1026	28074007	81.5	97.6
GTEX-1A3MW-3026	23776855	81.9	98.9
GTEX-1E2YA-0002	24056852	81.5	97.5
GTEX-1E2YA-0326	25226767	81.7	99.1
GTEX-1E2YA-0926	28698881	81.3	97.8
GTEX-1E2YA-1026	26970505	82.3	98.8
GTEX-1EU9M-0003	35659282	81.9	99
GTEX-1EU9M-0626	19123260	80.1	98.9
GTEX-1EU9M-0726	17609455	81.3	99
GTEX-1EU9M-2926	23254220	77.5	98.9
GTEX-1F48J-0003	21785412	63.2	99
GTEX-1F48J-0726	2744948	80.8	99
GTEX-1F48J-0826	27179548	81.2	99.1
GTEX-1F48J-0926	22441598	78.8	98.9
GTEX-1F48J-2726	33986755	80.6	97.6
GTEX-1F5PK-0003	24002704	76.1	97.2
GTEX-1F5PK-0126	31493482	82	99
GTEX-1F5PK-0526	6326676	81.7	99
GTEX-1F5PK-2226	17653530	81.8	99.1
GTEX-1F5PK-2726	27035129	82.4	99.1
GTEX-1F6RS-0004	20791927	75.1	99
GTEX-1F6RS-0326	32490474	81.3	99.1
GTEX-1F6RS-0726	17576015	81.4	98.8
GTEX-1F6RS-0826	33744675	82	99.1
GTEX-1F6RS-2026	14608509	82.8	99
GTEX-1F6RS-3026	36531312	80.7	97.6
GTEX-1F75A-0001	28403025	80.3	99
GTEX-1F75A-0726	20754655	82	97.9
GTEX-1F75A-0826	21440937	82	99.1
GTEX-1F75A-2926	28590958	79.2	99
GTEX-1F75B-0003	28804074	81.6	99
GTEX-1F75B-0726	33297782	81.8	97.6
GTEX-1F75B-0826	30028883	81.9	98.8
GTEX-1F75B-1026	23514662	82.2	98.9
GTEX-1F75B-2926	20702598	77.9	98.9
GTEX-1F75W-0004	39033774	80.6	99
GTEX-1F75W-0426	29334778	80.7	99
GTEX-1F75W-0626	28717671	82	98.9
GTEX-1F75W-3126	17773763	82	98.9
GTEX-1F88F-0003	35112809	82.3	99
GTEX-1F88F-0726	27735024	75.9	99
GTEX-1F88F-0926	18117790	80.3	99.1
GTEX-1F88F-3126	22541354	81.6	99.1
GTEX-1GF9V-0004	38756516	81.3	99
GTEX-1GF9V-0926	16244359	81.9	99
GTEX-1GF9V-1026	14689582	81.9	99
GTEX-1GF9V-3026	22901843	81.3	99
GTEX-1GF9W-0004	31364140	81.1	99
GTEX-1GF9W-0626	24518893	79.5	98.9
GTEX-1GF9W-0726	26634383	81.7	97.9
GTEX-1GF9W-1426	27741694	80.3	99
GTEX-1GF9W-2726	27786190	80.8	98.9
GTEX-1GN1W-0001	23746008	81.1	99
GTEX-1GN1W-0126	26812402	82.4	99.1
GTEX-1GN1W-0826	26932228	80.3	97.9
GTEX-1GN1W-1026	40179010	82.2	99
GTEX-1GN1W-2426	18049483	82.5	98.8
GTEX-1GN73-0002	14764679	82.7	98.8
GTEX-1GN73-0826	27570887	81.3	98.9
GTEX-1GN73-1026	28873207	81	98.1
GTEX-1GN73-3026	21578499	81.5	99
GTEX-1GPI6-0004	23411710	69.7	99.1
GTEX-1GPI6-0726	22700518	81.9	98.8
GTEX-1GPI6-1926	23221371	82.2	97.9
GTEX-1GPI6-2026	33870551	79.9	99
GTEX-1GZ2Q-0002	33315742	80.5	99
GTEX-1GZ2Q-0126	30603171	79.9	99.1
GTEX-1GZ2Q-0726	30765935	81.4	97.6
GTEX-1GZ2Q-3026	29973519	81.3	97.6
GTEX-1GZ4H-0001	22642340	79.6	98.9
GTEX-1GZ4H-0226	16822656	80.5	99.1
GTEX-1GZ4H-0426	23751109	81.7	99
GTEX-1GZ4H-0526	29650830	74.7	97.8
GTEX-1GZ4I-0002	33140472	79.8	99
GTEX-1GZ4I-0726	20395408	81.5	98.1
GTEX-1GZ4I-2626	25558533	81.4	98
GTEX-1GZ4I-2926	16333104	80.4	98.9
GTEX-1H1DE-0002	26301691	78.7	98.9
GTEX-1H1DE-0226	23821030	81.4	98.8
GTEX-1H1DE-0426	24970495	81.3	98.9
GTEX-1H1DE-1826	31851519	81.8	99.1
GTEX-1H1DG-0001	28245164	81.1	97.9
GTEX-1H1DG-1026	34678526	81.9	97.8
GTEX-1H1DG-2426	34426647	80.9	99
GTEX-1H1DG-2826	22799525	81.2	98.9
GTEX-1H2FU-0001	25884583	80.1	97.9
GTEX-1H2FU-0626	27257006	81.8	98.9
GTEX-1H2FU-1226	29366237	78.8	99
GTEX-1H2FU-3026	32298522	80.9	97.6
GTEX-1H3NZ-0002	24300545	82	97.9
GTEX-1H3NZ-0726	12319888	81	97.3
GTEX-1H3NZ-0826	1640013	80	99
GTEX-1H3NZ-2926	30615971	80.3	99
GTEX-1H3VE-0001	27521507	80.3	98.9
GTEX-1H3VE-0826	29462048	81.6	98.9
GTEX-1H3VE-1026	26820218	81.2	99
GTEX-1H3VE-2826	29677566	81.5	99
GTEX-1H3VY-0004	27141956	80.3	99.1
GTEX-1H3VY-0526	16142955	81.1	99.1
GTEX-1H3VY-0826	21646490	81.1	98.9
GTEX-1H3VY-1426	23419116	82.2	98.9
GTEX-1HBPI-0003	30137966	81.2	97.9
GTEX-1HBPI-0826	27716744	82	98.8
GTEX-1HBPI-0926	14764679	81.3	99
GTEX-1HBPI-2726	25788438	78.6	98.9
GTEX-1HGF4-0003	23177754	82.1	97.9
GTEX-1HGF4-0126	24010781	69.6	98.8
GTEX-1HGF4-0626	32517259	79.1	99.1
GTEX-1HGF4-3026	22589777	79.6	98.9
GTEX-1HR9M-0003	34286612	80.7	99
GTEX-1HR9M-0826	23695939	80.5	99
GTEX-1HR9M-2226	28468716	82.3	99.1
GTEX-1HR9M-2826	17322472	74.1	99
GTEX-1I1GP-0002	18905880	81	97.9
GTEX-1I1GP-0326	28974944	81	98.8
GTEX-1I1GP-0526	27696977	81.3	97.6
GTEX-1I1GP-2926	36286913	80	99
GTEX-1I6K6-0003	25706762	80.4	97.5
GTEX-1I6K6-0726	25112574	81.1	97.5
GTEX-1I6K6-0926	23242483	81.9	99
GTEX-1I6K6-1726	30893567	81	99
GTEX-1IOXB-0003	23812991	81.7	99.1
GTEX-1IOXB-0426	25324069	82	99.1
GTEX-1IOXB-1026	35219183	79.1	97.6
GTEX-1IOXB-1126	37710503	77.8	97.6
GTEX-1IOXB-2726	27600690	81.2	99
GTEX-1JJE9-0003	27381120	82	99
GTEX-1JJE9-0226	32025325	82.6	97.3
GTEX-1JJE9-0926	31067807	81.4	99
GTEX-1JJE9-2626	20318346	80.5	99
GTEX-1JJE9-3026	19016920	78	97.6
GTEX-1JJEA-0003	31150364	80.9	99.1
GTEX-1JJEA-0626	32509157	82.2	97.4
GTEX-1JJEA-1126	20710434	74.7	98.8
GTEX-1JJEA-2926	31316887	80.9	97.6
GTEX-1JK1U-0001	24905841	81.9	99.1
GTEX-1JK1U-0326	26806358	80.1	99
GTEX-1JK1U-1126	22608155	79.5	99.1
GTEX-1JK1U-2426	27281716	78.9	99
GTEX-1JMOU-0003	28776246	81.2	98.8
GTEX-1JMOU-0526	23668288	81.8	98.8
GTEX-1JMOU-1026	33284967	76.5	99
GTEX-1JMOU-2826	35573650	80.1	97.6
GTEX-1JMPZ-0004	21622692	81.7	98.9
GTEX-1JMPZ-0626	24658852	78.7	99
GTEX-1JMPZ-0726	31189824	79.7	99
GTEX-1JMPZ-1126	20039250	81.6	97.8
GTEX-1JMPZ-2826	37905070	78.9	98.9
GTEX-1JMQJ-0002	33226467	82.8	98.8
GTEX-1JMQJ-2026	20833371	79.2	97.6
GTEX-1JMQJ-2126	17182470	81.5	98.9
GTEX-1JMQJ-3126	21957120	80.5	99
GTEX-1JN1M-0003	27115506	81.7	98.8
GTEX-1JN1M-0726	29038291	80.5	98.9
GTEX-1JN1M-1126	40212171	80.9	99
GTEX-1JN1M-2726	33019355	78.9	99
GTEX-1JN1M-3126	28314690	80.3	99
GTEX-1K2DU-0003	29075936	76.2	99.1
GTEX-1K2DU-0126	46676179	79.7	97.6
GTEX-1K2DU-0526	27770168	78.8	99
GTEX-1K2DU-1226	29525345	78.8	99
GTEX-1KANB-0003	26743402	81.5	99.1
GTEX-1KANB-0626	36978267	79.6	97.5
GTEX-1KANB-1026	24065890	81.4	99
GTEX-1KANB-2826	36496868	77.6	99
GTEX-1KANB-3226	13965207	81.9	97.9
GTEX-1KD4Q-0001	17841620	81.4	98.9
GTEX-1KD4Q-0926	24854129	80.9	99
GTEX-1KD4Q-1026	34633604	79.3	99
GTEX-1KD4Q-3026	15861745	78.9	98
GTEX-1KWVE-0003	13373716	82.9	98
GTEX-1KWVE-0126	30173046	79.6	97.5
GTEX-1KWVE-0426	45500993	81.7	99
GTEX-1KWVE-1026	23729504	81	97.4
GTEX-1KWVE-1526	21744770	80.6	98.8
GTEX-1KWVE-2226	37671837	78.4	99
GTEX-1KXAM-0003	22589777	81.2	97.6
GTEX-1KXAM-0426	23535153	81.6	98.9
GTEX-1KXAM-1626	13301257	81	97.9
GTEX-1KXAM-1726	30559808	80.8	99.1
GTEX-1L5NE-0001	27984620	81.7	99
GTEX-1L5NE-0226	32792792	81.4	99.1
GTEX-1L5NE-0726	34910992	80.8	99
GTEX-1L5NE-1126	25507235	81.6	97.9
GTEX-1L5NE-2426	29112974	81.6	99
GTEX-1LB8K-0003	18987070	80.8	98.9
GTEX-1LB8K-0626	16309678	77.7	99
GTEX-1LB8K-0726	33041736	81.9	97.9
GTEX-1LB8K-0826	36752374	82.5	99
GTEX-1LB8K-3026	34821795	78.5	99
GTEX-1LC47-0001	24991940	81.5	98.8
GTEX-1LC47-0726	32172240	78.4	99
GTEX-1LC47-1126	29346421	80.1	98.8
GTEX-1LC47-2826	35123836	79.6	97.5
GTEX-1LG7Y-0001	28882664	82.1	99.1
GTEX-1LG7Y-0826	24219350	81.4	98.8
GTEX-1LG7Y-2526	38601153	81.7	99.1
GTEX-1LG7Y-3126	27381912	82.2	98
GTEX-1LSNL-0003	24184758	80.1	99
GTEX-1LSNL-1026	28036375	82	99.1
GTEX-1LSNL-1126	25788438	79	98.9
GTEX-1LSNL-2726	28460727	80.7	99
GTEX-1LSNL-3126	34100202	79.6	97.5
GTEX-1LSVX-0003	24631572	82.2	99.1
GTEX-1LSVX-0426	13109268	81.8	99.1
GTEX-1LSVX-0626	26666414	82	98.8
GTEX-1LSVX-0726	25511614	80.2	98.8
GTEX-1LSVX-2826	32028232	80.7	99
GTEX-1LVA9-0003	30571869	80.1	99
GTEX-1LVA9-0626	23869022	81	97.6
GTEX-1LVA9-1126	21759068	78.2	98.8
GTEX-1LVA9-3126	27790945	80.3	99
GTEX-1LVAO-0003	29115866	81.9	99.1
GTEX-1LVAO-1026	17763383	80.8	99
GTEX-1LVAO-1226	27470969	81.3	98.8
GTEX-1LVAO-3126	33297749	69.4	99
GTEX-1M4P7-0003	25867774	73.4	99.1
GTEX-1M4P7-0626	27061182	80.4	97.6
GTEX-1M4P7-0826	31142841	81	99
GTEX-1M4P7-2826	30780124	80.9	99
GTEX-1MGNQ-0001	36126203	81.9	99.1
GTEX-1MGNQ-0726	23843955	81.9	98.8
GTEX-1MGNQ-0826	32710886	81.3	98.9
GTEX-1MGNQ-1026	18558922	81.7	97.4
GTEX-1N2DW-0003	27867496	82	99.1
GTEX-1N2DW-0526	30011532	82.2	99.1
GTEX-1N2DW-1126	28084502	82	98.9
GTEX-1N2DW-1226	26597859	80.7	99
GTEX-1N2DW-2926	30653540	80.9	99
GTEX-1N5O9-0004	10481556	81.7	98.8
GTEX-1N5O9-0426	31031111	81.2	98.8
GTEX-1N5O9-0926	34407150	80.2	99
GTEX-1N5O9-1026	26412278	82	98
GTEX-1N5O9-1226	27884055	80.8	99
GTEX-1N5O9-3026	23530057	81.7	99
GTEX-1NUQO-0003	25512208	81.4	99.1
GTEX-1NUQO-0226	31280818	81.3	97.4
GTEX-1NUQO-0926	31910609	82.1	99
GTEX-1NUQO-1026	28887829	79.3	98.8
GTEX-1NUQO-2026	24245800	81.2	99
GTEX-1NV8Z-0003	25713315	70.9	99.1
GTEX-1NV8Z-0726	14798147	79.2	97.4
GTEX-1NV8Z-0926	26033478	81.5	99
GTEX-1NV8Z-1226	21578499	79.9	98.9
GTEX-1NV8Z-3026	23291516	81.3	99.1
GTEX-1O97I-0003	30645254	81.3	99
GTEX-1O97I-1026	25132576	80.4	99
GTEX-1O97I-1526	37244768	80.6	98.8
GTEX-1O97I-3026	25368183	82.1	99
GTEX-1OFPY-0003	24078730	81.9	99
GTEX-1OFPY-0226	46204997	79	98.8
GTEX-1OFPY-0526	16708747	80.9	97.4
GTEX-1OFPY-1526	30516454	80.6	98.9
GTEX-1P4AB-0001	29394309	82	99.1
GTEX-1P4AB-1026	14557749	81.3	99
GTEX-1P4AB-1126	29902203	82.5	98
GTEX-1P4AB-3026	25403296	82.2	99.1
GTEX-1PBJI-0003	30589447	81.7	99.1
GTEX-1PBJI-0726	25128447	81.3	99.1
GTEX-1PBJI-0826	25189626	81.2	99
GTEX-1PBJI-2926	24725493	81.2	99.1
GTEX-1R46S-0003	25047110	79.2	99
GTEX-1R46S-0426	24982922	78	98.9
GTEX-1R46S-1226	30028883	82.3	98.9
GTEX-1R46S-3126	27567428	80.7	99
GTEX-1R9K4-0001	16116073	81.6	98.9
GTEX-1R9K4-0726	36691076	81.3	99.1
GTEX-1R9K4-0926	17773763	81.8	98.8
GTEX-1R9K4-2826	21725282	81.1	99
GTEX-1R9K4-3026	18903738	82.1	99.1
GTEX-1R9K5-0001	23186904	80.9	98.9
GTEX-1R9K5-0726	29639944	81.5	99
GTEX-1R9K5-0926	43633095	81.3	99
GTEX-1R9K5-1926	28432611	81.3	98.8
GTEX-1RAZQ-0001	24182389	82.7	98.9
GTEX-1RAZQ-0926	15850066	80.9	99
GTEX-1RAZQ-1026	22628259	82	98.9
GTEX-1RAZQ-1326	36031340	78.4	99
GTEX-R55G-0003	21911904	82.2	99
GTEX-R55G-0726	17247607	80.9	99
GTEX-R55G-0826	16580315	81.5	97.3
GTEX-R55G-2226	23475372	81.6	97.5
GTEX-RU72-0004	37056643	80	97.4
GTEX-RU72-0126	23007902	81.4	98.9
GTEX-RU72-0526	28980188	81.1	98.8
GTEX-RU72-2926	46588432	81.2	98.9
GTEX-S3LF-0001	26239359	82.1	99.1
GTEX-S3LF-0426	19838516	80.5	98.9
GTEX-S3LF-0626	16075201	81.3	97.8
GTEX-S3LF-1126	22642340	80.5	98.9
GTEX-S4Q7-0001	21422547	82.9	99
GTEX-S4Q7-0326	24556123	81.2	97.5
GTEX-S4Q7-0426	24825183	79.5	98.9
GTEX-S4Q7-1426	22266781	80.9	99
GTEX-S4Z8-0003	29559238	82	98.8
GTEX-S4Z8-0326	68828170	81.2	99
GTEX-S4Z8-0426	22707668	79.7	98.9
GTEX-S4Z8-1926	34454550	81	98.9
GTEX-S7SE-0004	26562109	79.4	99
GTEX-S7SE-0726	21484685	80.2	97.6
GTEX-S7SE-0926	25119102	79.6	98.9
GTEX-S7SE-2526	39938539	79.9	97.6
GTEX-T2IS-0002	29070942	74.5	99
GTEX-T2IS-0526	28000729	81.6	97.5
GTEX-T2IS-0626	28885631	81.7	98.9
GTEX-T2IS-2926	26218459	81.2	99
GTEX-T5JC-0002	26094887	78.4	99
GTEX-T5JC-0126	23007902	81.4	97.9
GTEX-T5JC-0826	25754045	81.1	98.8
GTEX-T5JC-2026	24182389	82.2	98.9
GTEX-T5JC-2326	18937575	81.7	98.8
GTEX-T6MN-0003	28988904	77	97.4
GTEX-T6MN-0326	24900287	81.5	98.9
GTEX-T6MN-0626	25700655	82.1	97.8
GTEX-T6MN-0826	16089490	81.2	98.8
GTEX-T6MN-2526	30576693	82.1	98.9
GTEX-TML8-0004	23157697	83.2	99
GTEX-TML8-0226	26677564	76.2	99
GTEX-TML8-0326	35100007	81	99
GTEX-TML8-1626	26666414	79.1	98.9
GTEX-TMMY-0003	21258217	82.8	99
GTEX-TMMY-0526	32231949	79.6	99
GTEX-TMMY-0926	32783464	79.7	98.9
GTEX-U8T8-0001	19080889	78.8	98.9
GTEX-U8T8-0426	26399992	81.8	98.8
GTEX-U8T8-2226	27927105	78.1	99
GTEX-U8T8-2326	31480504	81.2	99
GTEX-UTHO-0003	43388177	77.7	99
GTEX-UTHO-0626	28566054	81.4	98.9
GTEX-UTHO-0826	32461946	79.9	98.9
GTEX-UTHO-0926	26167828	80.6	98.9
GTEX-UTHO-2926	30093774	78.8	99
GTEX-V1D1-0001	24846751	78.5	99
GTEX-V1D1-0826	32509157	79	98.9
GTEX-V1D1-0926	21214132	81.5	99
GTEX-V1D1-2026	26286334	76.4	99
GTEX-V955-0001	23717622	80.8	99
GTEX-V955-0426	15050742	80.4	98.9
GTEX-V955-0526	23090533	80.1	98
GTEX-V955-2126	18049483	82.2	98.8
GTEX-VJWN-0003	20783216	80.7	98.9
GTEX-VJWN-0326	22227470	82.6	98.8
GTEX-VJWN-0826	20912815	82.5	99
GTEX-VJWN-1326	30062976	81.2	98.9
GTEX-VJWN-3026	27835814	79.1	98.9
GTEX-VUSG-0002	23330146	82.4	98
GTEX-VUSG-0426	27580932	81.2	98.8
GTEX-VUSG-0926	14746004	81.8	98.9
GTEX-VUSG-2326	24010781	81.9	97.3
GTEX-WFG8-0004	30915663	82.6	99.1
GTEX-WFG8-0426	28000729	80.7	98.9
GTEX-WFG8-0926	24666598	81.5	97.8
GTEX-WFG8-2126	48553508	81.1	97.8
GTEX-WFJO-0003	41640059	81.1	99
GTEX-WFJO-0226	32404020	81.5	99
GTEX-WFJO-0326	23544928	72.1	99
GTEX-WFJO-1326	21802633	81.1	99
GTEX-WH7G-0004	29999470	81.8	99
GTEX-WH7G-0526	22438161	78	98.9
GTEX-WH7G-0726	24177210	81.7	99
GTEX-WH7G-2026	22920446	81.2	99
GTEX-WHPG-0002	24146491	82.6	99
GTEX-WHPG-0226	28885631	79.6	98.9
GTEX-WHPG-1426	12217369	79.7	99
GTEX-WHPG-2626	30138671	80.9	98.8
GTEX-WK11-0002	25569955	80.4	97.3
GTEX-WK11-0526	33705401	81	98.9
GTEX-WK11-0926	28814194	80.4	99
GTEX-WK11-2726	28117184	81.3	97.5
GTEX-WL46-0002	33247937	77.4	97.4
GTEX-WL46-0126	36133928	81.2	99.1
GTEX-WL46-1026	23074386	78.2	97.7
GTEX-WL46-2626	23361581	78.1	97.4
GTEX-WL46-2826	25449172	81.3	99
GTEX-WQUQ-0002	32301272	66	98.9
GTEX-WQUQ-0226	24709548	77.5	97.4
GTEX-WQUQ-0626	21001593	80.2	99
GTEX-WQUQ-1026	25475368	81.1	99
GTEX-WQUQ-1126	22628259	80	98.9
GTEX-WRHU-0003	24373934	80.7	99
GTEX-WRHU-0226	15610638	80.7	99
GTEX-WRHU-0626	19992459	81	98.8
GTEX-WRHU-0926	27430395	80.7	99
GTEX-WRHU-2826	18358586	82.3	99
GTEX-WVJS-0003	19903735	81.2	99.1
GTEX-WVJS-0326	29493356	80.1	98.9
GTEX-WVJS-0526	16001798	81.5	98.8
GTEX-WVJS-0726	26014344	81.3	98.8
GTEX-WVJS-0826	25472584	81.3	98.9
GTEX-WVLH-0001	32013314	78.2	97.4
GTEX-WVLH-0626	33260445	79.6	97.6
GTEX-WVLH-0826	26048386	80.8	98.9
GTEX-WVLH-2526	34633121	78.9	99
GTEX-WVLH-2926	22461389	79.9	97.6
GTEX-WWYW-0004	29064059	79.9	99
GTEX-WWYW-0326	23136966	81	98.8
GTEX-WWYW-0626	19679029	81	98
GTEX-WWYW-0826	26843380	81.5	99
GTEX-WWYW-0926	23350236	79.2	97.7
GTEX-WWYW-3026	22181402	80.2	99
GTEX-WXYG-0001	22357158	81.7	99
GTEX-WXYG-0226	23232797	80.7	99
GTEX-WXYG-0726	22701421	80.3	97.5
GTEX-WXYG-2626	33208169	79.9	99
GTEX-WY7C-0002	20262545	81.2	98.9
GTEX-WY7C-0226	24463284	82.8	97.9
GTEX-WY7C-0426	29517555	82.2	97.9
GTEX-WY7C-2126	25339375	82.2	99.1
GTEX-WYJK-0001	45459867	80.9	99
GTEX-WYJK-0526	30666090	81.1	99.1
GTEX-WYJK-0826	21625740	81.1	99.1
GTEX-WYJK-1626	30678486	79.6	97.8
GTEX-WYVS-0002	25603602	79	97.4
GTEX-WYVS-0326	26806662	82.1	97.8
GTEX-WYVS-0526	30531258	82.3	99.1
GTEX-WYVS-1626	25142992	82	97.9
GTEX-WZTO-0002	29023836	78.8	99
GTEX-WZTO-0426	33738427	81.6	97.8
GTEX-WZTO-2326	32166531	81	97.5
GTEX-WZTO-2826	32262808	82	97.8
GTEX-X15G-0002	21622692	80	98.9
GTEX-X15G-0526	27321396	82.2	99
GTEX-X15G-0626	23520606	81.9	98.8
GTEX-X15G-2026	18987070	76.9	98.9
GTEX-X261-0002	38110142	79.5	99
GTEX-X261-0726	37486839	81.7	97.8
GTEX-X261-1026	27201727	78.6	98.9
GTEX-X261-2826	35410497	78.8	99
GTEX-X261-3126	23763578	80.1	97.6
GTEX-X4EP-0002	21160719	79.1	97.4
GTEX-X4EP-0526	21420526	81.7	99
GTEX-X4EP-0626	37409766	80	98.9
GTEX-X4EP-2126	26743454	81.8	99
GTEX-X4EP-3026	20247536	71.3	99
GTEX-X4LF-0001	31525028	77.5	98.9
GTEX-X4LF-0426	31274532	80.9	98.9
GTEX-X4LF-0526	18782115	82	99
GTEX-X4LF-1526	10676960	81.6	98.9
GTEX-X4XX-0004	31102400	79.3	99
GTEX-X4XX-0426	19377746	81.1	99
GTEX-X4XX-0926	14292307	80.8	99
GTEX-X4XX-1026	27425168	79.6	99
GTEX-X4XX-2926	26231600	81.8	99
GTEX-X4XY-0002	7334021	80.9	99
GTEX-X4XY-0726	30576693	79.8	98.9
GTEX-X4XY-0826	24785140	81.9	98.9
GTEX-X4XY-1026	28458711	81.6	98.9
GTEX-X4XY-2926	23851207	81.5	99
GTEX-X585-0003	31129793	78.1	99
GTEX-X585-0426	20776080	81.1	99
GTEX-X585-1026	22417329	82.8	99
GTEX-X585-1526	36344548	80.9	99
GTEX-X585-2426	24414416	82.6	99
GTEX-X5EB-0001	33426835	79.8	99
GTEX-X5EB-0426	25255322	72.6	99
GTEX-X5EB-0726	24390969	78.8	98.9
GTEX-X5EB-1926	21220971	81.3	98.8
GTEX-X5EB-2526	29655761	82.4	99
GTEX-X8HC-0003	22882767	79.9	99
GTEX-X8HC-0626	26828851	80.5	99
GTEX-X8HC-0726	20517775	66.9	99
GTEX-X8HC-0926	32710886	80	98.9
GTEX-XBEC-0002	17006628	81.9	99
GTEX-XBEC-0426	22716781	79.6	99
GTEX-XBEC-0726	18761266	82.9	97.7
GTEX-XBEC-0926	24737114	80.9	97.8
GTEX-XBEC-1026	36468143	80.6	98.9
GTEX-XBED-0004	18602553	80.2	99
GTEX-XBED-0126	31248551	81.1	99
GTEX-XBED-0826	17464417	79.2	98.9
GTEX-XBED-1926	20525946	81.6	99
GTEX-XBED-2526	27683290	80.2	97.5
GTEX-XBEW-0001	23609011	81.5	99
GTEX-XBEW-0126	37032537	79.8	98.9
GTEX-XBEW-0226	15381446	82.7	99
GTEX-XBEW-1126	26398784	78.5	99
GTEX-XMD3-0003	23185251	79.7	97.7
GTEX-XMD3-0626	22855972	80.7	97.7
GTEX-XMD3-0826	22447868	81.9	99
GTEX-XMD3-2626	18955970	81.9	98.8
GTEX-XOT4-0001	30251166	81.8	99
GTEX-XOT4-0626	18045661	82	99
GTEX-XOT4-1426	23945972	73	99
GTEX-XOT4-1526	37244768	82.2	99
GTEX-XOTO-0002	29244098	79.6	99
GTEX-XOTO-0326	22402153	81.6	98.8
GTEX-XOTO-0726	23386542	80.2	98.8
GTEX-XOTO-1226	25891472	82	97.9
GTEX-XOTO-1626	22688991	82.1	98.9
GTEX-XOTO-2926	25185295	81.1	98.9
GTEX-XUW1-0002	18779720	82.6	99
GTEX-XUW1-0926	29115695	80.8	99
GTEX-XUW1-1026	32861465	80.3	98.9
GTEX-XUW1-1226	28984154	82.1	98.9
GTEX-XV7Q-0003	19850632	82	97.8
GTEX-XV7Q-0326	21661224	82.7	97.8
GTEX-XV7Q-0426	29452745	82.6	99.1
GTEX-XV7Q-1826	25629083	81.2	97.8
GTEX-XYKS-0003	21536971	82.5	99
GTEX-XYKS-0526	34990399	81.7	99
GTEX-XYKS-0826	26951969	77.6	97.4
GTEX-XYKS-1426	25139469	77.2	98.9
GTEX-XYKS-2526	33835213	80.3	98.9
GTEX-Y8LW-0004	23358824	81.2	99
GTEX-Y8LW-0226	25795956	79.7	98.9
GTEX-Y8LW-0326	24216732	82.2	99
GTEX-Y8LW-1526	24317603	81.9	97.5
GTEX-Y9LG-0003	22700518	81.9	98.9
GTEX-Y9LG-0426	16132018	79.2	98
GTEX-Y9LG-0526	29252868	82.3	97.5
GTEX-Y9LG-1126	25059173	81.1	99
GTEX-YB5E-0003	19859440	81.4	97.4
GTEX-YB5E-0626	22227470	80.6	98.9
GTEX-YB5E-0726	22908882	81.5	99
GTEX-YB5E-1326	31388833	80.8	98.8
GTEX-YEC3-0004	34367288	79.4	99
GTEX-YEC3-0226	29209315	75.4	99
GTEX-YEC3-0826	19855314	79.5	98.9
GTEX-YEC3-1626	26711465	82.1	98.9
GTEX-YEC4-0003	35668734	81.4	97.8
GTEX-YEC4-0526	34769048	80	97.5
GTEX-YEC4-0626	20965853	81.6	98.9
GTEX-YEC4-1826	18864134	81.2	98.9
GTEX-Z93S-0002	29246775	81.4	99
GTEX-Z93S-0526	17182470	79.2	99
GTEX-Z93S-0626	19109692	80.2	97.5
GTEX-Z93S-1626	20134963	80.2	97.7
GTEX-ZE7O-0002	20885273	81.4	97.8
GTEX-ZE7O-0826	32499799	70.9	98.9
GTEX-ZE7O-1126	17464417	81.8	98.9
GTEX-ZE7O-3326	19462571	79.9	99
GTEX-ZUA1-0001	31570406	76.7	99
GTEX-ZUA1-0926	24421027	82.1	98.9
GTEX-ZUA1-1026	34882021	81.2	98.9
GTEX-ZUA1-2926	38181556	81.1	98.9
GTEX-ZV68-0001	26947194	79.3	98.9
GTEX-ZV68-0626	45839734	80.7	97.9
GTEX-ZV68-0726	23914172	81.6	97.5
GTEX-ZV68-2426	5897969	81.3	99
GTEX-ZWKS-0002	28025344	81.1	99
GTEX-ZWKS-0526	28730254	82	98.9
GTEX-ZWKS-0626	32025325	81.3	98.9
GTEX-ZWKS-1026	24380453	80	99
GTEX-ZWKS-2926	20709227	81.4	98.9
GTEX-ZXG5-0002	30690614	71.4	99
GTEX-ZXG5-0826	19177612	81.1	97.8
GTEX-ZXG5-0926	20359566	80.1	98.8
GTEX-ZXG5-3026	24920558	81.3	98.9
GTEX-ZYFD-0001	21356822	79.2	97.4
GTEX-ZYFD-0826	28135002	80.3	98.9
GTEX-ZYFD-1726	20709705	81.2	98.9
GTEX-ZYFD-2926	27612007	78.9	99
GTEX-ZYVF-0004	12575171	81.7	98.8
GTEX-ZYVF-0726	16523139	73.1	98.9
GTEX-ZYVF-0926	25890131	81	98.8
GTEX-ZYVF-1126	17841620	80.3	98.8
GTEX-ZYVF-1726	28690697	80.2	98.9

## Sheet: S4
chr12.me_idx.12_5210_11_1100_63.gene_OVOS2
chr14.me_idx.14_10263_15_1500_58.gene_N/A
chr6.me_idx.6_6021_2_200_9.gene_CCHCR1
chr8.me_idx.8_184_5_500_24.gene_ERICH1-AS1
chr1.me_idx.1_38268_2_200_7.gene_KIF26B
chr8.me_idx.8_20431_2_200_7.gene_C8orf31
chr8.me_idx.8_399_12_1200_73.gene_AF067845.2
chr8.me_idx.8_419_2_200_6.gene_N/A
chr7.me_idx.7_20849_2_200_5.gene_KIAA1147
chr8.me_idx.8_411_2_200_14.gene_N/A
chr6.me_idx.6_6610_3_400_6.gene_N/A
chr6.me_idx.6_6428_2_200_5.gene_N/A
chr17.me_idx.17_11091_3_400_8.gene_ARL17B
chr17.me_idx.17_8369_2_200_5.gene_TADA2A
chr19.me_idx.19_17333_3_500_6.gene_KIR3DL1
chr9.me_idx.9_6063_2_200_7.gene_MAMDC2
chr7.me_idx.7_21589_2_200_9.gene_CNTNAP2
chr14.me_idx.14_14303_2_200_5.gene_N/A
chr14.me_idx.14_10453_2_300_5.gene_IFI27L1
chr21.me_idx.21_3005_2_200_5.gene_N/A
chr17.me_idx.17_21258_2_200_7.gene_N/A
chr19.me_idx.19_17174_2_200_6.gene_LILRB3
chr8.me_idx.8_660_2_200_6.gene_KBTBD11
chr7.me_idx.7_24425_4_400_21.gene_PTPRN2
chr6.me_idx.6_6116_2_200_5.gene_HCP5
chr1.me_idx.1_38330_3_300_5.gene_KIF26B
chr8.me_idx.8_577_9_900_37.gene_ARHGEF10
chr17.me_idx.17_11100_2_200_5.gene_ARL17B
chr17.me_idx.17_11003_3_400_7.gene_MAPT
chr17.me_idx.17_465_2_200_7.gene_ABR
chr6.me_idx.6_6249_2_200_8.gene_VARS
chr16.me_idx.16_235_2_200_7.gene_DECR2
chr19.me_idx.19_17165_7_900_26.gene_RPS9
chr1.me_idx.1_38342_3_400_8.gene_KIF26B
chr8.me_idx.8_524_2_300_5.gene_CTD-2336O2.3
chr15.me_idx.15_1269_2_200_5.gene_OCA2
chr8.me_idx.8_669_2_200_11.gene_KBTBD11
chr6.me_idx.6_24362_2_200_5.gene_N/A
chr6.me_idx.6_8351_3_400_6.gene_KIF6
chr8.me_idx.8_19759_4_400_29.gene_CTD-3064M3.4
chr19.me_idx.19_17313_4_500_8.gene_CTB-61M7.1
chr10.me_idx.10_5267_13_1300_85.gene_PTCHD3
chr6.me_idx.6_6537_4_400_12.gene_N/A
chr17.me_idx.17_15956_2_200_5.gene_SLC39A11
chr6.me_idx.6_6433_2_200_9.gene_BTNL2
chr6.me_idx.6_6584_2_200_5.gene_HLA-DPA1
chr1.me_idx.1_16316_9_900_35.gene_LEPR
chr8.me_idx.8_292_4_400_15.gene_ERICH1-AS1
chr6.me_idx.6_6611_3_500_5.gene_N/A
chr8.me_idx.8_278_2_200_5.gene_ERICH1-AS1
chr21.me_idx.21_2813_2_200_8.gene_C21orf62
chr21.me_idx.20_13435_2_200_9.gene_MYT1
chr13.me_idx.13_8457_3_300_8.gene_GPC6
chr12.me_idx.12_18635_2_200_5.gene_DNAH10
chr6.me_idx.6_6609_9_900_21.gene_N/A
chr8.me_idx.8_796_2_200_5.gene_N/A
chr19.me_idx.19_17120_2_200_12.gene_PRPF31
chr15.me_idx.15_336_2_200_5.gene_CYFIP1
chr16.me_idx.16_4922_2_300_5.gene_PARN
chr8.me_idx.8_435_2_200_6.gene_N/A
chr8.me_idx.8_339_2_200_5.gene_CTD-2281E23.2
chr6.me_idx.6_5690_2_200_6.gene_N/A
chr2.me_idx.2_335_3_300_12.gene_SNTG2
chr7.me_idx.7_12830_2_200_5.gene_DTX2
chr8.me_idx.8_347_2_200_11.gene_CTD-2281E23.2
chr22.me_idx.22_5236_2_200_6.gene_APOL5
chr9.me_idx.9_10943_2_200_6.gene_PLPPR1
chr8.me_idx.8_421_2_200_5.gene_N/A
chr8.me_idx.8_478_3_300_9.gene_DLGAP2
chr17.me_idx.17_455_2_200_7.gene_ABR
chr1.me_idx.1_37840_2_200_5.gene_SDCCAG8
chr1.me_idx.1_38920_2_200_5.gene_N/A
chr19.me_idx.19_17318_2_200_5.gene_CTB-61M7.1
chr6.me_idx.6_6416_3_300_10.gene_XXbac-BPG154L12.5
chr17.me_idx.17_11067_2_200_7.gene_KANSL1
chr17.me_idx.17_10924_2_200_7.gene_SPPL2C
chr8.me_idx.8_473_2_200_5.gene_DLGAP2
chr17.me_idx.17_21186_2_200_8.gene_B3GNTL1
chr6.me_idx.6_6164_2_200_5.gene_NFKBIL1
chr1.me_idx.1_38332_3_400_10.gene_KIF26B
chr2.me_idx.2_1003_2_300_5.gene_TRAPPC12
chr17.me_idx.17_11006_2_200_8.gene_MAPT
chr14.me_idx.14_10225_2_200_6.gene_ITPK1
chr19.me_idx.19_17344_2_300_7.gene_FCAR
chr8.me_idx.8_433_3_300_6.gene_N/A
chr3.me_idx.3_25180_2_200_9.gene_MUC4
chr2.me_idx.2_436_2_200_7.gene_TPO
chr17.me_idx.17_8195_3_300_6.gene_DHRS11
chr6.me_idx.6_6594_4_500_8.gene_HLA-DPB1
chr8.me_idx.8_636_2_200_6.gene_ARHGEF10
chr17.me_idx.17_66_3_300_22.gene_RPH3AL
chr3.me_idx.3_25204_2_200_8.gene_MUC4
chr6.me_idx.6_5645_13_1300_72.gene_ZFP57
chr3.me_idx.3_25183_14_1400_132.gene_MUC4
chr14.me_idx.14_14197_3_300_5.gene_N/A
chr4.me_idx.4_22198_4_400_50.gene_N/A
chr6.me_idx.6_6429_5_800_6.gene_HCG23
chr6.me_idx.6_6583_5_600_10.gene_HLA-DPA1
chr11.me_idx.11_548_4_400_15.gene_AP2A2
chr17.me_idx.17_10906_2_200_5.gene_CRHR1
chr6.me_idx.6_6149_2_200_6.gene_MCCD1
chr2.me_idx.2_35004_5_500_26.gene_N/A
chr5.me_idx.5_737_3_300_8.gene_LPCAT1
chr19.me_idx.19_17179_2_300_5.gene_N/A
chr22.me_idx.22_7457_6_700_17.gene_NDUFA6
chr17.me_idx.17_9377_2_300_7.gene_KRT40
chr6.me_idx.6_6081_7_800_25.gene_N/A
chr14.me_idx.14_9892_2_200_5.gene_CATSPERB
chr8.me_idx.8_183_4_400_22.gene_ERICH1-AS1
chr6.me_idx.6_6031_2_200_7.gene_POU5F1
chr14.me_idx.14_10454_3_500_9.gene_IFI27L1
chr19.me_idx.19_17304_2_200_5.gene_N/A
chr16.me_idx.16_5043_2_200_6.gene_N/A
chr6.me_idx.6_6207_2_200_5.gene_XXbac-BPG32J3.22
chr8.me_idx.8_20433_2_200_11.gene_C8orf31
chr8.me_idx.8_432_2_200_7.gene_N/A
chr14.me_idx.14_14155_2_200_13.gene_N/A
chr17.me_idx.17_21181_2_200_6.gene_B3GNTL1
chr8.me_idx.8_389_4_400_42.gene_N/A
chr5.me_idx.5_481_2_200_6.gene_NKD2
chr17.me_idx.17_8567_2_300_7.gene_ARHGAP23
chr8.me_idx.8_265_2_200_5.gene_ERICH1-AS1
chr4.me_idx.4_7154_2_200_11.gene_LIMCH1
chr8.me_idx.8_415_9_900_43.gene_N/A
chr19.me_idx.19_17335_2_200_5.gene_KIR3DL1
chr6.me_idx.6_6410_4_600_10.gene_XXbac-BPG154L12.5
chr8.me_idx.8_288_9_900_18.gene_ERICH1-AS1
chr3.me_idx.3_25166_3_300_8.gene_LINC00969
chr15.me_idx.15_1277_2_200_6.gene_OCA2
chr16.me_idx.16_2561_2_200_6.gene_CORO7-PAM16
chr15.me_idx.15_1979_3_300_7.gene_OTUD7A
chr6.me_idx.6_5921_3_400_5.gene_HCG20
chr20.me_idx.20_11904_3_400_6.gene_TAF4
chr6.me_idx.6_5971_3_300_5.gene_MUC21
chr7.me_idx.7_24375_3_300_9.gene_PTPRN2
chr5.me_idx.5_471_3_300_7.gene_NKD2
chr19.me_idx.19_17207_2_200_6.gene_LAIR1
chr17.me_idx.17_11090_6_800_13.gene_ARL17B
chr8.me_idx.8_18463_2_300_5.gene_ZFAT
chr8.me_idx.8_587_2_200_10.gene_ARHGEF10
chr17.me_idx.17_11097_3_300_5.gene_ARL17B
chr5.me_idx.5_254_2_200_5.gene_SLC9A3
chr6.me_idx.6_6018_2_200_5.gene_N/A
chr8.me_idx.8_551_6_600_52.gene_N/A
chr21.me_idx.21_6441_17_1800_144.gene_SPATC1L
chr17.me_idx.17_630_6_600_19.gene_CRK
chr1.me_idx.1_38299_2_200_5.gene_KIF26B
chr2.me_idx.2_362_3_300_7.gene_SNTG2
chr6.me_idx.6_6415_2_200_8.gene_XXbac-BPG154L12.5
chr21.me_idx.21_6451_14_1400_50.gene_AP001468.58
chr15.me_idx.15_1253_3_300_6.gene_OCA2
chr3.me_idx.3_25192_2_200_8.gene_MUC4
chr19.me_idx.19_17334_3_300_12.gene_KIR3DL1
chr6.me_idx.6_5594_2_300_5.gene_OR5V1
chr17.me_idx.17_11099_2_200_5.gene_ARL17B
chr12.me_idx.12_87_2_200_6.gene_IQSEC3
chr8.me_idx.8_515_2_200_5.gene_DLGAP2
chr17.me_idx.17_8370_2_200_7.gene_TADA2A

## Sheet: S5
CoRSIV	Brain_-_Cerebellum==>Lung	Brain_-_Cerebellum==>Nerve_-_Tibial	Brain_-_Cerebellum==>Skin	Brain_-_Cerebellum==>Thyroid	Brain_-_Cerebellum==>Whole_Blood	Lung==>Nerve_-_Tibial	Lung==>Skin	Lung==>Thyroid	Lung==>Whole_Blood	Nerve_-_Tibial==>Skin	Nerve_-_Tibial==>Thyroid	Nerve_-_Tibial==>Whole_Blood	Skin==>Thyroid	Skin==>Whole_Blood	Thyroid==>Whole_Blood
chr18;79189001;79189300;chr18.me_idx.18_10549_2_300_7.gene_ATP9B;7;+	0.959954	0.965225	0.949987	0.973043	0.968864	0.969625	0.934498	0.955489	0.955138	0.932661	0.963012	0.958236	0.938044	0.933527	0.965679
chr12;55119501;55119800;chr12.me_idx.12_8637_3_300_6.gene_N/A;6;+	0.908972	0.992372	0.964693	0.918907	0.886109	0.949246	0.922875	0.900677	0.899731	0.959385	0.948989	0.956305	0.925827	0.914309	0.872893
chr12;124383801;124384000;chr12.me_idx.12_18829_2_200_6.gene_NCOR2;6;+	0.888712	0.949659	0.927275	0.901982	0.892514	0.811897	0.945315	0.930336	0.920269	0.864693	0.908895	0.871687	0.937049	0.934798	0.924031
chr4;78501501;78501800;chr4.me_idx.4_10437_3_300_5.gene_FRAS1;5;+	0.729181	0.427595	0.0805827	0.67948	0.663728	0.683155	0.56298	0.761779	0.625626	0.342762	0.855924	0.668369	0.55079	0.47454	0.66985
chr10;86138901;86139100;chr10.me_idx.10_13832_2_200_7.gene_GRID1;7;+	0.937865	0.944745	0.880199	0.900363	0.910251	0.889491	0.901589	0.908523	0.905263	0.942212	0.896775	0.906663	0.869146	0.874563	0.882351
chr15;27826401;27826800;chr15.me_idx.15_1232_3_400_7.gene_OCA2;7;+	0.97448	0.994829	0.966849	0.978656	0.964431	0.985373	0.970112	0.970597	0.962776	0.989102	0.978711	0.980743	0.970423	0.958532	0.96064
chr17;72536801;72537100;chr17.me_idx.17_15881_2_300_5.gene_LINC00511;5;+	0.677767	0.889322	0.735142	0.717072	0.739513	0.798686	0.735452	0.635624	0.646828	0.901413	0.660762	0.812907	0.757675	0.736874	0.595146
chr4;1060301;1060600;chr4.me_idx.4_421_3_300_10.gene_N/A;10;+	0.885002	0.890292	0.86926	0.901824	0.88092	0.958858	0.970333	0.955714	0.955509	0.951406	0.932492	0.951494	0.963631	0.963199	0.94708
chr15;64917901;64918100;chr15.me_idx.15_7177_2_200_5.gene_AC069368.3;ANKDD1A;5;+	0.901908	0.948479	0.850517	0.874469	0.902131	0.929598	0.904645	0.922657	0.916931	0.927845	0.907572	0.913159	0.900904	0.904874	0.916972
chr5;14413301;14413500;chr5.me_idx.5_3110_2_200_5.gene_TRIO;5;+	0.958235	0.988936	0.966309	0.95873	0.912785	0.942956	0.966359	0.948974	0.920126	0.989512	0.959297	0.951222	0.957584	0.93734	0.908695
chr19;12765601;12766600;chr19.me_idx.19_5648_9_1000_39.gene_HOOK2;39;+	0.969713	0.914082	0.972283	0.880993	0.968262	0.893928	0.973603	0.867367	0.972874	0.910127	0.715917	0.933592	0.872999	0.963956	0.846802
chr2;221415701;221415900;chr2.me_idx.2_30423_2_200_5.gene_N/A;5;+	0.914587	0.923716	0.553381	0.721861	0.896391	0.929325	0.687205	0.699686	0.899001	0.858487	0.343007	0.861862	0.425325	0.648251	0.724097
chr6;25382201;25382400;chr6.me_idx.6_4689_2_200_5.gene_LRRC16A;5;+	0.786366	0.76652	0.681549	0.789842	0.735355	0.700193	0.729711	0.799367	0.670176	0.898528	0.774643	0.71051	0.682188	0.657327	0.669826
chr6;55340701;55340900;chr6.me_idx.6_10585_2_200_5.gene_GFRAL;5;+	0.839189	0.883503	0.847361	0.79899	0.773991	0.774861	0.839516	0.727298	0.793365	0.886189	0.815437	0.765321	0.68584	0.760068	0.753914
chr21;45933001;45933200;chr21.me_idx.21_6334_2_200_6.gene_PCBP3;6;+	0.608868	0.919568	0.724158	0.502205	0.477433	0.846673	0.676948	0.401337	0.601321	0.752205	0.337504	0.68552	0.430573	0.483404	0.329683
chr17;2989401;2989600;chr17.me_idx.17_1355_2_200_6.gene_RAP1GAP2;6;+	0.864839	0.868999	0.829183	0.881314	0.874113	0.774631	0.79306	0.844189	0.872777	0.858413	0.810019	0.874142	0.769172	0.798971	0.864108
chr4;38917901;38918100;chr4.me_idx.4_6678_2_200_8.gene_FAM114A1;8;+	0.943451	0.934321	0.926263	0.937336	0.918253	0.939986	0.952162	0.951904	0.906346	0.935807	0.935869	0.944424	0.957075	0.921456	0.90988
chr14;104178101;104179000;chr14.me_idx.14_13304_9_900_43.gene_KIF26A;43;+	0.734614	0	0.416177	0.688078	0.297846	0.193305	0.61541	0.570631	0.0983285	0.212605	0.14389	-0.527626	0.520569	0.151887	0.0406848
chr11;78026901;78027100;chr11.me_idx.11_14155_2_200_5.gene_NDUFC2-KCTD14;KCTD14;5;+	0.839377	0.921663	0.837404	0.798845	0.817354	0.799138	0.765603	0.798777	0.825776	0.61802	0.850456	0.822739	0.8063	0.797559	0.792552
chr11;70133101;70133300;chr11.me_idx.11_12488_2_200_6.gene_RP11-805J14.3;ANO1;6;+	0.486813	-0.0335573	0.695649	0.303603	0.337303	0.665436	0.692335	0.436286	0.485554	0.816904	0.525313	0.451205	0.535061	0.536018	0.281146
chr12;4689801;4690000;chr12.me_idx.12_1571_2_200_10.gene_RP11-234B24.6;NDUFA9;10;+	0.758094	0.89997	0.830304	0.798565	0.842092	0.476505	0.797945	0.666175	0.754848	0.883539	0.792154	0.852284	0.757307	0.853165	0.773113
chr14;104968901;104969600;chr14.me_idx.14_13701_7_700_17.gene_AHNAK2;17;+	0.772744	0.750643	0.175147	0.75332	0.509583	0.428873	0.301767	0.633069	0.327349	0.211778	0.534484	0.289205	0.246915	0.112542	0.295398
chr12;3124501;3124700;chr12.me_idx.12_1057_2_200_5.gene_TSPAN9;5;+	0.915359	0.807585	0.915152	0.911941	0.887888	0.954178	0.886899	0.904236	0.888092	0.979838	0.924219	0.918013	0.911456	0.873458	0.912862
chr18;23725301;23725500;chr18.me_idx.18_3308_2_200_5.gene_LAMA3;5;+	0.729838	0.870149	0.723505	0.707843	0.635656	0.739837	0.744534	0.722587	0.680762	0.664363	0.74674	0.729569	0.757566	0.642798	0.712896
chr3;45699501;45699900;chr3.me_idx.3_6595_4_400_11.gene_SACM1L;11;+	0.705215	0.806727	0.0723801	0.885522	-0.106296	0.390621	0.225068	0.622313	-0.0232921	0.336335	0.528033	-0.0993461	0.279692	-0.00661688	-0.0870651
chr3;195586601;195586800;chr3.me_idx.3_25099_2_200_9.gene_N/A;9;+	0.432678	0.627331	0.384215	0.57832	0.450866	0.322727	0.342224	0.245275	0.482802	0.412813	0.344313	0.502015	0.403936	0.505321	0.296832
chr15;68371401;68371700;chr15.me_idx.15_7987_3_300_5.gene_ITGA11;5;+	0.884199	0.922211	0.797234	0.919015	0.854777	0.913325	0.824828	0.917361	0.911183	0.602674	0.907052	0.906363	0.821615	0.852748	0.906158
chr19;35344401;35344600;chr19.me_idx.19_11155_2_200_5.gene_CD22;5;+	0.738692	0.323647	0.50341	0.773705	0.753514	0.48219	0.738417	0.68821	0.764041	0.816786	0.581802	0.699489	0.620289	0.677683	0.765316
chr10;106800701;106800900;chr10.me_idx.10_17167_2_200_6.gene_SORCS1;6;+	0.845185	0.917708	0.830834	0.84632	0.836974	0.854588	0.824829	0.820058	0.848617	0.857765	0.876693	0.903004	0.86479	0.845291	0.824528
chr15;87980001;87980200;chr15.me_idx.15_11586_2_200_5.gene_NTRK3;5;+	0.828517	0.925032	0.854102	0.865567	0.801517	0.79858	0.809996	0.779637	0.759299	0.864569	0.84977	0.789576	0.843394	0.793184	0.756229
chr10;45793901;45794100;chr10.me_idx.10_8093_2_200_10.gene_N/A;10;+	0.938957	0.926533	0.969825	0.937363	0.939675	0.977645	0.971877	0.957203	0.96392	0.978803	0.979151	0.968724	0.974997	0.970459	0.963014
chr7;154206401;154206600;chr7.me_idx.7_23112_2_200_5.gene_DPP6;5;+	0.917984	0.98855	0.868322	0.931993	0.891056	0.896869	0.917059	0.87793	0.892536	0.951616	0.916964	0.926496	0.908441	0.864248	0.868331
chr5;43064301;43064500;chr5.me_idx.5_6109_2_200_7.gene_N/A;7;+	0.37436	0.581157	0.540722	0.376955	0.316796	0.494399	0.425329	0.433666	0.414116	0.559269	0.59465	0.316012	0.495906	0.250776	0.293543
chr6;295401;295700;chr6.me_idx.6_60_3_300_5.gene_DUSP22;5;+	0.619253	0.849472	0.722638	0.555373	0.203629	0.495606	0.657499	0.533007	0.130444	0.721285	0.798891	0.0991324	0.609669	0.185868	0.0726107
chr11;65784101;65784300;chr11.me_idx.11_10832_2_200_6.gene_N/A;6;+	0.75191	0.515752	0.735284	0.824145	0.84165	0.399021	0.631481	0.711163	0.755072	0.456154	0.470479	0.464933	0.653099	0.730529	0.798729
chr1;67107701;67107900;chr1.me_idx.1_16486_2_200_7.gene_C1orf141;7;+	0.734299	0.881807	0.707135	0.747044	0.819114	0.740412	0.770659	0.767509	0.784724	0.843298	0.794483	0.816826	0.69692	0.77624	0.762322
chr1;46304501;46304700;chr1.me_idx.1_13364_2_200_11.gene_UQCRH;11;+	0.40778	0.593786	0.392773	0.451408	0.162603	0.27418	0.331531	0.314281	0.407658	0.46385	0.421197	0.209502	0.216542	0.250282	0.202203
chr11;36126101;36126300;chr11.me_idx.11_6089_2_200_6.gene_LDLRAD3;6;+	0.860583	0.94036	0.840749	0.828209	0.753906	0.85167	0.840969	0.802651	0.814341	0.850511	0.785393	0.823419	0.845517	0.726046	0.704644
chr6;73630701;73630900;chr6.me_idx.6_12005_2_200_7.gene_SLC17A5;7;+	0.916924	0.826718	0.950178	0.937362	0.856735	0.862663	0.912743	0.907821	0.876531	0.848666	0.829896	0.792856	0.924035	0.916573	0.878526
chr12;2423901;2424400;chr12.me_idx.12_797_5_500_10.gene_CACNA1C;10;+	-0.124951	0.081123	-0.255213	-0.0335438	-0.100672	-0.072118	0.109987	-0.009103	0.273291	0.12322	-0.336037	0.16669	0.220749	0.0845278	-0.0824685
chr1;89013101;89013400;chr1.me_idx.1_18415_2_300_6.gene_GBP3;6;+	0.770864	0.417247	0.732115	0.768524	0.783213	0.984511	0.970516	0.988239	0.984518	0.992852	0.988449	0.988473	0.9581	0.972933	0.983253
chr15;57611401;57611600;chr15.me_idx.15_5805_2_200_6.gene_MYZAP;GCOM1;6;+	0.221322	0.816447	0.331781	0.325929	0.674741	0.346333	0.136221	0.0876475	0.220073	0.403952	0.247233	0.687941	0.319459	0.231748	0.33825
chr2;31238901;31239200;chr2.me_idx.2_6094_3_300_9.gene_EHD3;9;+	0.933245	-0.104462	0.889445	0.94237	0.939076	0.904235	0.949862	0.958174	0.960524	0.920904	0.927145	0.92367	0.930953	0.94241	0.960195
chr1;53053701;53053900;chr1.me_idx.1_14229_2_200_6.gene_AL445183.1;6;+	0.900017	-0.296585	0.950659	0.874935	0.909878	0.977596	0.964039	0.929676	0.936753	0.983744	0.96324	0.97535	0.942848	0.952322	0.932909
chr1;239727701;239728000;chr1.me_idx.1_37352_2_300_5.gene_CHRM3-AS2;CHRM3;5;+	0.919463	0.979204	0.833638	0.901651	0.901049	0.873618	0.88545	0.641336	0.89419	0.447421	0.463308	0.86805	0.446539	0.864826	0.601376
chr12;11829401;11829600;chr12.me_idx.12_3001_2_200_7.gene_ETV6;7;+	0.971803	0.996996	0.868468	0.976712	0.968394	0.983821	0.922457	0.969551	0.972514	0.978587	0.98241	0.979475	0.898153	0.917886	0.973565
chr16;2441201;2441400;chr16.me_idx.16_1668_2_200_5.gene_CCNF;5;+	0.804555	0.924187	0.719346	0.738898	0.82434	0.884292	0.803459	0.758646	0.821771	0.857668	0.821567	0.81769	0.771457	0.821558	0.783412
chr10;68135001;68135300;chr10.me_idx.10_10511_2_300_6.gene_MYPN;6;+	0.260526	0.453037	0.182056	0.310253	0.242548	0.235967	0.041633	0.276983	0.310351	-0.47591	0.168175	0.241752	0.29306	0.0699747	0.334955
chr6;169691101;169691300;chr6.me_idx.6_24071_2_200_6.gene_WDR27;6;+	0.763836	0.0921621	0.401638	0.674589	0.588959	0.552702	0.566508	0.552195	0.558235	0.665205	0.539068	0.365043	0.500533	0.466805	0.499132
chr4;6038201;6038500;chr4.me_idx.4_2240_3_300_9.gene_JAKMIP1;9;+	0.829024	0.945642	0.787216	0.849347	0.849687	0.918501	0.8186	0.821086	0.860051	0.963705	0.920316	0.937422	0.828882	0.780678	0.80352
chr1;244351901;244352100;chr1.me_idx.1_38029_2_200_8.gene_N/A;8;+	0.899447	0.912615	0.824377	0.874048	0.888673	0.881925	0.866565	0.892075	0.905849	0.864072	0.870588	0.890655	0.87449	0.856315	0.894489
chr8;3711701;3712000;chr8.me_idx.8_1081_3_300_5.gene_CSMD1;5;+	0.956926	0.986272	0.947603	0.953514	0.943166	0.983151	0.961897	0.949204	0.960049	0.980467	0.975875	0.97934	0.947103	0.948999	0.940088
chr12;40718401;40718600;chr12.me_idx.12_6121_2_200_5.gene_CNTN1;5;+	0.880248	0.829646	0.868345	0.874362	0.860168	0.901108	0.898685	0.878959	0.866979	0.959066	0.877304	0.86903	0.89957	0.859282	0.837018
chr2;36707601;36707800;chr2.me_idx.2_6680_2_200_7.gene_VIT;7;+	0.867984	0.69368	0.836641	0.839416	0.822369	0.726397	0.810426	0.804627	0.820153	0.836241	0.804211	0.794751	0.802188	0.773601	0.751124
chr6;95580401;95580600;chr6.me_idx.6_13890_2_200_7.gene_MANEA;7;+	0.738423	0.840555	0.651779	0.766632	0.679342	0.843355	0.829588	0.747679	0.762204	0.552439	0.708834	0.785856	0.762288	0.782555	0.714319
chr21;35682601;35682800;chr21.me_idx.21_3407_2_200_5.gene_N/A;5;+	0.974788	0.986721	0.964767	0.968592	0.950021	0.97584	0.963978	0.962443	0.950322	0.953103	0.973229	0.955603	0.942451	0.935302	0.926106
chr1;3104301;3104500;chr1.me_idx.1_1611_2_200_5.gene_PRDM16;5;+	0.612875	0.012816	0.6039	0.677851	0.602795	0.303773	0.528842	0.645782	0.577056	0.64266	0.267291	0.460632	0.481151	0.454331	0.557287
chr7;4223901;4224100;chr7.me_idx.7_1969_2_200_5.gene_SDK1;5;+	0.974072	0.98982	0.878404	0.971639	0.966056	0.98304	0.932757	0.962556	0.965045	0.974931	0.960638	0.954997	0.925466	0.905324	0.952541
chr19;34994001;34994400;chr19.me_idx.19_10998_4_400_11.gene_N/A;11;+	0.813832	0.942496	0.809487	0.851428	0.826491	0.785102	0.796578	0.769723	0.771172	0.892078	0.772922	0.745598	0.753597	0.725484	0.772293
chr2;10818501;10818900;chr2.me_idx.2_2722_3_400_5.gene_PDIA6;5;+	0.907885	0.969405	0.825266	0.955033	0.915914	0.936756	0.871366	0.915232	0.917737	0.894313	0.94941	0.906218	0.894629	0.881777	0.926856
chr8;17315301;17315500;chr8.me_idx.8_3629_2_200_5.gene_MTMR7;5;+	0.663271	0.094424	0.591757	0.829411	0.793818	0.372191	0.575866	0.677763	0.643324	0.228279	0.31268	0.201241	0.599076	0.529557	0.744523
chr17;33446401;33446600;chr17.me_idx.17_7683_2_200_5.gene_ASIC2;5;+	0.869969	0.865962	0.817024	0.853004	0.810111	0.914621	0.848594	0.874801	0.855003	0.943713	0.934668	0.860518	0.82453	0.776085	0.834631
chr20;61817101;61817300;chr20.me_idx.20_11829_2_200_6.gene_CDH4;6;+	0.84895	0.808613	0.861936	0.860424	0.83902	0.970339	0.954374	0.959885	0.94437	0.95738	0.962531	0.924369	0.950511	0.953757	0.939262
chr1;101919101;101919400;chr1.me_idx.1_19858_2_300_5.gene_OLFM3;5;+	0.778837	0.829065	0.763015	0.788863	0.743903	0.654336	0.826074	0.737329	0.771034	-0.19842	0.61712	0.775357	0.790443	0.773079	0.690396
chr13;108700101;108700500;chr13.me_idx.13_10526_3_400_5.gene_MYO16;5;+	0.833094	0.681921	0.692025	0.820697	0.7209	0.706474	0.668928	0.719878	0.772478	0.741805	0.672627	0.636903	0.740694	0.710463	0.689905
chr3;139390401;139390900;chr3.me_idx.3_18562_4_500_16.gene_RP11-319G6.1;16;+	0.853134	0.869984	0.877976	0.866196	0.839818	0.826976	0.799573	0.824664	0.796096	0.756595	0.801563	0.851136	0.849986	0.764637	0.799894
chr1;30711601;30712000;chr1.me_idx.1_10096_3_400_8.gene_MATN1;8;+	0.929158	0.947586	0.953327	0.859128	0.919687	0.885691	0.961489	0.871919	0.945874	0.941511	0.754923	0.857329	0.862537	0.938033	0.849071
chr6;166614401;166614700;chr6.me_idx.6_23166_3_300_8.gene_RPS6KA2;8;+	0.908896	0.94414	0.912079	0.93058	0.906388	0.908601	0.895688	0.845493	0.903368	0.96116	0.829769	0.903714	0.803872	0.878309	0.837346
chr6;158252901;158253200;chr6.me_idx.6_21409_3_300_5.gene_N/A;5;+	0.783085	0.643442	0.710591	0.731794	0.77714	0.957198	0.936323	0.964204	0.965353	0.934343	0.967905	0.970326	0.934274	0.940995	0.960312
chr19;19011201;19011400;chr19.me_idx.19_8238_2_200_6.gene_SUGP2;6;+	0.951192	0.940249	0.956277	0.959969	0.951892	0.927212	0.957231	0.94894	0.934531	0.95924	0.956533	0.951763	0.956039	0.928172	0.933421
chr17;34616901;34617100;chr17.me_idx.17_7866_2_200_5.gene_TMEM132E;5;+	0.74682	0.882994	0.80431	0.79551	0.734458	0.898008	0.933152	0.909463	0.891094	0.928182	0.947543	0.95641	0.94571	0.904255	0.882906
chr11;84172401;84172700;chr11.me_idx.11_14795_2_300_5.gene_DLG2;5;+	0.88907	-0.381554	0.850999	0.925788	0.80481	0.949431	0.945292	0.904386	0.85329	0.943996	0.955774	0.908434	0.942526	0.884107	0.844088
chr14;95911601;95911800;chr14.me_idx.14_10851_2_200_5.gene_TUNAR;5;+	0.979568	0.992793	0.94768	0.969791	0.974735	0.975734	0.947121	0.972716	0.971563	0.919776	0.970615	0.98198	0.935205	0.944268	0.960477
chr12;94170801;94171100;chr12.me_idx.12_12688_3_300_5.gene_RP11-74K11.2;PLXNC1;5;+	0.961967	0.977024	0.930516	0.968777	0.958187	0.95951	0.934605	0.954076	0.94952	0.960583	0.97008	0.96072	0.941297	0.924049	0.957839
chr22;48680801;48681000;chr22.me_idx.22_9961_2_200_8.gene_FAM19A5;8;+	0.817968	0.906825	0.788366	0.760093	0.761336	0.866494	0.82953	0.818886	0.841042	0.871341	0.832941	0.804666	0.726617	0.72448	0.759344
chr10;1460001;1460400;chr10.me_idx.10_524_4_400_11.gene_ADARB2;11;+	0.940873	0.996083	0.9167	0.979905	0.987202	0.956109	0.88733	0.89737	0.938133	0.944563	0.83803	0.986724	0.899339	0.937403	0.944799
chr12;128987001;128987200;chr12.me_idx.12_19923_2_200_6.gene_N/A;6;+	0.915795	0.929393	0.942732	0.87829	0.925149	0.930277	0.935093	0.924448	0.937698	0.956903	0.954238	0.952969	0.884974	0.92701	0.907479
chr19;48033901;48034100;chr19.me_idx.19_15087_2_200_5.gene_CABP5;5;+	0.828326	0.868886	0.829817	0.832794	0.842065	0.765453	0.883705	0.764226	0.823825	0.91579	0.824494	0.90858	0.8582	0.883789	0.824785
chr22;17963601;17963800;chr22.me_idx.22_680_2_200_5.gene_MICAL3;5;+	0.923615	0.93361	0.882761	0.927439	0.909797	0.97625	0.938684	0.958465	0.958868	0.985695	0.965894	0.975483	0.942837	0.930441	0.948138
chr20;45619701;45620000;chr20.me_idx.20_7913_3_300_7.gene_WFDC9;7;+	0.818623	0.775682	0.731659	0.826894	0.755769	0.912136	0.801989	0.823273	0.786041	0.888692	0.890581	0.832365	0.757877	0.825871	0.776178
chr15;62838301;62838500;chr15.me_idx.15_6693_2_200_5.gene_RP11-1069G10.1;TLN2;5;+	0.909303	0.864842	0.938627	0.866507	0.850518	0.9373	0.922872	0.88639	0.889458	0.877929	0.921531	0.913481	0.906052	0.874532	0.855463
chr18;63714301;63714500;chr18.me_idx.18_8208_2_200_6.gene_SERPINB11;6;+	0.837428	0.767927	0.789237	0.812776	0.810954	0.85844	0.855551	0.862792	0.832832	0.830625	0.810581	0.811478	0.838415	0.846602	0.816987
chr7;75577701;75577900;chr7.me_idx.7_12497_2_200_5.gene_HIP1;5;+	0.888152	0.957162	0.835835	0.891967	0.891317	0.878846	0.883493	0.855106	0.889831	0.925843	0.933853	0.944283	0.829622	0.873561	0.833553
chr2;205221301;205221500;chr2.me_idx.2_28147_2_200_8.gene_PARD3B;8;+	0.80855	0.92716	0.771339	0.801445	0.805196	0.954603	0.911343	0.931908	0.919423	0.958927	0.966743	0.969743	0.928254	0.894286	0.924635
chr16;84007101;84007300;chr16.me_idx.16_15854_2_200_6.gene_N/A;6;+	0.0967221	0.356252	0.285224	0.318311	0.35267	-0.163451	-0.0047246	-0.0333823	0.210404	-0.114701	0.326319	-0.0570229	0.0953632	0.00784233	0.0706951
chr1;236162401;236162700;chr1.me_idx.1_36722_2_300_5.gene_GPR137B;5;+	0.925148	0.9902	0.912732	0.92507	0.953675	0.960115	0.933537	0.932022	0.944289	0.964659	0.960727	0.969163	0.928407	0.938682	0.937417
chr4;57077301;57077500;chr4.me_idx.4_8629_2_200_6.gene_IGFBP7;6;+	0.826024	0.750174	0.854596	0.769388	0.710008	0.484056	0.769136	0.824602	0.743052	0.364051	0.35156	0.461861	0.781369	0.800167	0.71668
chr1;25756801;25757100;chr1.me_idx.1_8864_2_300_5.gene_MAN1C1;5;+	0.681891	0.747857	0.620674	0.589797	0.592529	0.64803	0.552788	0.644223	0.635192	0.636503	0.641675	0.595244	0.642376	0.593994	0.612159
chr6;163300901;163301100;chr6.me_idx.6_22433_2_200_13.gene_PACRG;13;+	0.925112	0.951664	0.917079	0.947343	0.937471	0.942098	0.927376	0.930043	0.928113	0.903682	0.915598	0.91534	0.92617	0.910168	0.92401
chr16;89528201;89528400;chr16.me_idx.16_18824_2_200_10.gene_SPG7;10;+	0.829173	0.951041	0.815539	0.814896	0.868284	0.827844	0.847345	0.828644	0.870507	0.935016	0.857449	0.914255	0.864843	0.893053	0.835782
chr4;42041201;42041400;chr4.me_idx.4_7223_2_200_6.gene_SLC30A9;6;+	0.922785	0.896994	0.945639	0.932587	0.917876	0.928944	0.92034	0.906504	0.895188	0.975716	0.9455	0.948728	0.907708	0.912148	0.895176
chr9;855001;855300;chr9.me_idx.9_188_2_300_7.gene_DMRT1;7;+	0.400091	0.411377	0.391348	0.458629	0.431511	0.27869	0.30679	0.396117	0.40705	0.0813566	0.490731	0.267293	0.457269	0.181262	0.350967
chr5;17228701;17228900;chr5.me_idx.5_3636_2_200_5.gene_BASP1;5;+	0.807509	0.693586	0.430976	0.825406	0.901844	0.766244	0.47218	0.848734	0.886174	0.379603	0.746578	0.755867	0.477667	0.469572	0.926687
chr12;109561101;109561300;chr12.me_idx.12_14996_2_200_7.gene_MMAB;7;+	0.674891	0.705948	0.61098	0.637296	0.670302	0.867444	0.711605	0.73911	0.717882	0.882866	0.772568	0.78553	0.719838	0.772165	0.754175
chr12;130787201;130787400;chr12.me_idx.12_20341_2_200_6.gene_N/A;6;+	0.68919	0.7635	0.591643	0.725553	0.711762	0.851874	0.698319	0.776892	0.796913	0.87924	0.841854	0.738165	0.626661	0.61987	0.723926
chr7;1931001;1931200;chr7.me_idx.7_1135_2_200_16.gene_MAD1L1;16;+	0.913053	0.940239	0.919981	0.916134	0.921645	0.859322	0.90316	0.88204	0.899605	0.93168	0.888299	0.831783	0.906654	0.899743	0.890796
chr11;96457801;96458000;chr11.me_idx.11_15917_2_200_5.gene_JRKL-AS1;5;+	0.948621	0.956032	0.94594	0.940018	0.90633	0.948412	0.91597	0.926021	0.896651	0.929139	0.939091	0.894211	0.915626	0.85109	0.892996
chr20;45572101;45572300;chr20.me_idx.20_7908_2_200_9.gene_WFDC8;9;+	0.921174	0.962775	0.91716	0.90873	0.913029	0.931562	0.913765	0.90006	0.901412	0.894049	0.922862	0.919699	0.886678	0.880793	0.884413
chr17;64394001;64394200;chr17.me_idx.17_14416_2_200_7.gene_N/A;7;+	0.914317	0.957885	0.901335	0.920648	0.845774	0.919491	0.905488	0.8854	0.846368	0.932274	0.891729	0.923844	0.89742	0.827879	0.839949
chr12;55915001;55915200;chr12.me_idx.12_8735_2_200_5.gene_PYM1;5;+	0.668565	0.707624	0.360251	0.774145	0.775238	0.807089	0.644727	0.807769	0.797964	0.66281	0.827806	0.885565	0.650271	0.646442	0.891117
chr9;10208001;10208600;chr9.me_idx.9_1331_6_600_30.gene_PTPRD;30;+	0.945986	0.953571	0.924173	0.94046	0.885314	0.970914	0.941821	0.932076	0.936542	0.973316	0.957812	0.899406	0.935024	0.888593	0.861016
chr22;41968001;41968200;chr22.me_idx.22_7428_2_200_5.gene_N/A;5;+	0.783652	0.963411	0.863402	0.854258	0.767856	0.868196	0.873678	0.829733	0.827569	0.875861	0.898652	0.833671	0.857864	0.842568	0.802558
chr12;104594501;104594900;chr12.me_idx.12_14008_3_400_5.gene_CHST11;5;+	0.466602	0.521416	0.665375	0.472983	0.445298	0.357102	0.598333	0.539342	0.478872	0.256576	0.441844	0.40888	0.68845	0.615146	0.545932
chr11;108671601;108671800;chr11.me_idx.11_16967_2_200_5.gene_DDX10;5;+	0.958859	0.993006	0.973151	0.960544	0.960546	0.968492	0.960465	0.957152	0.95473	0.981666	0.961536	0.970769	0.965471	0.962099	0.95377
chr8;3790001;3790200;chr8.me_idx.8_1106_2_200_5.gene_CSMD1;5;+	0.948655	0.980792	0.928288	0.940196	0.911235	0.937961	0.908337	0.908659	0.896943	0.94927	0.942991	0.94316	0.916697	0.859529	0.873287
chr17;18893501;18893800;chr17.me_idx.17_5382_2_300_5.gene_PRPSAP2;5;+	0.42199	0.394767	0.296918	0.353342	0.488348	0.0813622	0.160798	0.379744	0.328341	0.601263	0.344959	0.472569	0.181316	0.355309	0.366677
chr3;71146701;71146900;chr3.me_idx.3_10913_2_200_5.gene_FOXP1;5;+	0.655565	0.79995	0.660239	0.620381	0.742626	0.679312	0.687828	0.712048	0.802667	0.374635	0.715175	0.819467	0.584355	0.763266	0.769644
chr16;80801;81000;chr16.me_idx.16_42_2_200_6.gene_MPG;6;+	0.331024	-0.328322	0.340705	0.139545	0.10422	0.390729	0.32236	0.169772	0.341635	0.268516	0.285278	-0.0281549	0.50419	0.334595	0.159012
chr22;48660001;48660200;chr22.me_idx.22_9943_2_200_6.gene_FAM19A5;6;+	0.719542	0.737198	0.875012	0.881014	0.916852	0.405766	0.665134	0.741268	0.720819	0.771059	0.543774	0.623562	0.754746	0.809698	0.862282
chr14;67774401;67774600;chr14.me_idx.14_5980_2_200_6.gene_ZFYVE26;6;+	0.935936	0.947476	0.896024	0.92994	0.928661	0.956542	0.923714	0.927315	0.939274	0.947627	0.953199	0.964975	0.897551	0.91314	0.93007
chr11;6570601;6571800;chr11.me_idx.11_2164_12_1200_82.gene_DNHD1;82;+	0.871991	0.910306	0.87376	0.769467	0.784584	0.888679	0.88623	0.768162	0.83691	0.849488	0.808246	0.762312	0.780252	0.7779	0.65084
chr11;47737901;47738100;chr11.me_idx.11_7777_2_200_6.gene_FNBP4;6;+	0.754608	0.790207	0.714028	0.761138	0.627432	0.756164	0.732075	0.784321	0.620989	0.884542	0.780155	0.667526	0.796023	0.603534	0.525973
chr7;153958001;153958200;chr7.me_idx.7_23050_2_200_7.gene_DPP6;7;+	0.941215	0.8177	0.9608	0.889694	0.912616	0.869881	0.954209	0.954764	0.959549	0.840371	0.818605	0.836786	0.936461	0.932682	0.934759
chr17;70090601;70090800;chr17.me_idx.17_15548_2_200_8.gene_AC002539.1;KCNJ16;8;+	0.959383	0.946393	0.975117	0.965988	0.944782	0.967555	0.955674	0.940325	0.949697	0.974376	0.952854	0.958345	0.944989	0.935434	0.918667
chr6;17803801;17804000;chr6.me_idx.6_3725_2_200_7.gene_KIF13A;7;+	0.82835	0.889099	0.857155	0.809184	0.818644	0.777191	0.901338	0.848571	0.824351	0.870085	0.780502	0.834979	0.855122	0.829968	0.849575
chr4;102249001;102249200;chr4.me_idx.4_12752_2_200_9.gene_N/A;9;+	0.537855	0.75651	0.442908	0.588241	0.572325	0.666024	0.482116	0.592898	0.506044	0.503243	0.700831	0.522622	0.466276	0.37207	0.614468
chr9;131075701;131075900;chr9.me_idx.9_16681_2_200_7.gene_LAMC3;7;+	0.7996	0.94023	0.87244	0.884508	0.790476	0.844703	0.819474	0.773464	0.810539	0.915802	0.827657	0.846971	0.831937	0.804565	0.772525
chr12;103809801;103810000;chr12.me_idx.12_13862_2_200_5.gene_NT5DC3;5;+	0.815771	0.81778	0.694733	0.817225	0.796349	0.781147	0.80837	0.860815	0.86928	0.737221	0.740478	0.727433	0.757728	0.817936	0.84455
chr20;42432401;42432600;chr20.me_idx.20_7303_2_200_5.gene_PTPRT;5;+	0.877649	0.968575	0.933338	0.85427	0.825581	0.819532	0.871853	0.81424	0.789807	0.917644	0.892936	0.839348	0.893731	0.8345	0.783227
chr9;121959201;121959400;chr9.me_idx.9_13902_2_200_5.gene_TTLL11;TTLL11-IT1;5;+	0.938039	0.958989	0.929102	0.918301	0.924655	0.945751	0.931302	0.921979	0.906574	0.982596	0.93579	0.957319	0.940602	0.920023	0.88606
chr9;104922501;104922800;chr9.me_idx.9_11241_2_300_6.gene_ABCA1;6;+	0.923759	0.959673	0.921309	0.980003	0.960895	0.94332	0.903186	0.918078	0.907941	0.964622	0.977	0.970668	0.94168	0.941162	0.969403
chr1;15581801;15582000;chr1.me_idx.1_5679_2_200_5.gene_AGMAT;5;+	0.862601	0.815783	0.85833	0.853896	0.871676	0.909919	0.882837	0.828672	0.867015	0.900002	0.846753	0.919221	0.827076	0.869225	0.869173
chr8;99722601;99722800;chr8.me_idx.8_14252_2_200_5.gene_VPS13B;5;+	0.883314	0.940936	0.884978	0.852956	0.9074	0.921013	0.870619	0.878659	0.886479	0.865036	0.924677	0.890702	0.884011	0.855664	0.847109
chr22;30737001;30737300;chr22.me_idx.22_4151_2_300_6.gene_OSBP2;6;+	0.930857	0.919631	0.937966	0.936288	0.937553	0.84081	0.947275	0.931146	0.950222	0.972878	0.914708	0.897803	0.919254	0.951929	0.932857
chr2;36795601;36795800;chr2.me_idx.2_6690_2_200_5.gene_VIT;5;+	0.88024	0.941178	0.917913	0.9489	0.944422	0.904027	0.906641	0.890784	0.908182	0.956497	0.928262	0.963601	0.937325	0.938598	0.916841
chr7;157968401;157968600;chr7.me_idx.7_24271_2_200_7.gene_PTPRN2;7;+	0.899095	0.974221	0.880138	0.756767	0.914362	0.899803	0.879911	0.752236	0.888259	0.936481	0.764647	0.925357	0.754174	0.898569	0.74657
chr10;14759801;14760000;chr10.me_idx.10_3380_2_200_6.gene_FAM107B;6;+	0.680733	0.877378	0.559162	0.793223	0.704969	0.881283	0.834404	0.846369	0.86686	0.974375	0.922006	0.90743	0.87518	0.848104	0.866864
chr12;51812901;51813100;chr12.me_idx.12_7750_2_200_7.gene_N/A;7;+	0.267593	0.0893404	0.484959	0.26918	0.326564	0.348889	0.313228	0.136459	0.291333	0.587495	0.179653	0.26406	-0.00439118	0.197558	0.19489
chr10;70225701;70226000;chr10.me_idx.10_11010_2_300_5.gene_PPA1;5;+	0.85923	0.965754	0.887128	0.895684	0.896949	0.950565	0.925348	0.921564	0.931215	0.946658	0.974333	0.975085	0.918193	0.937071	0.943915
chr7;140314701;140315000;chr7.me_idx.7_20610_3_300_9.gene_N/A;9;+	0.885338	0.879912	0.855955	0.900366	0.941202	0.832862	0.802161	0.805159	0.833665	0.895691	0.737024	0.900207	0.780065	0.882493	0.863284
chr10;62266301;62266600;chr10.me_idx.10_9935_3_300_5.gene_RTKN2;5;+	0.921728	0.968647	0.893236	0.951875	0.957308	0.949425	0.904524	0.897064	0.934625	0.96666	0.925348	0.960473	0.92663	0.938318	0.940288
chr4;960401;960600;chr4.me_idx.4_318_2_200_8.gene_DGKQ;8;+	0.742214	0.812433	0.715562	0.786324	0.716201	0.62658	0.729058	0.694159	0.666654	0.519791	0.43189	0.622126	0.73174	0.683607	0.695821
chr1;19328801;19329000;chr1.me_idx.1_7057_2_200_5.gene_PQLC2;5;+	0.134014	0.505205	0.351649	0.034771	0.242608	0.41289	0.112886	0.087843	0.215843	0.249401	0.101001	0.390487	0.122508	0.1425	0.106532
chr6;57524401;57524600;chr6.me_idx.6_10791_2_200_7.gene_PRIM2;7;+	0.956287	0.968501	0.95839	0.963756	0.847798	0.977307	0.964155	0.960446	0.897578	0.95809	0.961484	0.956816	0.962543	0.935775	0.875782
chr3;133783601;133784200;chr3.me_idx.3_17758_6_600_40.gene_SRPRB;40;+	0.888317	0.962932	0.859134	0.876286	0.862752	0.896759	0.871466	0.871957	0.905967	0.891201	0.90756	0.885363	0.854776	0.847468	0.83372
chr22;48655201;48655500;chr22.me_idx.22_9940_2_300_5.gene_FAM19A5;5;+	0.961598	0.965781	0.955999	0.956695	0.96174	0.943893	0.957916	0.941233	0.956203	0.93661	0.922297	0.939755	0.913279	0.949286	0.932595
chr5;147271501;147272100;chr5.me_idx.5_17479_5_600_14.gene_STK32A;14;+	0.889256	0.939826	0.841862	0.848414	0.807416	0.831527	0.864589	0.812889	0.831656	0.89999	0.723922	0.884251	0.816993	0.751592	0.768797
chr7;75964901;75965100;chr7.me_idx.7_12629_2_200_7.gene_POR;7;+	0.420936	0.687021	0.533448	0.428255	0.511326	0.621038	0.741619	0.767252	0.800083	0.443165	0.572072	0.748789	0.721982	0.762616	0.779672
chr21;18289301;18289500;chr21.me_idx.21_1048_2_200_7.gene_TMPRSS15;7;+	0.873986	0.937888	0.87814	0.893567	0.896791	0.921072	0.901149	0.880035	0.873892	0.938432	0.908825	0.907418	0.906882	0.898121	0.878614
chr8;41667801;41668000;chr8.me_idx.8_7946_2_200_7.gene_ANK1;7;+	-0.120591	0.230683	0.226283	0.0376489	0.112927	0.16525	0.158513	0.0361786	0.220073	-0.0597339	-0.0324669	0.155388	-0.0103517	-0.0485088	0.0368449
chr13;102638101;102638300;chr13.me_idx.13_9797_2_200_5.gene_TPP2;5;+	0.98323	0.985992	0.953682	0.985588	0.984147	0.977048	0.974071	0.985089	0.982527	0.985626	0.977961	0.987834	0.96544	0.970996	0.984502
chr8;17385401;17385600;chr8.me_idx.8_3649_2_200_6.gene_MTMR7;6;+	0.953182	0.975735	0.896799	0.950194	0.93653	0.93091	0.917203	0.936159	0.925164	0.96772	0.950784	0.953417	0.907378	0.913834	0.915505
chr8;105650601;105650900;chr8.me_idx.8_15077_2_300_5.gene_ZFPM2;5;+	0.930142	0.968279	0.956429	0.92266	0.889468	0.941271	0.948994	0.905456	0.910677	0.960772	0.920872	0.92809	0.923232	0.916697	0.879561
chr16;82158201;82158400;chr16.me_idx.16_15454_2_200_7.gene_MPHOSPH6;7;+	0.945879	0.980834	0.86324	0.940427	0.935638	0.937717	0.924183	0.929962	0.931581	0.966261	0.93364	0.924119	0.910452	0.897954	0.907868
chr7;47439801;47440100;chr7.me_idx.7_8452_3_300_12.gene_TNS3;12;+	0.856402	0.71414	0.877613	0.826122	0.817534	0.853898	0.881352	0.782415	0.782627	0.773746	0.827044	0.791463	0.786163	0.828966	0.786789
chr16;85008901;85009100;chr16.me_idx.16_16253_2_200_6.gene_ZDHHC7;6;+	0.762142	0.95084	0.723198	0.750485	0.787064	0.828822	0.857565	0.768901	0.850086	0.915388	0.881511	0.877759	0.842376	0.898119	0.850304
chr5;7757601;7757800;chr5.me_idx.5_2202_2_200_6.gene_ADCY2;6;+	0.964546	0.945602	0.959448	0.95472	0.93976	0.95852	0.937135	0.948656	0.941309	0.974065	0.960081	0.953518	0.944355	0.912014	0.924961
chr7;158139101;158139300;chr7.me_idx.7_24328_2_200_6.gene_PTPRN2;6;+	0.921575	0.952508	0.901034	0.912942	0.922654	0.915136	0.920526	0.917941	0.910958	0.932521	0.935005	0.920688	0.923276	0.919781	0.908855
chr6;160246001;160246200;chr6.me_idx.6_21914_2_200_5.gene_SLC22A2;5;+	0.518763	0.59672	0.625051	0.560812	0.495748	0.428648	0.641247	0.424483	0.395687	0.427451	0.457232	0.533954	0.57303	0.551863	0.539742
chr9;124484701;124484900;chr9.me_idx.9_14454_2_200_5.gene_NR5A1;5;+	0.810212	0.694514	0.817127	0.81091	0.813085	0.724508	0.720823	0.821627	0.799152	0.842544	0.786738	0.76019	0.814959	0.777161	0.827426
chr5;107560601;107560800;chr5.me_idx.5_12234_2_200_5.gene_EFNA5;5;+	0.936506	0.989129	0.966347	0.916076	0.946822	0.909019	0.936073	0.88301	0.912553	0.975954	0.842581	0.951911	0.893889	0.9533	0.882603
chr2;111725901;111726100;chr2.me_idx.2_17436_2_200_6.gene_N/A;6;+	0.486449	0.432214	0.509278	0.569358	0.575762	0.477156	0.571379	0.462121	0.476826	0.645133	0.593823	0.400706	0.543161	0.506047	0.434742
chr1;179375201;179375400;chr1.me_idx.1_27890_2_200_7.gene_AXDND1;7;+	0.873014	0.911683	0.86906	0.882268	0.874448	0.888059	0.886676	0.884864	0.866417	0.947485	0.901651	0.900392	0.892934	0.893192	0.884595
chr15;92030601;92030900;chr15.me_idx.15_12614_3_300_6.gene_SLCO3A1;6;+	0.947206	0.98637	0.888241	0.962418	0.954114	0.959255	0.918391	0.947954	0.948302	0.935107	0.977113	0.972091	0.905436	0.878188	0.948505
chr10;383901;384100;chr10.me_idx.10_94_2_200_9.gene_DIP2C;9;+	0.922981	0.877055	0.907846	0.91268	0.89518	0.909068	0.947343	0.919544	0.873748	0.906059	0.924647	0.899562	0.92089	0.875306	0.868329
chr9;21826801;21827000;chr9.me_idx.9_2628_2_200_5.gene_RP11-145E5.5;MTAP;5;+	0.886115	0.93498	0.873579	0.877998	0.883044	0.833781	0.920316	0.874104	0.908036	0.866909	0.834624	0.88904	0.880292	0.915908	0.876183
chr10;1616501;1616700;chr10.me_idx.10_589_2_200_6.gene_ADARB2;6;+	0.915896	0.932079	0.948002	0.903025	0.892331	0.91934	0.936774	0.908756	0.908371	0.959588	0.915568	0.925817	0.920323	0.913143	0.87075
chr3;11180401;11180600;chr3.me_idx.3_1697_2_200_5.gene_HRH1;5;+	0.795272	0.917949	0.754471	0.760793	0.742673	0.756739	0.801122	0.692423	0.774984	0.589127	0.746469	0.759553	0.715201	0.698748	0.697664
chr20;57217401;57217600;chr20.me_idx.20_10525_2_200_6.gene_BMP7;6;+	0.947491	0.943987	0.949481	0.925698	0.923559	0.932296	0.944259	0.931687	0.928287	0.941214	0.914216	0.935696	0.935686	0.934466	0.925284
chr3;183764801;183765100;chr3.me_idx.3_22925_3_300_5.gene_YEATS2;5;+	0.412382	0.386819	0.541642	0.367017	0.546136	0.55864	0.393853	0.362378	0.497388	0.296038	0.311961	0.628939	0.378385	0.430333	0.479412
chr14;104977201;104977500;chr14.me_idx.14_13709_3_300_6.gene_AHNAK2;6;+	0.659424	0.82036	0.403188	0.758848	0.66718	0.708299	0.517067	0.773995	0.728834	0.741535	0.769584	0.748922	0.54805	0.554948	0.788672
chr11;119621401;119621600;chr11.me_idx.11_18902_2_200_6.gene_RP11-196E1.3;6;+	0.954755	0.955621	0.910276	0.938073	0.944688	0.952582	0.92649	0.938824	0.945302	0.954356	0.947707	0.922849	0.921539	0.925711	0.94534
chr16;81498601;81498800;chr16.me_idx.16_15276_2_200_6.gene_CMIP;6;+	0.953143	0.97388	0.94112	0.970653	0.963192	0.952498	0.92885	0.94757	0.931317	0.964706	0.952402	0.952662	0.939094	0.93333	0.951203
chr10;71663901;71664100;chr10.me_idx.10_11454_2_200_5.gene_CDH23;5;+	0.166301	0.209718	0.242359	0.145769	0.148291	0.714659	0.842265	0.822114	0.822932	0.889995	0.836975	0.881087	0.877125	0.898184	0.887993
chr19;53530101;53530500;chr19.me_idx.19_16951_3_400_9.gene_ZNF331;9;+	0.855565	0.812372	0.664647	0.848616	0.813595	0.81523	0.789763	0.837944	0.877991	0.72271	0.81871	0.81959	0.816384	0.726986	0.864085
chr19;14879601;14879800;chr19.me_idx.19_6579_2_200_5.gene_N/A;5;+	-0.00679525	-0.0135497	0.101288	-0.0549093	-0.113108	-0.0277827	0.125636	0.0199777	0.210535	-0.118912	0.409349	0.206524	-0.0614444	-0.0528606	-0.084905
chr1;15074301;15074700;chr1.me_idx.1_5494_3_400_7.gene_KAZN;7;+	0.893005	0.984773	0.882349	0.922256	0.769871	0.828315	0.808612	0.797313	0.737695	0.89697	0.810138	0.846	0.816881	0.762508	0.675606
chr5;168763201;168763500;chr5.me_idx.5_20540_2_300_7.gene_SLIT3;7;+	0.943353	0.978686	0.920682	0.957974	0.936758	0.930451	0.943049	0.934809	0.941211	0.943793	0.941375	0.95387	0.924777	0.918579	0.931876
chr15;34274601;34274800;chr15.me_idx.15_2375_2_200_6.gene_SLC12A6;6;+	0.891279	0.795076	0.854146	0.82657	0.785868	0.941271	0.918169	0.88073	0.884961	0.93894	0.895032	0.919229	0.881645	0.906269	0.841831
chr1;150415201;150415400;chr1.me_idx.1_23523_2_200_7.gene_RPRD2;7;+	0.676546	0	0.685544	0.593169	0.637859	0.691009	0.73752	0.709054	0.764636	0.734642	0.784049	0.78208	0.726023	0.678498	0.671607
chr5;10582201;10582500;chr5.me_idx.5_2637_3_300_5.gene_ANKRD33B;5;+	0.82531	0.927451	0.874705	0.903433	0.541577	0.554063	0.674018	0.703897	0.574229	0.853279	0.83875	0.52811	0.85153	0.482633	0.450313
chr1;7492401;7492900;chr1.me_idx.1_3137_4_500_16.gene_CAMTA1;16;+	0.92131	0.988513	0.866675	0.944563	0.935532	0.904794	0.915436	0.93203	0.931616	0.904787	0.897134	0.885603	0.915768	0.875881	0.916286
chr7;159112201;159112900;chr7.me_idx.7_24653_7_700_45.gene_VIPR2;45;+	0.801266	0.860433	0.816981	0.829076	0.739185	0.788147	0.789111	0.838787	0.870801	0.816579	0.770368	0.77256	0.809479	0.714439	0.757569
chr6;3143601;3143900;chr6.me_idx.6_854_2_300_9.gene_BPHL;RP1-40E16.11;9;+	0.861795	0.937348	0.865371	0.648255	0.902388	0.855646	0.885946	0.695462	0.873759	0.958119	0.612153	0.91787	0.7047	0.919893	0.703863
chr4;38877801;38878100;chr4.me_idx.4_6669_3_300_8.gene_FAM114A1;8;+	0.954822	0.970659	0.948061	0.968346	0.958179	0.954097	0.955738	0.948568	0.960117	0.954561	0.931342	0.950948	0.95497	0.950344	0.959427
chr15;87959101;87959400;chr15.me_idx.15_11581_3_300_9.gene_NTRK3;9;+	0.653463	0.850055	0.638375	0.716121	0.64794	0.880917	0.81644	0.819701	0.780334	0.900221	0.903783	0.869868	0.825285	0.753928	0.789277
chr2;217568201;217568500;chr2.me_idx.2_29578_3_300_5.gene_N/A;5;+	0.765441	0.258817	0.823157	0.791694	0.754196	0.32538	0.635278	0.6422	0.685827	0.395201	0.45017	0.32227	0.635029	0.646059	0.655253
chr20;8793601;8794100;chr20.me_idx.20_1639_4_500_10.gene_PLCB1;10;+	0.946576	0.964517	0.926228	0.954235	0.93093	0.958561	0.935889	0.922611	0.922472	0.947608	0.931748	0.948803	0.909464	0.912155	0.90599
chr1;202439301;202439600;chr1.me_idx.1_30475_3_300_13.gene_PPP1R12B;13;+	0.870097	0.801855	0.792111	0.820734	0.841694	0.886272	0.815318	0.855914	0.846929	0.427937	0.830227	0.828177	0.819722	0.857087	0.86095
chr11;9729501;9729800;chr11.me_idx.11_2673_3_300_8.gene_SWAP70;8;+	0.755451	0.949893	0.86067	0.687427	0.411676	0.86974	0.892602	0.663781	0.774456	0.912762	0.777981	0.680343	0.699304	0.635669	0.409195
chr18;46350801;46351100;chr18.me_idx.18_5618_3_300_8.gene_RNF165;8;+	0.442122	0.551407	0.269293	0.586293	0.453825	0.434211	0.351267	0.539557	0.414338	0.292629	0.475877	0.381814	0.23356	0.178311	0.387552
chr8;61212601;61213000;chr8.me_idx.8_10446_3_400_6.gene_N/A;6;+	0.858137	0.930008	0.872419	0.873828	0.859582	0.936597	0.897574	0.911044	0.900714	0.9647	0.949172	0.913864	0.91162	0.865814	0.873383
chr1;52991401;52991600;chr1.me_idx.1_14217_2_200_9.gene_SCP2;9;+	0.933857	-0.319162	0.902696	0.941102	0.930117	0.930939	0.927796	0.909466	0.915517	0.961133	0.934856	0.952165	0.904293	0.921766	0.915029
chr2;87638301;87638600;chr2.me_idx.2_13635_3_300_7.gene_N/A;7;+	0.577377	0.976231	0.630367	0.7213	0.440598	0.689357	0.480519	0.546866	0.340461	0.765317	0.80712	0.670054	0.58297	0.344312	0.427697
chr21;29023701;29024300;chr21.me_idx.21_2085_6_600_37.gene_RP1-100J12.1;37;+	0.820584	0.701043	0.840295	0.795306	0.749789	0.840696	0.750906	0.718864	0.715201	0.854879	0.743461	0.736436	0.764167	0.750795	0.708469
chr1;70416701;70416900;chr1.me_idx.1_16802_2_200_5.gene_CTH;5;+	0.41042	0.727264	0.766476	0.636582	0.566377	0.718086	0.458202	0.475123	0.52499	0.813915	0.753996	0.627866	0.577357	0.642351	0.630327
chr19;50260701;50260900;chr19.me_idx.19_16007_2_200_8.gene_MYH14;8;+	0.183312	0.26879	0.269007	0.0829037	0.0842639	0.171901	0.174388	0.217915	0.179954	-0.0116994	0.177473	0.347915	0.063908	0.0806857	0.136265
chr7;16804501;16804700;chr7.me_idx.7_3839_2_200_5.gene_AGR2;5;+	0.00749571	0.61859	0.0403052	0.235607	0.106482	0.00580647	0.0855486	0.029145	0.130849	0.324891	0.402132	0.220796	-0.0736353	-0.00838859	0.19657
chr9;100225101;100225500;chr9.me_idx.9_10844_4_400_16.gene_INVS;16;+	0.963958	0.980939	0.929332	0.952579	0.963858	0.954218	0.938012	0.946411	0.957389	0.968228	0.962843	0.973604	0.925007	0.942496	0.951124
chr22;19329001;19329200;chr22.me_idx.22_915_2_200_8.gene_N/A;8;+	0.971569	0.960973	0.978578	0.959429	0.953265	0.950088	0.96024	0.964257	0.957127	0.962271	0.948181	0.952003	0.96371	0.9522	0.954244
chr4;56153001;56153200;chr4.me_idx.4_8470_2_200_6.gene_N/A;6;+	0.912931	0.950506	0.947359	0.904169	0.838288	0.888908	0.930743	0.893048	0.868017	0.944787	0.913166	0.929143	0.894841	0.853201	0.842389
chr5;73085101;73085300;chr5.me_idx.5_8888_2_200_5.gene_FCHO2;5;+	0.894308	0.980948	0.926132	0.917093	0.909186	0.899684	0.930803	0.900679	0.908227	0.963008	0.952234	0.952348	0.945553	0.935966	0.91362
chr10;13018701;13018900;chr10.me_idx.10_2986_2_200_6.gene_CCDC3;6;+	0.756952	0.776726	0.788086	0.789577	0.815372	0.679101	0.744196	0.7323	0.746508	0.599871	0.798772	0.759751	0.760462	0.757049	0.730873
chr4;681701;682100;chr4.me_idx.4_143_4_400_43.gene_MYL5;MYL5;MFSD7;43;+	0.789462	0.716017	0.309869	0.744124	0.721374	0.582499	0.276456	0.612875	0.595947	0.00863539	0.645296	0.574447	0.455636	0.31287	0.619045
chr2;159570301;159570500;chr2.me_idx.2_23347_2_200_10.gene_BAZ2B;10;+	0.79483	0.787431	0.760384	0.760131	0.809125	0.807967	0.78557	0.725786	0.789884	0.800737	0.794253	0.852625	0.714057	0.768014	0.75171
chr7;154669801;154670100;chr7.me_idx.7_23199_3_300_5.gene_DPP6;5;+	0.771723	0.769357	0.82581	0.561976	0.657765	0.791819	0.79616	0.590382	0.622941	0.839055	0.578317	0.646849	0.714453	0.637165	0.547487
chr10;71359301;71359500;chr10.me_idx.10_11367_2_200_6.gene_SLC29A3;6;+	0.632209	0.65451	0.810048	0.805296	0.350855	0.26422	0.505064	0.470773	0.471241	0.615971	0.605687	0.108246	0.692383	0.244873	0.263121
chr2;40304701;40304900;chr2.me_idx.2_7275_2_200_5.gene_SLC8A1;5;+	0.90437	0.953676	0.930667	0.928877	0.832585	0.867525	0.938249	0.898858	0.857992	0.926019	0.950964	0.920981	0.920336	0.909049	0.856343
chr1;17068901;17069100;chr1.me_idx.1_6284_2_200_7.gene_PADI2;7;+	0.898239	0.824531	0.889333	0.921626	0.914618	0.850034	0.87601	0.876367	0.88641	0.83442	0.8718	0.928857	0.867463	0.879054	0.876089
chr4;48885101;48886000;chr4.me_idx.4_7763_7_900_11.gene_OCIAD2;11;+	0.215624	0.519174	0.0253053	0.298951	0.272406	0.223093	0.0865165	0.394843	0.106547	0.146607	0.3061	0.00576851	0.0541179	-0.0302556	0.138372
chr16;100601;100800;chr16.me_idx.16_54_2_200_8.gene_NPRL3;8;+	0.75699	0.681931	0.753501	0.683641	0.779414	0.590838	0.735914	0.726854	0.75535	0.648526	0.517045	0.671599	0.755201	0.832141	0.781175
chr12;2105601;2105900;chr12.me_idx.12_673_3_300_13.gene_CACNA1C;13;+	0.746096	0.753286	0.610541	0.749285	0.603549	0.77899	0.689063	0.688736	0.687423	0.719142	0.701909	0.67445	0.638406	0.626584	0.623925
chr3;197093201;197093500;chr3.me_idx.3_25592_3_300_9.gene_DLG1;9;+	0.510616	0.442875	0.291155	0.49292	0.553066	0.581437	0.0521732	0.33648	0.293914	-0.0956876	0.234607	0.364883	-0.127688	0.154328	0.304557
chr15;58285201;58285400;chr15.me_idx.15_5927_2_200_5.gene_N/A;5;+	0.88517	0.937547	0.909855	0.901772	0.893177	0.905868	0.904338	0.896542	0.884072	0.935101	0.889415	0.909945	0.920136	0.894295	0.889394
chr10;13779101;13779300;chr10.me_idx.10_3165_2_200_7.gene_FRMD4A;7;+	0.864389	0	0.79077	0.814471	0.819514	0.880301	0.834874	0.795069	0.820443	0.927463	0.846061	0.82468	0.822325	0.836763	0.759847
chr9;7130801;7131000;chr9.me_idx.9_1076_2_200_5.gene_KDM4C;5;+	0.970901	0.976711	0.972479	0.931889	0.959964	0.973495	0.975187	0.929389	0.966623	0.990168	0.936158	0.97248	0.9182	0.966393	0.913151
chr20;61776701;61776900;chr20.me_idx.20_11810_2_200_9.gene_CDH4;9;+	0.618012	0.434182	0.799455	0.544321	0.698864	0.784171	0.803366	0.733992	0.768137	0.909526	0.787491	0.872029	0.802423	0.863451	0.777151
chr1;147289801;147290000;chr1.me_idx.1_23075_2_200_5.gene_LINC00624;CHD1L;5;+	0.961402	0.993942	0.965679	0.963541	0.955988	0.955	0.962923	0.954921	0.940879	0.97962	0.980938	0.973971	0.962862	0.96105	0.953061
chr17;8568101;8568400;chr17.me_idx.17_3125_2_300_6.gene_MYH10;6;+	0.970911	0.939973	0.869755	0.958539	0.951023	0.945993	0.921639	0.954931	0.95388	0.966762	0.958027	0.970928	0.872674	0.892902	0.941557
chr15;60479501;60480100;chr15.me_idx.15_6305_5_600_8.gene_RORA-AS1;8;+	0.613088	0.725024	0.606086	0.719006	0.762996	0.811682	0.694582	0.505146	0.74198	0.88285	0.701509	0.849102	0.700313	0.7292	0.66196
chr8;142916401;142916600;chr8.me_idx.8_20386_2_200_7.gene_CYP11B2;7;+	0.923816	0.971939	0.913149	0.940409	0.94058	0.907021	0.913701	0.897166	0.923931	0.93527	0.893915	0.905668	0.861693	0.907023	0.902464
chr2;231330401;231330700;chr2.me_idx.2_31747_2_300_5.gene_ARMC9;5;+	0.861501	0.766463	0.891102	0.840184	0.875694	0.845982	0.850046	0.846598	0.868713	0.828583	0.82655	0.826313	0.865781	0.849949	0.860562
chr10;14995801;14996800;chr10.me_idx.10_3417_10_1000_58.gene_N/A;58;+	0.778284	0.796716	0.72202	0.776128	0.666124	0.755079	0.713293	0.761465	0.753571	0.720369	0.76765	0.614612	0.650309	0.679533	0.64667
chr14;87976601;87976800;chr14.me_idx.14_9002_2_200_5.gene_GALC;5;+	0.979484	0.987768	0.982836	0.977437	0.966633	0.951512	0.972539	0.966307	0.938318	0.938026	0.966125	0.884839	0.968523	0.919061	0.933737
chr13;28310001;28310200;chr13.me_idx.13_1838_2_200_5.gene_FLT1;5;+	0.92786	0.89427	0.823819	0.891587	0.904671	0.881953	0.874642	0.890147	0.910711	0.92084	0.872699	0.874382	0.861533	0.872551	0.884608
chr18;11987201;11987400;chr18.me_idx.18_2029_2_200_6.gene_IMPA2;6;+	0.915917	-0.0274005	0.226647	0.941496	0.936658	0.923976	0.37957	0.917354	0.916661	0.221747	0.952784	0.924478	0.382921	0.36032	0.939778
chr2;237625901;237626200;chr2.me_idx.2_33352_3_300_5.gene_AC096574.5;5;+	0.95761	0.954738	0.946996	0.946271	0.941658	0.960467	0.958088	0.958581	0.953211	0.967818	0.962765	0.959403	0.949915	0.942959	0.945789
chr14;89160101;89160300;chr14.me_idx.14_9169_2_200_5.gene_FOXN3;5;+	0.723328	0.547048	0.59088	0.671881	0.723132	0.926787	0.930803	0.945891	0.924584	0.933319	0.957402	0.943804	0.924721	0.896453	0.913672
chr2;223774101;223774300;chr2.me_idx.2_30741_2_200_9.gene_AP1S3;9;+	0.940196	0.97102	0.892772	0.954543	0.940739	0.9318	0.907483	0.944814	0.948691	0.886393	0.916858	0.92416	0.92512	0.912514	0.949611
chr11;126801801;126802000;chr11.me_idx.11_20483_2_200_5.gene_KIRREL3;5;+	0.957641	0.983354	0.938798	0.949528	0.957037	0.963827	0.951577	0.95283	0.956481	0.975752	0.955179	0.962528	0.943302	0.942751	0.956073
chr19;43166601;43166800;chr19.me_idx.19_13446_2_200_7.gene_CTC-490G23.6;PSG5;7;+	0.853912	0.956028	0.785727	0.855283	0.825585	0.880093	0.80579	0.876953	0.843369	0.853697	0.884226	0.845937	0.784354	0.760266	0.807387
chr19;606101;606300;chr19.me_idx.19_243_2_200_10.gene_HCN2;10;+	0.913162	0.963786	0.824341	0.913177	0.918464	0.927108	0.867116	0.915565	0.919253	0.935089	0.877952	0.924266	0.860921	0.881042	0.904838
chr19;33400001;33400200;chr19.me_idx.19_10606_2_200_5.gene_PEPD;5;+	-0.0174768	0.188136	-0.0926043	-0.0890759	-0.0355418	-0.192596	0.0625649	-0.0418792	0.0861626	0.0400443	-0.119285	0.00471953	0.0080427	-0.021862	0.113828
chr12;132568101;132568300;chr12.me_idx.12_21211_2_200_9.gene_FBRSL1;9;+	0.882471	0.918563	0.813868	0.869479	0.858854	0.866018	0.872807	0.813648	0.861554	0.856329	0.753771	0.840241	0.864147	0.830265	0.829174
chr10;1023001;1023400;chr10.me_idx.10_381_4_400_13.gene_IDI2;IDI2-AS1;13;+	0.454201	-0.0849021	0.326204	0.231955	0.351578	0.414933	0.542645	0.66573	0.619975	0.537052	0.373845	0.362602	0.561749	0.515059	0.670132
chr15;71510701;71511000;chr15.me_idx.15_8666_2_300_7.gene_THSD4;7;+	0.927673	0.976317	0.935578	0.932255	0.936789	0.90781	0.934456	0.937467	0.928301	0.905284	0.942648	0.944038	0.96022	0.9302	0.935917
chr11;114203901;114204100;chr11.me_idx.11_17728_2_200_5.gene_ZBTB16;5;+	0.936437	0.981634	0.95141	0.951209	0.843375	0.931913	0.912503	0.918457	0.86729	0.972512	0.948923	0.89056	0.956963	0.840055	0.838
chr6;118872001;118872200;chr6.me_idx.6_16290_2_200_9.gene_MCM9;9;+	0.823718	0.905006	0.82035	0.923552	0.856149	0.792922	0.890092	0.853726	0.845113	0.819231	0.801189	0.873882	0.865293	0.861192	0.87844
chr21;35403401;35403600;chr21.me_idx.21_3377_2_200_5.gene_N/A;5;+	0.336527	0.556628	0.49109	0.267362	0.432035	0.458187	0.471347	0.483992	0.472011	0.783357	0.651978	0.506807	0.454062	0.537952	0.414848
chr4;85900601;85900800;chr4.me_idx.4_11188_2_200_5.gene_ARHGAP24;5;+	0.963273	0.976708	0.976484	0.967667	0.964361	0.95709	0.95646	0.965506	0.955132	0.97377	0.959697	0.947261	0.96059	0.937294	0.946748
chr12;6522401;6522600;chr12.me_idx.12_2015_2_200_5.gene_NCAPD2;5;+	0.846455	0.929224	0.89707	0.850971	0.852412	0.886425	0.894301	0.896751	0.912209	0.922308	0.901042	0.876511	0.902413	0.903841	0.878883
chr19;55223801;55224000;chr19.me_idx.19_17475_2_200_7.gene_N/A;7;+	0.797072	0.874297	0.805562	0.734483	0.698233	0.7652	0.795494	0.763641	0.771951	0.548781	0.743618	0.736849	0.797055	0.771135	0.767083
chr10;66042601;66042900;chr10.me_idx.10_10334_2_300_9.gene_CTNNA3;9;+	0.822132	0.974416	0.793061	0.768717	0.77601	0.779669	0.733334	0.755836	0.743335	0.658448	0.660911	0.818561	0.76057	0.722415	0.683974
chr13;110459001;110459200;chr13.me_idx.13_10951_2_200_6.gene_COL4A2;COL4A2-AS2;6;+	0.680757	0.871343	0.91326	0.901359	0.91863	0.712029	0.769298	0.687258	0.716312	0.917914	0.85211	0.86587	0.911129	0.893782	0.856275
chr16;71661101;71661400;chr16.me_idx.16_13356_2_300_5.gene_PHLPP2;RP11-432I5.6;5;+	0.57715	0.606249	0.468031	0.587327	0.551836	0.679353	0.412486	0.521144	0.575277	0.47672	0.627207	0.497684	0.448661	0.562362	0.563662
chr6;149285601;149286200;chr6.me_idx.6_19647_4_600_7.gene_N/A;7;+	0.789303	0.926826	0.368204	0.628989	0.824188	0.723439	0.341623	0.386711	0.718969	0.452677	0.610664	0.753915	0.204581	0.363382	0.448574
chr15;23632201;23632400;chr15.me_idx.15_470_2_200_8.gene_N/A;8;+	0.856761	0.94657	0.875013	0.886612	0.852288	0.922607	0.897649	0.863688	0.870002	0.914357	0.874166	0.897559	0.875844	0.869627	0.848967
chr15;101017401;101017700;chr15.me_idx.15_14362_3_300_12.gene_LRRK1;12;+	0.854507	0.831175	0.865163	0.82208	0.83523	0.755458	0.791372	0.835538	0.816621	0.866265	0.785927	0.870257	0.836614	0.850201	0.814108
chr21;45295601;45295800;chr21.me_idx.21_6001_2_200_8.gene_LINC00205;8;+	0.981281	0.985829	0.989792	0.982537	0.977981	0.971869	0.978496	0.971942	0.974522	0.983195	0.973874	0.960415	0.974335	0.976338	0.967283
chr7;28454601;28454900;chr7.me_idx.7_5390_2_300_6.gene_CREB5;6;+	0.983319	0.989491	0.992355	0.975891	0.954292	0.987146	0.984113	0.962035	0.957567	0.964371	0.961912	0.954558	0.967634	0.952798	0.93984
chr11;5595901;5596300;chr11.me_idx.11_1989_4_400_16.gene_HBG2;AC015691.13;TRIM6;HBG2;16;+	0.233974	0.620795	0.397036	0.416122	0.570724	0.500572	0.274546	0.206092	0.42855	0.686525	0.376675	0.642466	0.407951	0.435824	0.308477
chr10;133249401;133249600;chr10.me_idx.10_23058_2_200_6.gene_N/A;6;+	0.163287	0.291416	0.260844	0.205936	0.265952	0.35129	0.29306	0.280067	0.160536	0.2955	0.148628	0.327413	0.440319	0.375821	0.262311
chr14;64084801;64085000;chr14.me_idx.14_5408_2_200_5.gene_ESR2;SYNE2;5;+	0.912077	0.957961	0.828588	0.948437	0.914428	0.943088	0.874257	0.948027	0.932848	0.953222	0.979612	0.971788	0.895079	0.898413	0.955843
chr19;13764001;13764400;chr19.me_idx.19_6124_4_400_22.gene_N/A;22;+	0.878587	0.813965	0.873665	0.894033	0.871275	0.866725	0.926164	0.922105	0.9525	0.822228	0.890514	0.893314	0.878492	0.909106	0.926753
chr1;204247201;204247400;chr1.me_idx.1_30958_2_200_5.gene_PLEKHA6;5;+	0.977339	0.996327	0.90331	0.976945	0.966657	0.985999	0.935923	0.967699	0.960993	0.979469	0.967243	0.975603	0.904119	0.914773	0.945486
chr2;84621201;84621500;chr2.me_idx.2_13021_2_300_5.gene_DNAH6;5;+	0.850881	0.84284	0.670567	0.833261	0.804937	0.888965	0.698312	0.796402	0.786372	0.917657	0.861974	0.865201	0.705378	0.689966	0.772035
chr7;153932801;153933000;chr7.me_idx.7_23039_2_200_7.gene_DPP6;7;+	0.673741	0.565258	0.56556	0.501233	0.471359	0.599909	0.579142	0.548556	0.487177	0.509324	0.56066	0.548341	0.64782	0.496694	0.464947
chr16;12562701;12562900;chr16.me_idx.16_4587_2_200_5.gene_CTD-3037G24.3;SNX29;5;+	0.8148	0.921143	0.831795	0.829966	0.887355	0.88898	0.807936	0.834813	0.850883	0.860823	0.810178	0.860626	0.764	0.799191	0.818026
chr10;80164401;80164600;chr10.me_idx.10_13206_2_200_5.gene_ANXA11;5;+	0.368542	0.390336	0.393618	0.308357	0.313631	0.726594	0.783258	0.877011	0.88602	0.604853	0.702892	0.708256	0.775128	0.763336	0.875037
chr19;7191001;7191200;chr19.me_idx.19_3872_2_200_6.gene_INSR;6;+	0.85854	0.796263	0.826399	0.85975	0.883583	0.824291	0.864331	0.843503	0.881298	0.922136	0.853794	0.865049	0.875957	0.891316	0.867214
chr15;42047401;42047700;chr15.me_idx.15_3759_3_300_6.gene_PLA2G4E;6;+	0.97663	0.978985	0.980535	0.974011	0.935103	0.973904	0.972847	0.969268	0.952959	0.977382	0.975435	0.967364	0.954137	0.94613	0.93657
chr12;5617301;5617600;chr12.me_idx.12_1785_3_300_6.gene_ANO2;6;+	0.978466	0.980295	0.966447	0.982153	0.962094	0.986438	0.977235	0.971399	0.968547	0.987246	0.97662	0.977201	0.969478	0.959311	0.960963
chr20;62348901;62349100;chr20.me_idx.20_12140_2_200_5.gene_LAMA5;5;+	0.326655	0.108051	0.424585	0.4415	0.174432	0.777209	0.441576	0.369682	0.308755	0.869446	0.579394	0.679116	0.228164	0.525724	0.199235
chr17;22524401;22524600;chr17.me_idx.17_6223_2_200_7.gene_RP11-846F4.12;MTRNR2L1;MTRNR2L1;7;+	0.299118	0.624208	0.295415	0.197254	0.126196	0.374478	0.349653	0.238417	0.39472	0.234197	0.380929	0.584045	0.303436	0.370224	0.18658
chr14;68704001;68704200;chr14.me_idx.14_6148_2_200_6.gene_RAD51B;6;+	0.611092	0.816678	0.774249	0.678216	0.667823	0.645114	0.702662	0.708003	0.642269	0.677878	0.765721	0.703605	0.725379	0.717256	0.708797
chr14;49635701;49636300;chr14.me_idx.14_3400_5_600_18.gene_N/A;18;+	0.576911	0.783227	0.837204	0.653288	0.176591	0.533317	0.60742	0.471055	0.43604	0.722102	0.327706	0.308957	0.527776	0.356592	0.215793
chr8;27479601;27479800;chr8.me_idx.8_5836_2_200_7.gene_N/A;7;+	0.243737	0.796615	0.607462	0.201938	0.667363	0.151185	0.0959012	0.0472522	0.2142	0.771968	0.382624	0.839764	0.524367	0.616006	0.345287
chr20;48919701;48919900;chr20.me_idx.20_8776_2_200_5.gene_N/A;5;+	0.909652	0.93068	0.950497	0.90429	0.848607	0.912467	0.955237	0.903189	0.824409	0.940226	0.924524	0.796582	0.919298	0.805559	0.822424
chr15;22802101;22802300;chr15.me_idx.15_308_2_200_8.gene_NIPA1;8;+	0.58816	0.573452	0.645209	0.556251	0.69912	0.625459	0.692395	0.614263	0.613836	0.819721	0.721826	0.742155	0.784339	0.746381	0.680116
chr17;76372901;76373100;chr17.me_idx.17_17388_2_200_5.gene_N/A;5;+	0.924392	0.904216	0.935799	0.833753	0.876572	0.933218	0.927417	0.782634	0.875209	0.963365	0.841658	0.902185	0.811484	0.822209	0.741376
chr6;148796901;148797100;chr6.me_idx.6_19562_2_200_7.gene_UST;7;+	0.879815	0.895907	0.902063	0.904177	0.874	0.878391	0.890461	0.903528	0.857622	0.878546	0.918379	0.85833	0.895138	0.847078	0.836654
chr2;241670001;241670300;chr2.me_idx.2_34933_3_300_12.gene_ATG4B;12;+	0.89197	0.91327	0.894219	0.861501	0.890043	0.907757	0.944513	0.924107	0.922228	0.959769	0.88527	0.925083	0.923663	0.933973	0.932445
chr4;41062501;41062800;chr4.me_idx.4_7070_3_300_7.gene_APBB2;7;+	0.957298	0.960143	0.91432	0.931349	0.883834	0.922245	0.889442	0.933198	0.905878	0.719281	0.900001	0.851135	0.869062	0.849808	0.892294
chr12;70817701;70818000;chr12.me_idx.12_10700_2_300_5.gene_PTPRR;5;+	0.498658	-0.472763	0.807117	0.642925	0.458197	0.766306	0.731887	0.585114	0.507318	0.903156	0.775161	0.674153	0.741174	0.69689	0.477073
chr19;39417201;39417400;chr19.me_idx.19_12374_2_200_6.gene_PLEKHG2;6;+	0.811511	0.891367	0.731126	0.78312	0.762198	0.875788	0.79742	0.732593	0.780353	0.868708	0.768872	0.812592	0.77761	0.76046	0.718007
chr2;109380801;109381100;chr2.me_idx.2_17107_3_300_5.gene_SH3RF3;5;+	0.847399	0.893609	0.857755	0.860688	0.824611	0.861932	0.90397	0.82743	0.865181	0.935651	0.898391	0.872828	0.884537	0.859741	0.819891
chr10;124635501;124635700;chr10.me_idx.10_20439_2_200_7.gene_RP11-12J10.3;FAM53B;7;+	0.968154	0.981055	0.963741	0.955415	0.964722	0.968798	0.970938	0.959836	0.966624	0.975725	0.972401	0.976476	0.967866	0.97012	0.96311
chr9;37723301;37723600;chr9.me_idx.9_4549_2_300_7.gene_RP11-613M10.9;FRMPD1;7;+	0.925758	0.974923	0.765438	0.952049	0.928227	0.902593	0.821925	0.901759	0.913488	0.897952	0.898911	0.912562	0.803269	0.815533	0.921455
chr1;24152201;24152400;chr1.me_idx.1_8390_2_200_6.gene_N/A;6;+	0.377315	0.50654	0.852864	0.577959	0.605303	0.69368	0.641875	0.543165	0.670157	0.664516	0.633671	0.71733	0.573153	0.706116	0.657097
chr20;61817401;61817700;chr20.me_idx.20_11830_3_300_13.gene_CDH4;13;+	0.917514	0.898372	0.899127	0.91472	0.92026	0.931827	0.930205	0.91594	0.941634	0.910907	0.900531	0.96169	0.911432	0.928709	0.907415
chr9;137854601;137854800;chr9.me_idx.9_20104_2_200_5.gene_N/A;5;+	0.915601	0.825543	0.848974	0.870939	0.916486	0.850285	0.868685	0.897211	0.905955	0.91001	0.820299	0.891196	0.826825	0.845219	0.884571
chr17;69528501;69528700;chr17.me_idx.17_15473_2_200_5.gene_MAP2K6;5;+	0.912263	0.90393	0.87371	0.921825	0.910333	0.926763	0.919395	0.92666	0.902064	0.943962	0.901649	0.868745	0.900219	0.854423	0.90971
chr19;14974301;14974600;chr19.me_idx.19_6592_2_300_5.gene_SLC1A6;5;+	0.848081	0.922723	0.866746	0.831772	0.817471	0.970527	0.956825	0.947905	0.960946	0.97883	0.975441	0.9807	0.945465	0.966574	0.958794
chr11;19406301;19406500;chr11.me_idx.11_4239_2_200_8.gene_NAV2;8;+	0.839487	0.841859	0.881464	0.813767	0.825304	0.8992	0.869152	0.850971	0.861547	0.90499	0.903812	0.90766	0.834876	0.824425	0.794873
chr19;34338301;34338500;chr19.me_idx.19_10859_2_200_5.gene_KIAA0355;5;+	0.628884	0.527778	0.571959	0.597752	0.633589	0.638124	0.792946	0.778895	0.743469	0.840013	0.720277	0.815719	0.785023	0.78896	0.76297
chr9;83678901;83679100;chr9.me_idx.9_7568_2_200_8.gene_UBQLN1;8;+	0.820596	0.909727	0.796457	0.767447	0.741071	0.736796	0.854278	0.838772	0.767216	0.768614	0.683065	0.773125	0.815822	0.785408	0.784582
chr2;177663901;177664100;chr2.me_idx.2_25465_2_200_5.gene_PDE11A;5;+	0.937158	0.984836	0.9485	0.95296	0.933585	0.959761	0.929818	0.939713	0.924812	0.945408	0.960688	0.962013	0.913433	0.920919	0.910091
chr5;13889701;13889900;chr5.me_idx.5_2980_2_200_5.gene_CTB-51A17.1;DNAH5;5;+	0.956226	0.976747	0.969484	0.971679	0.92688	0.955842	0.970073	0.965318	0.945126	0.969545	0.969302	0.982798	0.974744	0.937035	0.943042
chr11;5361501;5361900;chr11.me_idx.11_1962_3_400_5.gene_HBG2;HBE1;AC104389.28;5;+	0.957955	0.991692	0.969419	0.973584	0.883502	0.979703	0.957747	0.96087	0.910003	0.976899	0.983521	0.939589	0.958857	0.88975	0.892906
chr16;4946501;4946700;chr16.me_idx.16_2846_2_200_6.gene_N/A;6;+	0.933323	0.888296	0.940161	0.944484	0.941788	0.946922	0.959408	0.9584	0.955233	0.970509	0.956662	0.960136	0.970685	0.9629	0.956794
chr16;7576901;7577100;chr16.me_idx.16_3375_2_200_9.gene_RBFOX1;9;+	0.748867	0.984151	0.968523	0.938702	0.917745	0.729346	0.721405	0.738851	0.690418	0.964679	0.921512	0.937265	0.929495	0.931553	0.893616
chr9;114271801;114272300;chr9.me_idx.9_12705_4_500_11.gene_COL27A1;11;+	0.855793	0.98038	0.826244	0.879748	0.871271	0.961025	0.920875	0.942119	0.934585	0.938204	0.959294	0.945861	0.9279	0.920943	0.92691
chr12;130664901;130665300;chr12.me_idx.12_20302_4_400_10.gene_RP11-662M24.2;RIMBP2;10;+	0.840679	0.954029	0.864628	0.915324	0.777502	0.835521	0.818555	0.812035	0.774649	0.946471	0.911606	0.849117	0.854455	0.73015	0.782503
chr10;5106201;5106500;chr10.me_idx.10_1367_2_300_5.gene_AKR1C2;AKR1C1;AKR1C3;5;+	0.973642	0.980546	0.98139	0.97417	0.966599	0.983709	0.978922	0.975093	0.969547	0.981873	0.974091	0.973186	0.971349	0.964572	0.961224
chr14;88246101;88246300;chr14.me_idx.14_9036_2_200_9.gene_KCNK10;9;+	0.886928	0.940995	0.894245	0.861444	0.848881	0.808084	0.872328	0.858033	0.83668	0.818765	0.835541	0.747066	0.855695	0.874741	0.859925
chr19;48570701;48570900;chr19.me_idx.19_15286_2_200_9.gene_SULT2B1;9;+	0.90583	0.842142	0.866341	0.904567	0.873316	0.874895	0.835041	0.840619	0.865774	0.863028	0.775058	0.904489	0.865198	0.866549	0.849071
chr22;20991701;20992100;chr22.me_idx.22_1680_4_400_12.gene_LZTR1;12;+	0.673316	0.197252	0.740122	0.691589	0.598511	0.504114	0.769208	0.712962	0.685131	0.67752	0.633426	0.70025	0.777788	0.72438	0.64245
chr7;100834601;100834800;chr7.me_idx.7_15535_2_200_6.gene_N/A;6;+	0.800481	0.944037	0.797481	0.808063	0.822625	0.846881	0.768251	0.674095	0.795387	0.768358	0.79993	0.829711	0.669715	0.793946	0.742696
chr22;19082801;19083000;chr22.me_idx.22_846_2_200_11.gene_DGCR2;11;+	0.528821	0.868353	0.284913	0.563522	0.514067	0.400644	0.27041	0.400238	0.432118	0.187448	-0.101986	0.284992	0.330868	0.293446	0.310791
chr2;179455601;179455800;chr2.me_idx.2_25714_2_200_5.gene_ZNF385B;5;+	0.805775	0.872471	0.765108	0.813543	0.660621	0.869039	0.823686	0.779763	0.697511	0.965412	0.798676	0.832045	0.778778	0.729049	0.658859
chr1;93809401;93809600;chr1.me_idx.1_19055_2_200_5.gene_BCAR3;5;+	0.912638	0.983948	0.754637	0.918699	0.888215	0.946627	0.830029	0.93183	0.914631	0.878972	0.950564	0.935847	0.85027	0.821601	0.917647
chr2;77095501;77095700;chr2.me_idx.2_12445_2_200_5.gene_LRRTM4;5;+	0.63504	0.489015	0.568579	0.563973	0.530196	0.667349	0.587373	0.540185	0.490575	0.854865	0.487582	0.429747	0.407403	0.515904	0.481822
chr8;3092701;3093100;chr8.me_idx.8_961_3_400_5.gene_CSMD1;5;+	0.492308	0.805218	0.348437	0.403204	0.412332	0.604054	0.608538	0.662465	0.730675	0.563123	0.608041	0.484647	0.603397	0.693495	0.700203
chr11;44912701;44912900;chr11.me_idx.11_7007_2_200_5.gene_TSPAN18;5;+	0.970538	0.987023	0.983166	0.972794	0.974818	0.973518	0.977032	0.972192	0.973916	0.961709	0.973819	0.969623	0.978235	0.974341	0.967731
chr14;92070301;92070500;chr14.me_idx.14_9946_2_200_9.gene_ATXN3;AL049872.1;9;+	0.560731	0.569126	0.612046	0.619728	0.662085	0.677074	0.733203	0.693883	0.73066	0.823202	0.685189	0.765602	0.720295	0.723131	0.707126
chr5;37285101;37285300;chr5.me_idx.5_5477_2_200_7.gene_N/A;7;+	0.925517	0.938058	0.892395	0.925003	0.915	0.890123	0.877254	0.908913	0.904285	0.947857	0.940352	0.903944	0.900511	0.875058	0.865937
chr5;34702301;34702500;chr5.me_idx.5_5193_2_200_8.gene_RAI14;8;+	0.92373	0.926812	0.938002	0.899446	0.917659	0.927284	0.898532	0.890642	0.908278	0.910553	0.912863	0.902092	0.895695	0.892716	0.896888
chr21;46001801;46002000;chr21.me_idx.21_6374_2_200_11.gene_COL6A1;11;+	0.794475	0.891838	0.836443	0.795436	0.826262	0.844097	0.800487	0.766659	0.76708	0.845744	0.82213	0.869448	0.75209	0.766313	0.774315
chr17;42141801;42142000;chr17.me_idx.17_9688_2_200_5.gene_CTD-2132N18.3;RAB5C;5;+	0.742588	0.711752	0.6484	0.765561	0.80054	0.614554	0.709675	0.702263	0.757595	0.768511	0.659228	0.606949	0.686041	0.766084	0.745435
chr17;2366401;2366600;chr17.me_idx.17_1069_2_200_5.gene_SGSM2;RP1-59D14.10;SGSM2;5;+	0.885475	0.853224	0.881566	0.868257	0.861082	0.906821	0.916177	0.898398	0.898185	0.943946	0.906377	0.894815	0.896306	0.906191	0.880245
chr11;62551001;62551200;chr11.me_idx.11_9528_2_200_5.gene_N/A;5;+	0.95371	0.984948	0.964873	0.967541	0.954745	0.959716	0.965983	0.948704	0.951324	0.954635	0.97904	0.969918	0.960557	0.97258	0.961691
chr11;132069401;132069600;chr11.me_idx.11_21556_2_200_11.gene_NTM;11;+	0.948391	0.988639	0.923992	0.95802	0.942133	0.931156	0.93596	0.910434	0.932367	0.988078	0.942112	0.956874	0.902045	0.918629	0.912571
chr2;224989801;224990200;chr2.me_idx.2_30923_3_400_5.gene_DOCK10;5;+	0.882779	0.969973	0.371555	0.823288	0.928995	0.82854	0.473603	0.703462	0.870843	0.606033	0.744362	0.909258	0.441461	0.432443	0.769671
chr16;57511001;57511200;chr16.me_idx.16_10828_2_200_8.gene_N/A;8;+	0.124828	0.827245	0.5498	0.333958	0.783642	0.142227	0.140069	0.0703807	0.303282	0.302321	0.24027	0.532399	-0.0392993	0.472119	0.320198
chr17;80740901;80741100;chr17.me_idx.17_19751_2_200_5.gene_RPTOR;5;+	0.962127	0.958727	0.960401	0.968347	0.964721	0.943638	0.965148	0.965325	0.955984	0.962164	0.964683	0.945893	0.96488	0.96138	0.960103
chr19;50680701;50680900;chr19.me_idx.19_16206_2_200_8.gene_SHANK1;8;+	0.962586	0.97919	0.957407	0.961301	0.967881	0.965138	0.954738	0.954144	0.949352	0.967383	0.939044	0.953527	0.970213	0.961914	0.951622
chr2;69836301;69836600;chr2.me_idx.2_11221_3_300_5.gene_GMCL1;5;+	0.844913	0.757728	0.909232	0.822049	0.75021	0.796626	0.924063	0.843601	0.725296	0.910162	0.774284	0.502231	0.82468	0.686309	0.593964
chr13;110525601;110525900;chr13.me_idx.13_10977_3_300_10.gene_RAB20;10;+	0.615761	0.470574	0.711777	0.534692	0.440368	0.551083	0.640614	0.532499	0.520448	0.353204	0.35045	0.488934	0.503627	0.433047	0.380414
chr10;114548001;114548300;chr10.me_idx.10_18417_3_300_7.gene_ABLIM1;7;+	0.462531	0.632646	0.544196	0.409542	0.374425	0.92498	0.87561	0.895889	0.818829	0.959113	0.944815	0.775822	0.935038	0.718464	0.738326
chr3;174622701;174622900;chr3.me_idx.3_21895_2_200_11.gene_N/A;11;+	0.942974	0.97423	0.914156	0.918139	0.892367	0.958914	0.931814	0.933706	0.922892	0.953445	0.956742	0.964883	0.928461	0.884536	0.899599
chr6;149286601;149286900;chr6.me_idx.6_19648_3_300_5.gene_N/A;5;+	0.885037	0.950239	0.830036	0.911319	0.862352	0.85143	0.844014	0.885704	0.880612	0.82254	0.864243	0.873676	0.852806	0.798333	0.838267
chr21;21024901;21025200;chr21.me_idx.21_1293_2_300_6.gene_NCAM2;6;+	0.842014	0.914332	0.789899	0.840536	0.855973	0.759614	0.830634	0.805813	0.768763	0.790334	0.805244	0.701949	0.787119	0.766228	0.789633
chr5;14747601;14747800;chr5.me_idx.5_3207_2_200_5.gene_ANKH;5;+	0.828274	0.843092	0.879224	0.825153	0.829006	0.853369	0.818281	0.815403	0.87317	0.840654	0.802157	0.858061	0.824056	0.827396	0.850295
chr6;25322201;25322400;chr6.me_idx.6_4674_2_200_5.gene_LRRC16A;5;+	0.881837	0.879591	0.86859	0.885749	0.912358	0.920143	0.890371	0.865467	0.878194	0.872641	0.863297	0.894984	0.862762	0.860223	0.844739
chr11;131794401;131794600;chr11.me_idx.11_21489_2_200_6.gene_NTM;6;+	0.674822	0.781288	0.682124	0.620621	0.716196	0.303119	0.52667	0.495842	0.496504	0.764827	0.317702	0.560841	0.486081	0.656042	0.411475
chr1;27874101;27874300;chr1.me_idx.1_9534_2_200_6.gene_THEMIS2;6;+	0.70511	0.799542	0.824942	0.802442	0.496936	0.366619	0.626477	0.598617	0.444658	0.349185	0.475582	0.346738	0.701986	0.522762	0.498686
chr3;8929601;8929900;chr3.me_idx.3_1090_3_300_7.gene_RAD18;7;+	0.975768	0.979562	0.911232	0.965225	0.971224	0.981073	0.947496	0.975357	0.970851	0.938288	0.982109	0.965227	0.930645	0.934006	0.967195
chr5;135796101;135796300;chr5.me_idx.5_15487_2_200_8.gene_N/A;8;+	0.800569	0.906557	0.779467	0.799374	0.777417	0.843615	0.809417	0.821559	0.790015	0.763424	0.764445	0.730234	0.761975	0.761891	0.752547
chr13;98445801;98446200;chr13.me_idx.13_9026_4_400_7.gene_FARP1;STK24;7;+	0.782797	0.739504	0.67962	0.816126	0.750838	0.638933	0.590573	0.655179	0.680529	0.600122	0.614884	0.661002	0.560241	0.519245	0.563255
chr4;157086001;157086200;chr4.me_idx.4_17968_2_200_5.gene_GLRB;5;+	0.961351	0.965452	0.964464	0.959567	0.965198	0.977177	0.950347	0.94783	0.954269	0.974239	0.965076	0.976669	0.948076	0.959675	0.960107
chr22;48662201;48662500;chr22.me_idx.22_9947_3_300_6.gene_FAM19A5;6;+	0.550509	0.852074	0.168509	0.679153	0.696975	0.493373	0.609002	0.617281	0.682599	0.400508	0.653639	0.753116	0.319464	0.584033	0.605997
chr17;80638201;80638400;chr17.me_idx.17_19725_2_200_5.gene_RPTOR;5;+	0.942482	0.888578	0.924769	0.947764	0.92671	0.937697	0.941019	0.943149	0.927571	0.943917	0.944022	0.929036	0.929692	0.911428	0.913082
chr7;158486401;158486800;chr7.me_idx.7_24452_3_400_5.gene_PTPRN2;5;+	0.973579	0.958085	0.966132	0.968614	0.961139	0.94616	0.961985	0.955703	0.962068	0.968751	0.935536	0.912795	0.947246	0.954857	0.946899
chr10;12134801;12135000;chr10.me_idx.10_2731_2_200_6.gene_SEC61A2;6;+	0.912516	0.953673	0.879653	0.89422	0.926968	0.874384	0.914547	0.906278	0.922908	0.901017	0.892107	0.90893	0.869931	0.910565	0.927816
chr7;140409801;140410000;chr7.me_idx.7_20643_2_200_10.gene_RAB19;10;+	0.159037	0.0255649	0.0920695	0.146174	0.184924	0.559239	0.464745	0.427358	0.449939	0.589175	0.490364	0.503	0.300704	0.386907	0.364731
chr4;141213801;141214000;chr4.me_idx.4_16261_2_200_11.gene_N/A;11;+	0.856882	0.892517	0.883486	0.863419	0.829098	0.869131	0.903791	0.874681	0.839724	0.888439	0.852932	0.838648	0.885039	0.886483	0.848546
chr10;12749601;12749900;chr10.me_idx.10_2905_3_300_8.gene_CAMK1D;8;+	0.0427061	0.667499	-0.0390272	0.121676	0.214079	-0.078477	0.0495722	-0.0413296	0.143051	-0.101557	0.206976	0.328248	0.00532827	-0.0321225	0.142216
chr22;36297301;36297600;chr22.me_idx.22_5360_2_300_5.gene_MYH9;5;+	0.95826	0.983679	0.90102	0.935718	0.948203	0.96925	0.938512	0.949496	0.944406	0.967759	0.970862	0.963733	0.946974	0.94709	0.95274
chr16;88890901;88891100;chr16.me_idx.16_18394_2_200_6.gene_CBFA2T3;6;+	0.893469	0.976227	0.886921	0.893787	0.890133	0.938136	0.873587	0.875596	0.907259	0.905033	0.91019	0.929581	0.888471	0.89244	0.911069
chr11;33034301;33034500;chr11.me_idx.11_5564_2_200_9.gene_N/A;9;+	0.894732	0.861301	0.898729	0.92392	0.904123	0.871641	0.926751	0.907122	0.894888	0.905116	0.890922	0.863275	0.925183	0.935875	0.911661
chr12;105380701;105381000;chr12.me_idx.12_14161_2_300_5.gene_C12orf75;5;+	0.975647	0.974627	0.977467	0.976644	0.969716	0.98056	0.974221	0.901691	0.960949	0.982015	0.78654	0.975085	0.880624	0.968366	0.898327
chr1;54990701;54990900;chr1.me_idx.1_14755_2_200_5.gene_TMEM61;RP11-12C17.2;5;+	0.970703	0.986329	0.968851	0.968717	0.973345	0.97817	0.978635	0.982135	0.982173	0.968597	0.977212	0.972161	0.978703	0.978524	0.981085
chr22;37009301;37009500;chr22.me_idx.22_5598_2_200_5.gene_N/A;5;+	0.954554	0.953419	0.90086	0.956544	0.926599	0.967527	0.95022	0.953355	0.950666	0.961609	0.951318	0.943131	0.929555	0.920869	0.931786
chr4;24938401;24938600;chr4.me_idx.4_5283_2_200_8.gene_CCDC149;8;+	0.719847	0.879519	0.643753	0.722677	0.708345	0.855069	0.739903	0.823377	0.818916	0.5785	0.862845	0.903255	0.701427	0.758119	0.798133
chr18;57563001;57563400;chr18.me_idx.18_7202_3_400_6.gene_FECH;6;+	0.968524	0.987842	0.960082	0.974311	0.824045	0.954727	0.970071	0.970695	0.880236	0.972024	0.968501	0.98044	0.974416	0.96912	0.874806
chr1;64089501;64089900;chr1.me_idx.1_16065_3_400_7.gene_ROR1;7;+	0.961223	0.937774	0.965771	0.966302	0.963047	0.977055	0.968913	0.97031	0.962638	0.95026	0.968945	0.977588	0.971599	0.96172	0.957777
chr12;108972601;108972800;chr12.me_idx.12_14844_2_200_5.gene_SVOP;5;+	0.965748	0.983685	0.964613	0.960737	0.96846	0.969909	0.957213	0.955727	0.965335	0.949143	0.953673	0.962414	0.95926	0.968008	0.960704
chr6;25388301;25388500;chr6.me_idx.6_4694_2_200_5.gene_LRRC16A;5;+	0.965136	0.980907	0.768786	0.938843	0.836175	0.963022	0.884638	0.931846	0.860984	0.984083	0.875409	0.967423	0.835358	0.76956	0.829979
chr21;31063801;31064200;chr21.me_idx.21_2278_3_400_8.gene_N/A;8;+	0.963697	0.988581	0.971216	0.941177	0.953988	0.94533	0.947505	0.923022	0.945059	0.975184	0.925926	0.928456	0.945377	0.941308	0.926779
chr14;89326901;89327200;chr14.me_idx.14_9246_2_300_6.gene_FOXN3;6;+	0.738483	0.91359	0.888077	0.873907	0.651718	0.685402	0.831497	0.767461	0.611293	0.945206	0.833933	0.953885	0.877463	0.947882	0.610359
chr13;113824701;113824900;chr13.me_idx.13_12378_2_200_6.gene_GAS6;GAS6-AS1;6;+	0.935502	0.979957	0.958355	0.93024	0.931122	0.960522	0.944343	0.954131	0.951424	0.927239	0.962883	0.922598	0.94391	0.934094	0.943427
chr1;233276601;233276800;chr1.me_idx.1_36061_2_200_5.gene_PCNXL2;5;+	0.902625	0.989692	0.933273	0.954373	0.885958	0.801136	0.826407	0.837876	0.828185	0.936897	0.936358	0.853444	0.865419	0.847395	0.895382
chr10;131206001;131206400;chr10.me_idx.10_22020_4_400_11.gene_TCERG1L;11;+	0.650474	0.826855	0.70022	0.518215	0.642027	0.877202	0.88476	0.808823	0.852534	0.866426	0.859028	0.839141	0.835179	0.841979	0.792974
chr18;58530701;58530900;chr18.me_idx.18_7403_2_200_5.gene_ALPK2;5;+	0.931528	0.990405	0.933184	0.894225	0.839296	0.901858	0.905794	0.855437	0.840737	0.960827	0.913347	0.936322	0.887512	0.909449	0.783838
chr9;136015201;136015400;chr9.me_idx.9_18901_2_200_9.gene_NACC2;9;+	0.863257	0.785763	0.867217	0.843357	0.790518	0.747897	0.763407	0.811831	0.763912	0.765493	0.759821	0.83344	0.694579	0.740587	0.747491
chr14;88668001;88668400;chr14.me_idx.14_9101_3_400_5.gene_EML5;5;+	0.722564	0.942237	0.689137	0.757001	0.735916	0.92297	0.861744	0.749088	0.913485	0.909667	0.701615	0.904969	0.732869	0.880789	0.730994
chr17;67857201;67857400;chr17.me_idx.17_15167_2_200_11.gene_BPTF;11;+	0.734749	0.712224	0.862369	0.841524	0.793485	0.852719	0.831229	0.722132	0.750041	0.757225	0.789516	0.79737	0.765593	0.781254	0.771945
chr9;127534901;127535200;chr9.me_idx.9_15184_3_300_8.gene_FAM129B;8;+	0.839694	0.617594	0.771598	0.827963	0.87001	0.75745	0.809278	0.88926	0.905263	0.77637	0.68407	0.687901	0.829963	0.831057	0.926488
chr14;89561001;89561200;chr14.me_idx.14_9344_2_200_9.gene_RP11-33N16.3;FOXN3;9;+	0.947951	0.959857	0.917808	0.94114	0.941783	0.927168	0.949779	0.939189	0.954803	0.966937	0.957738	0.965433	0.937655	0.93832	0.93541
chr6;110981201;110981900;chr6.me_idx.6_15478_7_700_28.gene_N/A;28;+	0.829436	0.919744	0.899238	0.772734	0.824597	0.881829	0.922743	0.776009	0.861625	0.917216	0.829314	0.866383	0.860611	0.89308	0.770077
chr5;124721801;124722000;chr5.me_idx.5_13940_2_200_7.gene_ZNF608;7;+	0.430872	0.574723	0.662236	0.543562	0.566097	0.378895	0.573413	0.472296	0.468036	0.510239	0.520338	0.745213	0.494625	0.444902	0.469169
chr12;124981901;124982100;chr12.me_idx.12_19212_2_200_6.gene_DHX37;6;+	0.789236	0.841333	0.816668	0.789281	0.801063	0.84462	0.818832	0.818239	0.808087	0.806214	0.862171	0.844489	0.820155	0.847841	0.804185
chr3;172677501;172678100;chr3.me_idx.3_21721_6_600_20.gene_NCEH1;20;+	0.848615	0.973145	0.869357	0.924156	0.797387	0.848457	0.881009	0.843254	0.783315	0.963248	0.933903	0.846308	0.878127	0.759657	0.797152
chr16;5433601;5433800;chr16.me_idx.16_2958_2_200_5.gene_RP11-420N3.3;RP11-420N3.2;5;+	0.986397	0.973456	0.990105	0.987239	0.981383	0.991481	0.985687	0.987063	0.982958	0.984434	0.987457	0.991018	0.987893	0.981922	0.98172
chr2;240605801;240606300;chr2.me_idx.2_34477_4_500_5.gene_GPR35;CAPN10;5;+	0.86288	0.906498	0.892506	0.882101	0.889527	0.744786	0.856436	0.795705	0.855152	0.807892	0.845037	0.796312	0.843723	0.825134	0.821627
chr19;6940701;6941000;chr19.me_idx.19_3832_3_300_7.gene_N/A;7;+	0.8114	0.872186	0.834599	0.789331	0.796898	0.768703	0.863843	0.81756	0.880396	0.887355	0.875781	0.939662	0.865754	0.866573	0.829649
chr7;150267301;150267500;chr7.me_idx.7_22035_2_200_6.gene_ACTR3C;6;+	0.694292	0.880159	0.807985	0.804674	0.682745	0.539884	0.641375	0.577529	0.558814	0.760364	0.515824	0.340605	0.629156	0.539827	0.547905
chr1;76364201;76364600;chr1.me_idx.1_17253_3_400_5.gene_ST6GALNAC3;5;+	0.91283	0.921274	0.931897	0.939314	0.930283	0.926113	0.956462	0.9462	0.936649	0.885982	0.914552	0.94003	0.924608	0.925413	0.930647
chr11;8853101;8853300;chr11.me_idx.11_2512_2_200_9.gene_ST5;9;+	0.666208	0.801876	0.506127	0.70017	0.649585	0.716376	0.73026	0.713669	0.788359	0.767209	0.776467	0.750048	0.680981	0.694721	0.69437
chr20;5997001;5997300;chr20.me_idx.20_1369_2_300_6.gene_MCM8;MCM8-AS1;6;+	0.81606	0.950136	0.931928	0.790411	0.30306	0.627111	0.689976	0.596991	0.214898	0.89636	0.751312	0.328878	0.702301	0.199199	0.301784
chr12;2327601;2327900;chr12.me_idx.12_758_3_300_6.gene_CACNA1C;6;+	0.932151	0.977306	0.955803	0.971784	0.406261	0.919678	0.912908	0.922077	0.291307	0.986604	0.979775	0.0727085	0.972619	0.0962251	0.217195
chr1;62301501;62301700;chr1.me_idx.1_15817_2_200_7.gene_KANK4;7;+	0.956199	0.969953	0.943787	0.918021	0.964119	0.929431	0.960281	0.925513	0.96593	0.95942	0.921465	0.946199	0.897427	0.964928	0.927062
chr9;83683201;83683400;chr9.me_idx.9_7570_2_200_9.gene_UBQLN1;9;+	0.715894	0.943838	0.825103	0.837539	0.81997	0.668486	0.784458	0.712509	0.763621	0.724842	0.733214	0.72141	0.814983	0.840655	0.81821
chr7;75669001;75669200;chr7.me_idx.7_12521_2_200_9.gene_HIP1;9;+	0.795814	0	0.77233	0.736532	0.770707	0.850417	0.823926	0.729921	0.816535	0.756859	0.786373	0.880603	0.774875	0.865624	0.751699
chr7;131243301;131243500;chr7.me_idx.7_19279_2_200_5.gene_MKLN1;5;+	0.98237	0.983857	0.962232	0.975542	0.976794	0.977504	0.982686	0.975933	0.977466	0.960084	0.980766	0.978098	0.977344	0.977024	0.977034
chr6;124412801;124413200;chr6.me_idx.6_16748_4_400_13.gene_NKAIN2;13;+	0.126439	0	0.26981	0.173807	0.0777141	0.588892	0.126887	0.23063	0.0684689	0.213176	0.578222	-0.141143	0.208246	-0.00885261	0.00793797
chr19;53107201;53107400;chr19.me_idx.19_16837_2_200_7.gene_N/A;7;+	0.916074	0.930419	0.843511	0.896357	0.91087	0.895105	0.895188	0.903694	0.919281	0.919284	0.872359	0.912451	0.899172	0.911486	0.900439
chr7;100687201;100687400;chr7.me_idx.7_15477_2_200_10.gene_GIGYF1;10;+	-0.0157853	0.655758	0.312925	-0.0463013	0.287335	0.125885	0.00076149	-0.0713738	0.0547482	0.14618	-0.121251	0.104086	0.101006	0.0203784	0.209831
chr22;46813901;46814100;chr22.me_idx.22_9344_2_200_5.gene_TBC1D22A;5;+	0.767175	0.915166	0.823349	0.834262	0.825248	0.906265	0.875357	0.90784	0.896005	0.959384	0.941551	0.965448	0.931151	0.920686	0.946734
chr1;247454401;247454700;chr1.me_idx.1_38728_2_300_5.gene_N/A;5;+	0.957088	0.9677	0.892997	0.969264	0.953411	0.959455	0.934398	0.970101	0.969845	0.964776	0.964143	0.959084	0.917274	0.922585	0.965982
chr18;32343101;32343300;chr18.me_idx.18_4205_2_200_5.gene_GAREM;5;+	0.930864	0.967135	0.884141	0.935656	0.896352	0.976878	0.958763	0.936296	0.93429	0.97819	0.946836	0.93907	0.939405	0.923127	0.896789
chr7;33914201;33914400;chr7.me_idx.7_6354_2_200_9.gene_BMPER;9;+	0.930182	0.911994	0.931719	0.934385	0.926985	0.920532	0.921196	0.926746	0.930271	0.927631	0.860455	0.910448	0.926507	0.89789	0.912479
chr10;72421501;72421700;chr10.me_idx.10_11732_2_200_6.gene_MICU1;6;+	0.954035	0.969263	0.934738	0.925732	0.937214	0.968775	0.942037	0.958437	0.965084	0.962909	0.953401	0.966145	0.939664	0.949553	0.955058
chr8;22037101;22037500;chr8.me_idx.8_4648_4_400_7.gene_N/A;7;+	0.533882	0.845545	0.277528	0.441873	0.701249	0.634081	0.365366	0.37712	0.557116	0.699338	0.0107494	0.770501	0.495804	0.572883	0.486805
chr9;76838801;76839400;chr9.me_idx.9_6795_5_600_5.gene_PRUNE2;5;+	0.967983	0.944285	0.924263	0.953292	0.959889	0.927841	0.904482	0.933229	0.94129	0.926004	0.92322	0.906262	0.887853	0.889305	0.92913
chr21;34544801;34545100;chr21.me_idx.21_3202_3_300_9.gene_RCAN1;9;+	0.708253	0.626698	0.953505	0.830096	0.842922	0.452396	0.72874	0.624954	0.696864	0.574494	0.562008	0.585483	0.838188	0.897817	0.742993
chr17;18879701;18879900;chr17.me_idx.17_5377_2_200_5.gene_PRPSAP2;5;+	0.875592	0.856496	0.858461	0.879996	0.91233	0.841223	0.797788	0.842305	0.836434	0.706158	0.85161	0.782045	0.893635	0.843045	0.854711
chr10;116706601;116706900;chr10.me_idx.10_18715_3_300_8.gene_HSPA12A;8;+	0.967955	0.953519	0.961736	0.969726	0.964359	0.96898	0.959823	0.954972	0.952678	0.982073	0.954727	0.952107	0.959921	0.939595	0.948128
chr6;155120101;155120300;chr6.me_idx.6_20702_2_200_6.gene_TIAM2;6;+	0.923271	0.173367	0.769232	0.916515	0.935826	0.444576	0.697282	0.861986	0.913176	0.495342	0.495686	0.407355	0.69574	0.727212	0.892437
chr5;96945601;96945800;chr5.me_idx.5_11400_2_200_5.gene_LNPEP;5;+	0.883434	0.915165	0.929251	0.933757	0.94331	0.76947	0.867797	0.852008	0.860495	0.810447	0.782756	0.849723	0.92674	0.94662	0.92984
chr16;6454901;6455300;chr16.me_idx.16_3142_4_400_10.gene_RP11-420N3.3;RBFOX1;10;+	0.803438	0.92269	0.764421	0.763659	0.767507	0.884651	0.797037	0.810374	0.789056	0.944047	0.865413	0.852954	0.85754	0.742101	0.722887
chr7;157980501;157980700;chr7.me_idx.7_24275_2_200_5.gene_PTPRN2;5;+	0.907541	0.936748	0.927656	0.87493	0.81774	0.920728	0.912455	0.856261	0.845562	0.934889	0.84923	0.870088	0.864735	0.845756	0.757893
chr11;121139901;121140100;chr11.me_idx.11_19253_2_200_6.gene_TECTA;6;+	0.96879	0.988285	0.946338	0.964672	0.965876	0.977083	0.961871	0.959025	0.962211	0.985604	0.977227	0.973879	0.944802	0.949131	0.948878
chr22;43199601;43199800;chr22.me_idx.22_7900_2_200_7.gene_SCUBE1;7;+	0.485121	0.797614	0.485918	0.523491	0.38327	0.67012	0.681952	0.733352	0.743499	0.47434	0.568153	0.629706	0.73266	0.675559	0.699343
chr14;101881101;101881300;chr14.me_idx.14_12444_2_200_5.gene_PPP2R5C;5;+	0.937101	0.963191	0.857774	0.942635	0.958301	0.967329	0.892728	0.939738	0.958606	0.935869	0.924335	0.960911	0.913362	0.912093	0.951036
chr5;178903501;178903800;chr5.me_idx.5_23241_2_300_6.gene_ZFP2;6;+	0.966752	0.957793	0.971248	0.972495	0.962405	0.98337	0.969418	0.961648	0.961178	0.993465	0.973022	0.973618	0.95785	0.961688	0.960982
chr19;48156701;48156900;chr19.me_idx.19_15117_2_200_8.gene_LIG1;8;+	0.818201	0.803635	0.762731	0.779313	0.831168	0.884062	0.808157	0.797818	0.811744	0.886034	0.819567	0.866772	0.742817	0.840282	0.834595
chr7;134650701;134650900;chr7.me_idx.7_19781_2_200_10.gene_BPGM;10;+	0.92876	0.949575	0.939362	0.889119	0.924386	0.948031	0.931597	0.914562	0.928179	0.940548	0.93825	0.956993	0.942782	0.940975	0.920886
chr12;117414201;117414400;chr12.me_idx.12_16918_2_200_9.gene_N/A;9;+	0.626349	0.730839	0.496966	0.7406	0.663964	0.777162	0.673716	0.638106	0.690606	0.837723	0.725263	0.769525	0.706102	0.66612	0.640518
chr11;120819301;120819600;chr11.me_idx.11_19213_2_300_7.gene_GRIK4;7;+	0.574822	0.782226	0.411065	0.566605	0.592997	0.767048	0.683718	0.857226	0.852324	0.551404	0.911515	0.806774	0.715834	0.660333	0.866111
chr4;67831401;67831700;chr4.me_idx.4_9404_3_300_6.gene_UBA6-AS1;TMPRSS11D;6;+	0.977874	0.985455	0.951603	0.984246	0.983844	0.960054	0.96675	0.976744	0.975008	0.989593	0.980103	0.981542	0.966609	0.962106	0.977143
chr9;895901;896200;chr9.me_idx.9_194_3_300_6.gene_DMRT1;6;+	0.874567	0.0677721	0.848503	0.850606	0.886077	0.792505	0.905355	0.885878	0.902249	0.473648	0.703052	0.861539	0.895895	0.888697	0.894721
chr17;82035301;82035600;chr17.me_idx.17_20638_3_300_6.gene_RP11-1182P23.5;6;+	0.859198	0.915117	0.833606	0.762962	0.81727	0.92068	0.939713	0.898395	0.947101	0.850399	0.894277	0.938302	0.875902	0.932748	0.902118
chr21;43027601;43027800;chr21.me_idx.21_5207_2_200_5.gene_PKNOX1;5;+	0.983072	0.955513	0.954865	0.943859	0.975685	0.962265	0.965071	0.941639	0.970277	0.980058	0.933984	0.95921	0.939954	0.96752	0.944149
chr16;1326801;1327000;chr16.me_idx.16_889_2_200_9.gene_UBE2I;9;+	0.9209	0.971937	0.950476	0.786241	0.930583	0.867775	0.946973	0.861703	0.936015	0.920351	0.844609	0.899139	0.901312	0.957352	0.883156
chr3;21542501;21542800;chr3.me_idx.3_3532_2_300_5.gene_ZNF385D;5;+	0.924041	0.981062	0.956411	0.934151	0.895295	0.940728	0.928245	0.898272	0.885978	0.952448	0.937814	0.892701	0.928255	0.900242	0.881206
chr3;38013001;38013200;chr3.me_idx.3_5386_2_200_5.gene_PLCD1;5;+	0.407134	0.628631	0.209137	0.099053	0.299614	0.524177	0.319047	0.0628237	0.420123	0.806457	0.129377	0.658158	0.0010201	0.410827	0.0728769
chr18;57767501;57767700;chr18.me_idx.18_7239_2_200_6.gene_ATP8B1;6;+	0.815122	0.843532	0.833214	0.84913	0.80497	0.894133	0.889697	0.889993	0.895839	0.92371	0.928391	0.925194	0.900857	0.908066	0.909357
chr7;135643901;135644400;chr7.me_idx.7_19914_3_500_5.gene_NUP205;5;+	0.950891	0.990586	0.943229	0.98896	0.94573	0.966409	0.895737	0.95256	0.918958	0.952762	0.987151	0.973372	0.925228	0.892833	0.946664
chr7;157972801;157973000;chr7.me_idx.7_24274_2_200_8.gene_PTPRN2;8;+	0.940576	0.93419	0.914695	0.887475	0.880608	0.918585	0.921078	0.892243	0.895907	0.876834	0.91197	0.869621	0.900838	0.876164	0.849587
chr6;47689601;47689800;chr6.me_idx.6_9867_2_200_7.gene_ADGRF2;ADGRF4;7;+	0.949184	0.965602	0.941334	0.94372	0.955273	0.929743	0.922051	0.910589	0.934027	0.87374	0.891471	0.895458	0.891807	0.901357	0.912234
chr9;137189601;137190100;chr9.me_idx.9_19758_4_500_11.gene_SSNA1;11;+	0.40343	0.650407	0.53584	0.397187	0.538601	0.300284	0.543391	0.517973	0.606519	0.893478	0.689142	0.786347	0.784139	0.87574	0.793376
chr7;7643701;7644000;chr7.me_idx.7_3013_2_300_7.gene_RPA3;UMAD1;7;+	0.971474	0.986568	0.951486	0.971784	0.969886	0.973993	0.971129	0.968095	0.966788	0.981641	0.961659	0.962963	0.965223	0.966823	0.966399
chr21;41764101;41764300;chr21.me_idx.21_4705_2_200_5.gene_RIPK4;5;+	0.748743	0.871638	0.526369	0.815364	0.81826	0.551416	0.407663	0.673191	0.670666	0.514032	0.673019	0.712435	0.506242	0.52515	0.742359
chr9;135112401;135112900;chr9.me_idx.9_18527_4_500_14.gene_OLFM1;14;+	0.847991	0.944546	0.869907	0.738293	0.74251	0.882985	0.795425	0.751742	0.768725	0.758673	0.850188	0.839056	0.755301	0.747535	0.729228
chr2;27392401;27392600;chr2.me_idx.2_5401_2_200_5.gene_PPM1G;5;+	0.877909	0.875465	0.900058	0.854192	0.864849	0.922893	0.884064	0.86544	0.875525	0.912062	0.905915	0.930683	0.903144	0.904035	0.895319
chr6;124330901;124331100;chr6.me_idx.6_16742_2_200_6.gene_NKAIN2;6;+	0.52181	0.659715	0.444318	0.475377	0.495797	0.740268	0.77779	0.717965	0.648943	0.846873	0.805827	0.770654	0.676382	0.630481	0.574005
chr1;1653801;1654000;chr1.me_idx.1_574_2_200_7.gene_CDK11B;MMP23B;7;+	0.905405	0.923371	0.893382	0.913682	0.915653	0.945256	0.903719	0.917306	0.929397	0.909953	0.944667	0.935919	0.876199	0.92943	0.932093
chr6;152412301;152412500;chr6.me_idx.6_20338_2_200_9.gene_SYNE1;9;+	0.954666	0.977512	0.932403	0.958799	0.95345	0.976413	0.951758	0.955466	0.956553	0.982568	0.958298	0.971989	0.932562	0.944141	0.954041
chr5;66810101;66810400;chr5.me_idx.5_8281_2_300_8.gene_MAST4;8;+	0.968906	0.985243	0.981264	0.963645	0.96037	0.939764	0.976523	0.965074	0.965494	0.956423	0.961558	0.936868	0.964271	0.950406	0.947218
chr13;45496901;45497100;chr13.me_idx.13_4177_2_200_8.gene_COG3;8;+	0.93412	0.93926	0.83411	0.926907	0.932013	0.931854	0.901879	0.927014	0.92609	0.9479	0.945959	0.926083	0.883077	0.905892	0.938357
chr2;47401601;47401800;chr2.me_idx.2_8559_2_200_8.gene_N/A;8;+	0.777717	0.884441	0.832533	0.726902	0.78996	0.804476	0.777122	0.648981	0.747548	0.843113	0.678995	0.815242	0.724183	0.785517	0.68173
chr6;130229601;130229900;chr6.me_idx.6_17276_3_300_5.gene_SAMD3;5;+	0.87676	0.963073	0.903938	0.92524	0.824576	0.922762	0.874197	0.888284	0.830477	0.937227	0.955781	0.869631	0.932419	0.813488	0.834616
chr17;44069001;44069200;chr17.me_idx.17_10233_2_200_6.gene_N/A;6;+	0.315884	0.473336	0.303873	0.35501	0.511008	0.201199	0.355261	0.297036	0.358288	0.539394	0.259185	0.365895	0.438787	0.419536	0.468806
chr19;15652701;15653000;chr19.me_idx.19_6821_3_300_6.gene_CYP4F3;6;+	0.771352	0.922723	0.855022	0.789005	0.787632	0.884501	0.841154	0.792369	0.853864	0.857859	0.854682	0.866165	0.813262	0.826405	0.792785
chr21;31990501;31990700;chr21.me_idx.21_2627_2_200_6.gene_HUNK;6;+	0.838232	0.922353	0.897653	0.86513	0.815409	0.901866	0.838862	0.81931	0.802595	0.925498	0.891048	0.885187	0.848139	0.838811	0.811349
chr8;73957801;73958000;chr8.me_idx.8_11782_2_200_5.gene_TCEB1;5;+	0.497345	0.222149	0.659157	0.0535759	0.414323	0.043359	0.736872	0.440454	0.574106	0.064073	0.237807	0.155337	0.583219	0.566214	0.269669
chr6;109044701;109044900;chr6.me_idx.6_15184_2_200_7.gene_SESN1;7;+	0.961311	0.959367	0.901576	0.965193	0.937194	0.966233	0.925416	0.952692	0.921586	0.979459	0.970199	0.964645	0.908872	0.898572	0.918132
chr5;123009901;123010100;chr5.me_idx.5_13735_2_200_5.gene_N/A;5;+	0.918476	0.963702	0.943121	0.906325	0.915724	0.934523	0.921688	0.92075	0.899397	0.97182	0.927826	0.899824	0.904592	0.898038	0.882442
chr11;83945101;83945300;chr11.me_idx.11_14779_2_200_5.gene_DLG2;5;+	0.921483	0.979236	0.905478	0.946621	0.909121	0.859833	0.953775	0.946218	0.921942	0.851972	0.884918	0.871131	0.947999	0.941496	0.931714
chr7;25154001;25154200;chr7.me_idx.7_4806_2_200_5.gene_C7orf31;5;+	0.984822	0.975566	0.97282	0.98584	0.985482	0.977096	0.97853	0.987958	0.985592	0.990393	0.989441	0.988619	0.978978	0.974646	0.98546
chr8;3634801;3635200;chr8.me_idx.8_1059_3_400_6.gene_CSMD1;6;+	0.980513	0.991799	0.983247	0.980854	0.965691	0.976279	0.978591	0.972538	0.971006	0.981091	0.978957	0.973396	0.979443	0.97668	0.96337
chr1;201494701;201495100;chr1.me_idx.1_30245_4_400_7.gene_CSRP1;7;+	0.976184	0.949409	0.979486	0.985572	0.976896	0.957132	0.972313	0.97447	0.976403	0.966346	0.925195	0.965364	0.965233	0.973108	0.968976
chr1;202653101;202653300;chr1.me_idx.1_30530_2_200_5.gene_SYT2;5;+	0.910098	0.829	0.900044	0.823596	0.808709	0.898625	0.899769	0.859861	0.853993	0.907017	0.887235	0.894242	0.872152	0.774216	0.783029
chr8;17364801;17365200;chr8.me_idx.8_3643_3_400_7.gene_MTMR7;7;+	0.112062	0.335388	0.0213366	0.0572537	0.00957391	0.287553	0.113903	0.111818	0.391936	0.599288	0.149212	-0.0847012	0.0744079	-0.0376319	0.0378729
chr1;3098801;3099000;chr1.me_idx.1_1606_2_200_6.gene_PRDM16;6;+	0.796692	0.528199	0.805678	0.788958	0.588289	0.360153	0.712743	0.608821	0.553935	0.212196	0.177881	0.243157	0.640005	0.484948	0.520288
chr2;232305601;232305800;chr2.me_idx.2_32002_2_200_5.gene_DIS3L2;5;+	0.972302	0.992738	0.983713	0.969532	0.890333	0.988187	0.972107	0.972477	0.923622	0.985172	0.979952	0.961989	0.963286	0.884571	0.901783
chr7;35807601;35807800;chr7.me_idx.7_6607_2_200_6.gene_7-Sep;6;+	0.17235	-0.00565929	0.099177	0.103178	0.0835991	0.303525	0.00118351	0.229566	0.155256	0.0442348	0.159419	0.525743	0.0832128	0.240769	-0.0547626
chr9;128076701;128076900;chr9.me_idx.9_15481_2_200_8.gene_SLC25A25;8;+	0.870695	0.879089	0.728098	0.909006	0.884646	0.851513	0.821183	0.766248	0.874815	0.948725	0.658844	0.900921	0.6445	0.860787	0.756069
chr22;36358001;36358200;chr22.me_idx.22_5401_2_200_5.gene_MYH9;5;+	0.798138	0.891064	0.838402	0.732	0.73038	0.795819	0.732979	0.749052	0.673353	0.80879	0.740241	0.79612	0.780575	0.673641	0.631639
chr9;72178401;72178800;chr9.me_idx.9_6293_4_400_12.gene_GDA;12;+	0.94451	0.972072	0.956996	0.937689	0.90654	0.944867	0.937576	0.899883	0.909725	0.947238	0.925507	0.934617	0.893137	0.908508	0.854673
chr19;4505301;4505500;chr19.me_idx.19_2765_2_200_6.gene_PLIN4;6;+	0.938801	0.935081	0.914111	0.950376	0.942025	0.936159	0.901898	0.931332	0.934991	0.96819	0.936976	0.949518	0.899166	0.922592	0.941266
chr1;53029701;53030000;chr1.me_idx.1_14223_2_300_7.gene_SCP2;7;+	0.96197	0.185395	0.738332	0.964512	0.957817	0.863123	0.923003	0.962617	0.962496	0.908769	0.910102	0.952046	0.872598	0.902921	0.947635
chr1;14998401;14998700;chr1.me_idx.1_5444_2_300_5.gene_KAZN;5;+	0.946312	0.992599	0.954544	0.962479	0.921505	0.959376	0.953801	0.929797	0.925743	0.974184	0.936141	0.940231	0.942712	0.94069	0.931116
chr5;685701;685900;chr5.me_idx.5_351_2_200_6.gene_TPPP;6;+	0.46378	0.263662	0.46811	0.35611	0.368802	0.289061	0.498893	0.326699	0.425259	0.405553	0.326823	0.49518	0.561417	0.37848	0.332781
chr3;98195401;98195800;chr3.me_idx.3_13257_3_400_7.gene_OR5H15;7;+	0.93703	0.994539	0.972692	0.964379	0.969744	0.952088	0.929351	0.914869	0.918463	0.962307	0.982211	0.959125	0.951505	0.955779	0.949175
chr22;44031701;44031900;chr22.me_idx.22_8143_2_200_9.gene_PARVB;9;+	0.895062	0.908249	0.84566	0.892567	0.890415	0.958572	0.915563	0.949727	0.961569	0.970476	0.963244	0.971239	0.929802	0.935476	0.955116
chr4;165234601;165234800;chr4.me_idx.4_18705_2_200_5.gene_KLHL2;5;+	0.958914	0.975818	0.958645	0.948475	0.952649	0.941599	0.935094	0.931564	0.9442	0.930342	0.92063	0.92689	0.916172	0.934064	0.939178
chr8;2974501;2974700;chr8.me_idx.8_946_2_200_9.gene_CSMD1;9;+	0.67465	0.807793	0.701168	0.676083	0.681772	0.624247	0.624467	0.679289	0.701002	0.644215	0.693738	0.677993	0.666882	0.708831	0.63655
chr9;136688601;136688900;chr9.me_idx.9_19396_3_300_10.gene_N/A;10;+	0.0988829	0.466139	0.199372	0.307053	-0.000508743	0.0703417	0.0474023	0.0262836	0.198607	-0.104881	-0.105765	0.0654886	0.290107	0.0562018	0.0985534
chr1;201916101;201916400;chr1.me_idx.1_30352_2_300_7.gene_LMOD1;7;+	0.645029	0.786416	0.754147	0.751569	0.702861	0.725089	0.700129	0.674774	0.668438	0.715728	0.686838	0.587613	0.773139	0.710565	0.608577
chr11;76934701;76935000;chr11.me_idx.11_13997_2_300_5.gene_ACER3;5;+	0.975708	0.946411	0.940894	0.979305	0.976015	0.976135	0.973814	0.983295	0.983871	0.964151	0.980076	0.977689	0.974181	0.975484	0.986241
chr5;135765101;135765400;chr5.me_idx.5_15476_3_300_5.gene_N/A;5;+	0.784664	0.87045	0.63542	0.781379	0.73876	0.820179	0.750566	0.773695	0.762499	0.944831	0.802293	0.826808	0.757234	0.682529	0.70438
chr3;196209801;196210000;chr3.me_idx.3_25361_2_200_8.gene_ZDHHC19;8;+	0.938105	0.678303	0.92713	0.93491	0.926242	0.883666	0.923159	0.925417	0.911933	0.923381	0.86227	0.854238	0.917205	0.89739	0.906049
chr20;44777001;44777200;chr20.me_idx.20_7777_2_200_6.gene_RIMS4;6;+	0.0831223	0.335146	0.110658	0.200202	0.0568318	0.418636	0.398116	0.521587	0.724347	0.636225	0.308526	0.258907	0.152861	0.39758	0.453391
chr9;113400401;113400900;chr9.me_idx.9_12409_5_500_21.gene_ALAD;21;+	0.753802	0.768564	0.70525	0.808486	0.787466	0.63745	0.563932	0.632323	0.671208	0.59258	0.759749	0.633522	0.55926	0.470636	0.662917
chr19;48053601;48053800;chr19.me_idx.19_15091_2_200_6.gene_PLA2G4C;6;+	0.904849	0.970874	0.914158	0.938325	0.929519	0.945334	0.909879	0.925535	0.905611	0.970729	0.955463	0.959304	0.920995	0.884785	0.909571
chr16;27528101;27528300;chr16.me_idx.16_7156_2_200_5.gene_GTF3C1;5;+	0.851197	0.953209	0.890287	0.878311	0.887313	0.873433	0.893761	0.879286	0.885563	0.974868	0.905576	0.937612	0.909445	0.911221	0.892978
chr10;126088301;126088500;chr10.me_idx.10_20836_2_200_5.gene_ADAM12;5;+	0.61281	0.545642	0.573508	0.566831	0.638831	0.750049	0.715961	0.673429	0.787692	0.66797	0.642641	0.63549	0.624252	0.731039	0.638608
chr6;157907501;157907800;chr6.me_idx.6_21296_3_300_7.gene_SNX9;7;+	0.934293	0.969874	0.864703	0.833391	0.929874	0.93096	0.90329	0.824674	0.941914	0.925381	0.860743	0.923462	0.784341	0.897576	0.818733
chr13;93337601;93338000;chr13.me_idx.13_8336_3_400_5.gene_GPC6;5;+	0.92696	0.960701	0.959864	0.930987	0.885256	0.962404	0.945588	0.915987	0.913773	0.98285	0.91212	0.959792	0.915152	0.914256	0.870582
chr13;25383101;25383300;chr13.me_idx.13_1294_2_200_6.gene_ATP8A2;6;+	0.634475	0.563288	0.717712	0.679489	0.666558	0.621446	0.641594	0.482822	0.619964	0.657869	0.492654	0.603568	0.593958	0.658869	0.436676
chr1;237289001;237289300;chr1.me_idx.1_37086_3_300_7.gene_RYR2;7;+	0.686469	0.604035	0.684124	0.70725	0.644569	0.722921	0.687499	0.668564	0.62706	0.63962	0.682941	0.639425	0.660289	0.633465	0.653439
chr16;69782201;69782400;chr16.me_idx.16_12892_2_200_5.gene_WWP2;5;+	0.875538	0.958406	0.906693	0.846665	0.897592	0.870645	0.855334	0.822432	0.88357	0.918514	0.884595	0.920695	0.840069	0.89495	0.886709
chr9;83769701;83770000;chr9.me_idx.9_7585_2_300_6.gene_GKAP1;6;+	0.92088	0.880078	0.930443	0.961431	0.916558	0.907148	0.92079	0.921739	0.907056	0.971859	0.912299	0.938222	0.933742	0.92197	0.933645
chr10;126249301;126249500;chr10.me_idx.10_20872_2_200_7.gene_ADAM12;7;+	0.816266	0.951743	0.795291	0.789649	0.821184	0.847869	0.81359	0.844941	0.824581	0.776026	0.752702	0.806499	0.835397	0.833436	0.805373
chr4;81675901;81676300;chr4.me_idx.4_10700_3_400_6.gene_RP11-689K5.3;6;+	0.173644	-0.196553	0.216952	0.417204	0.55121	0.0614545	0.106514	0.237586	0.164141	0.106434	-0.0555894	-0.101386	0.353428	0.0690316	0.30592
chr5;24574001;24574400;chr5.me_idx.5_4218_3_400_14.gene_CDH10;RP11-116O11.1;14;+	0.963664	0.97235	0.951906	0.958555	0.944108	0.968219	0.967445	0.959878	0.956812	0.961763	0.975319	0.971486	0.953602	0.957771	0.949295
chr8;107257001;107257200;chr8.me_idx.8_15203_2_200_9.gene_ANGPT1;9;+	0.902221	0.949345	0.933059	0.842196	0.870932	0.925635	0.897014	0.84327	0.842357	0.952338	0.886291	0.897321	0.868259	0.87034	0.840217
chr20;61774301;61774500;chr20.me_idx.20_11809_2_200_9.gene_CDH4;9;+	0.934014	0.869589	0.954184	0.930885	0.937882	0.903951	0.933003	0.924831	0.928008	0.939294	0.902128	0.934614	0.923635	0.913493	0.916422
chr21;37084901;37085100;chr21.me_idx.21_3766_2_200_7.gene_TTC3;7;+	0.974943	0.970147	0.944492	0.968846	0.967912	0.962067	0.943018	0.978326	0.978663	0.938276	0.95518	0.952644	0.934424	0.940732	0.969673
chr16;17192501;17192700;chr16.me_idx.16_5369_2_200_5.gene_XYLT1;5;+	0.981544	0.988218	0.974696	0.985811	0.983362	0.96975	0.966602	0.971169	0.969036	0.9864	0.98602	0.975586	0.972558	0.974328	0.976865
chr12;117699901;117700100;chr12.me_idx.12_16979_2_200_5.gene_KSR2;5;+	0.938475	0.963468	0.862816	0.941911	0.935742	0.949837	0.886915	0.920617	0.916905	0.972575	0.945629	0.939697	0.88707	0.88066	0.907989
chr17;81011401;81011600;chr17.me_idx.17_19918_2_200_5.gene_N/A;5;+	0.98032	0.992307	0.981078	0.979123	0.978918	0.940814	0.972777	0.94784	0.962159	0.977276	0.938411	0.955962	0.942458	0.956042	0.959854
chr18;76838901;76839300;chr18.me_idx.18_9918_4_400_6.gene_ZNF236;6;+	0.365014	0.311206	0.378631	0.835329	0.548342	-0.0209376	0.242915	0.505019	0.363394	0.411402	0.22699	0.370839	0.557205	0.547876	0.643967
chr12;2903701;2904100;chr12.me_idx.12_962_4_400_15.gene_TULP3;15;+	0.960469	0.991041	0.963807	0.953218	0.962382	0.977438	0.970511	0.938347	0.968831	0.983269	0.946336	0.975862	0.937311	0.974601	0.940904
chr4;37292801;37293000;chr4.me_idx.4_6395_2_200_7.gene_NWD2;7;+	0.894155	0.941669	0.878237	0.899534	0.877394	0.949775	0.911473	0.89825	0.891731	0.935941	0.912309	0.928135	0.920186	0.895343	0.888784
chr12;123618101;123618400;chr12.me_idx.12_18586_3_300_9.gene_DDX55;9;+	0.807316	0.638368	0.789333	0.812384	0.810414	0.833504	0.885676	0.878552	0.855425	0.920524	0.914444	0.845327	0.839906	0.836501	0.87399
chr5;133969201;133969400;chr5.me_idx.5_15070_2_200_11.gene_N/A;11;+	0.217378	0.0964049	-0.00857205	0.102458	0.298091	0.0909094	0.206987	0.0502307	0.122435	0.404438	0.0441422	0.0727056	0.0787974	0.303774	0.238186
chr12;586601;586900;chr12.me_idx.12_236_2_300_9.gene_NINJ2;9;+	0.841108	0.934784	0.93313	0.917515	0.939974	0.789879	0.765238	0.810214	0.814637	0.919949	0.902685	0.919139	0.929007	0.928098	0.900507
chr3;58217501;58217800;chr3.me_idx.3_9192_3_300_11.gene_N/A;11;+	0.664428	0.848122	0.618748	0.759817	0.222762	0.582008	0.534621	0.599137	0.463177	0.716915	0.67969	0.216208	0.539337	0.125761	0.182065
chr21;41921901;41922100;chr21.me_idx.21_4742_2_200_7.gene_C2CD2;7;+	0.687968	0.929354	0.868536	0.64982	0.719481	0.820492	0.707063	0.555081	0.687	0.888865	0.715984	0.72481	0.556419	0.730908	0.564989
chr20;51429601;51429900;chr20.me_idx.20_9499_2_300_7.gene_NFATC2;7;+	0.967169	0.984997	0.964695	0.971396	0.965116	0.931615	0.961627	0.950587	0.956414	0.984293	0.968555	0.971626	0.941709	0.95256	0.954327
chr1;53028901;53029400;chr1.me_idx.1_14222_5_500_7.gene_SCP2;7;+	0.94565	0.465131	0.919246	0.939457	0.950696	0.894874	0.926822	0.950764	0.950089	0.907475	0.934055	0.926813	0.876814	0.921313	0.938053
chr8;14999801;15000000;chr8.me_idx.8_3351_2_200_6.gene_SGCZ;6;+	0.917522	0.94838	0.947909	0.891789	0.888444	0.95772	0.946319	0.93441	0.924009	0.971431	0.961766	0.950195	0.942496	0.935864	0.904473
chr7;132843001;132843200;chr7.me_idx.7_19577_2_200_5.gene_CHCHD3;AC009518.8;5;+	0.958488	0.974637	0.904313	0.948766	0.946543	0.982715	0.947967	0.961328	0.953893	0.95169	0.978303	0.975383	0.935538	0.921371	0.960298
chr5;34786701;34786900;chr5.me_idx.5_5206_2_200_7.gene_RAI14;7;+	0.661451	0.743007	0.625257	0.703503	0.652005	0.896198	0.883065	0.808944	0.827657	0.799059	0.825016	0.831866	0.871753	0.827096	0.793276
chr18;63892401;63892600;chr18.me_idx.18_8221_2_200_5.gene_SERPINB2;5;+	0.926719	0.972612	0.867434	0.974646	0.737633	0.869302	0.797507	0.864168	0.778891	0.940947	0.909596	0.761859	0.834551	0.685742	0.669892
chr21;34506901;34507100;chr21.me_idx.21_3185_2_200_5.gene_KCNE1;5;+	0.875911	0.955252	0.823094	0.79519	0.692583	0.896831	0.860151	0.726361	0.759594	0.880807	0.797057	0.73022	0.738546	0.72337	0.634204
chr12;28209401;28209600;chr12.me_idx.12_4895_2_200_7.gene_CCDC91;7;+	0.874433	0.957791	0.935306	0.851931	0.882402	0.905342	0.922731	0.914262	0.916861	0.940751	0.908941	0.942907	0.926538	0.924457	0.928636
chr9;111587501;111587700;chr9.me_idx.9_12134_2_200_8.gene_PTGR1;8;+	0.775985	0.883581	0.809377	0.818614	0.776285	0.818589	0.788983	0.768939	0.814822	0.757288	0.689648	0.792935	0.815927	0.803296	0.769681
chr21;39910801;39911100;chr21.me_idx.21_4342_3_300_5.gene_PCP4;5;+	0.970108	0.991917	0.936295	0.963243	0.967625	0.950898	0.941569	0.946376	0.956983	0.967191	0.905674	0.941442	0.912134	0.929436	0.938761
chr22;38172601;38173600;chr22.me_idx.22_6055_9_1000_24.gene_PLA2G6;24;+	0.447428	0.591253	0.696561	0.727968	0.52376	0.433561	0.43845	0.412596	0.383199	0.63865	0.511401	0.429039	0.583914	0.459482	0.494312
chr13;24135401;24135600;chr13.me_idx.13_1058_2_200_6.gene_SPATA13;RP11-307N16.6;6;+	0.922042	0.914219	0.921723	0.923686	0.927294	0.937572	0.94208	0.944344	0.939615	0.895272	0.934591	0.957063	0.942573	0.92	0.9332
chr5;20474201;20474700;chr5.me_idx.5_3898_3_500_7.gene_CDH18;7;+	0.845264	0.0940461	0.807966	0.767907	0.718034	0.866832	0.811583	0.782779	0.752841	0.925404	0.624439	0.779831	0.721517	0.750368	0.679208
chr14;77125901;77126100;chr14.me_idx.14_7883_2_200_6.gene_RP11-463C8.4;6;+	0.158862	0.166013	0.372522	0.228158	0.0165081	-0.19374	0.36444	0.361774	0.323881	0.521024	0.0504624	0.253044	0.450274	0.434727	0.45166
chr3;124728601;124728800;chr3.me_idx.3_15925_2_200_6.gene_N/A;6;+	0.732742	0.877771	0.802061	0.74063	0.708056	0.690864	0.737479	0.696816	0.737622	0.712547	0.717563	0.754117	0.660967	0.709118	0.677728
chr11;114126601;114127000;chr11.me_idx.11_17690_3_400_5.gene_ZBTB16;5;+	0.904794	0.977346	0.978287	0.949382	0.46773	0.849953	0.882879	0.8363	0.529991	0.980644	0.946906	0.559128	0.954386	0.540364	0.459658
chr16;12496201;12496400;chr16.me_idx.16_4568_2_200_7.gene_SNX29;7;+	0.849477	0.930486	0.928352	0.928445	0.83607	0.82916	0.833284	0.822246	0.825344	0.908477	0.81703	0.869307	0.869612	0.818778	0.820165
chr16;12067701;12068300;chr16.me_idx.16_4430_5_600_9.gene_SNX29;9;+	0.510064	0.811494	0.57657	0.553145	0.411762	0.545508	0.507181	0.454947	0.38503	0.768403	0.717082	0.708861	0.454258	0.394613	0.539853
chr16;75269301;75269900;chr16.me_idx.16_14077_6_600_12.gene_N/A;12;+	0.857754	0.753799	0.783728	0.881479	0.82333	0.920854	0.907465	0.946874	0.920284	0.927177	0.932967	0.883821	0.929525	0.887866	0.909465
chr10;29515001;29515400;chr10.me_idx.10_5643_3_400_6.gene_SVIL;6;+	0.976482	0.912558	0.966062	0.96205	0.973583	0.941673	0.965711	0.961464	0.972396	0.939592	0.924697	0.949563	0.949054	0.949184	0.955541
chr22;23129301;23129500;chr22.me_idx.22_2162_2_200_6.gene_RSPH14;6;+	0.951775	0.986455	0.968727	0.954773	0.966238	0.928243	0.946161	0.950777	0.949377	0.966648	0.953635	0.968116	0.962528	0.940398	0.955681
chr12;117787301;117787500;chr12.me_idx.12_17001_2_200_7.gene_KSR2;7;+	0.954797	0.856432	0.934859	0.944454	0.949508	0.930273	0.92369	0.945966	0.951491	0.952305	0.973668	0.961181	0.932553	0.904569	0.929656
chr2;10349401;10349600;chr2.me_idx.2_2558_2_200_8.gene_HPCAL1;8;+	0.381286	0.623529	0.35774	0.560808	0.481838	0.401318	0.208555	0.479785	0.392382	0.461175	0.515859	0.407121	0.48776	0.328812	0.43082
chr3;196272401;196272600;chr3.me_idx.3_25385_2_200_6.gene_PCYT1A;RP11-447L10.1;6;+	0.28299	-0.165147	0.0513351	0.141684	0.296646	0.2803	0.162415	0.131474	0.253786	0.00446032	0.0578819	0.158518	0.362982	0.0799159	0.114663
chr8;99079801;99080000;chr8.me_idx.8_14221_2_200_6.gene_VPS13B;6;+	0.945902	0.961398	0.964576	0.943715	0.948464	0.949062	0.953667	0.94832	0.949192	0.964166	0.950398	0.954202	0.953551	0.937202	0.936116
chr18;4069401;4069800;chr18.me_idx.18_617_3_400_10.gene_DLGAP1;10;+	0.880389	0.881457	0.859642	0.848302	0.786969	0.837522	0.837833	0.792584	0.792102	0.658732	0.753215	0.812521	0.788762	0.77858	0.750573
chr16;57887501;57887700;chr16.me_idx.16_10963_2_200_6.gene_CNGB1;6;+	0.964197	0.97734	0.947092	0.906392	0.929904	0.959241	0.944914	0.907272	0.935413	0.91123	0.89675	0.951541	0.910697	0.916233	0.892941
chr12;6389501;6389700;chr12.me_idx.12_1986_2_200_5.gene_LTBR;5;+	0.880784	0.00746423	0.197367	0.90313	0.892968	0.931582	0.277436	0.883665	0.898869	0.141788	0.916796	0.878371	0.311234	0.245166	0.882245
chr9;114321701;114322000;chr9.me_idx.9_12731_2_300_9.gene_N/A;9;+	0.826363	0.85663	0.920063	0.835012	0.678623	0.849555	0.765967	0.766973	0.726929	0.839052	0.84043	0.742956	0.837448	0.688554	0.657104
chr12;59678401;59678700;chr12.me_idx.12_9482_3_300_6.gene_SLC16A7;6;+	0.742302	0.190288	0.847118	0.797614	0.766268	0.903358	0.906055	0.875105	0.858276	0.957506	0.907843	0.910258	0.874484	0.898201	0.896541
chr10;45152201;45152600;chr10.me_idx.10_7987_3_400_8.gene_RP11-445N18.7;8;+	0.910495	0.857717	0.887007	0.875921	0.900786	0.842461	0.924328	0.8966	0.906924	0.918611	0.894944	0.868926	0.893221	0.898736	0.886827
chr10;14686001;14686200;chr10.me_idx.10_3366_2_200_5.gene_FAM107B;5;+	0.850641	0.912951	0.923216	0.887981	0.876643	0.783826	0.822333	0.832029	0.860441	0.811747	0.822237	0.848541	0.827065	0.816928	0.848425
chr1;148378501;148379100;chr1.me_idx.1_23255_6_600_25.gene_LINC01138;25;+	0.517595	0.426671	0.24169	0.53239	0.0361104	0.647171	0.337113	0.500072	0.0556214	0.572025	0.640639	0.107695	0.0809851	0.124406	0.0380619
chr3;33412201;33412500;chr3.me_idx.3_4894_3_300_7.gene_UBP1;7;+	0.661646	0.916087	0.658495	0.752288	0.782202	0.65076	0.677659	0.696094	0.690981	0.747755	0.727479	0.805025	0.773663	0.7863	0.763808
chr22;22809601;22810200;chr22.me_idx.22_2065_4_600_5.gene_N/A;5;+	0.924468	0.922083	0.860525	0.94393	0.922514	0.972608	0.943252	0.966496	0.962159	0.977698	0.964095	0.965431	0.93852	0.908846	0.951224
chr19;17844101;17844300;chr19.me_idx.19_7611_2_200_5.gene_JAK3;5;+	0.971215	0.957067	0.885537	0.962569	0.971784	0.976444	0.928801	0.965411	0.980877	0.968049	0.966549	0.973199	0.925828	0.940185	0.972777
chr18;58402601;58403000;chr18.me_idx.18_7380_4_400_6.gene_N/A;6;+	0.635117	0.928946	0.428169	0.809123	-0.0995185	0.776112	0.410217	0.576054	0.111279	0.780404	0.796557	0.137812	0.421472	0.029189	-0.0786173
chr8;144088801;144089100;chr8.me_idx.8_20969_2_300_5.gene_N/A;5;+	0.823833	0.803126	0.880301	0.861407	0.78168	0.905983	0.91541	0.871841	0.886306	0.903664	0.908223	0.914238	0.926966	0.908619	0.867825
chr6;39206701;39206900;chr6.me_idx.6_8283_2_200_7.gene_KCNK5;7;+	0.852684	0.921799	0.927991	0.958622	0.946683	0.808285	0.803195	0.816241	0.848123	0.892508	0.933759	0.967624	0.879693	0.905481	0.92757
chr16;374201;374500;chr16.me_idx.16_209_3_300_16.gene_TMEM8A;16;+	0.421044	0.396795	0.669156	0.442179	0.550687	0.625578	0.568077	0.430925	0.509015	0.621812	0.352617	0.666045	0.405785	0.488048	0.56682
chr5;60770801;60771100;chr5.me_idx.5_7692_2_300_5.gene_ELOVL7;5;+	0.656472	0.344361	0.769953	0.688494	0.627978	0.847745	0.788658	0.747908	0.672516	0.889487	0.844252	0.844692	0.874637	0.819251	0.760109
chr8;27655901;27656100;chr8.me_idx.8_5880_2_200_5.gene_SCARA3;5;+	0.979669	0.985624	0.982256	0.983052	0.972624	0.988603	0.9854	0.974671	0.971139	0.992422	0.97318	0.97472	0.98056	0.968469	0.968875
chr15;92065001;92065200;chr15.me_idx.15_12618_2_200_5.gene_SLCO3A1;5;+	0.940515	0.981938	0.961584	0.955027	0.953656	0.949609	0.948827	0.927618	0.933718	0.975006	0.958325	0.959754	0.949458	0.934389	0.932866
chr8;23371501;23371700;chr8.me_idx.8_5150_2_200_10.gene_LOXL2;10;+	0.780206	0.82587	0.738037	0.808308	0.794765	0.788509	0.613829	0.783951	0.773206	0.705935	0.739773	0.858662	0.704853	0.782988	0.827493
chr7;105717201;105717400;chr7.me_idx.7_16561_2_200_7.gene_ATXN7L1;7;+	0.814863	0.725662	0.887536	0.879	0.838012	0.809549	0.835994	0.841032	0.823363	0.830546	0.84878	0.818644	0.860946	0.856354	0.843629
chr2;218319401;218319900;chr2.me_idx.2_29801_3_500_12.gene_PNKD;12;+	0.960148	0.97141	0.952428	0.958011	0.95438	0.95211	0.952149	0.957279	0.949283	0.941441	0.954251	0.953719	0.949797	0.942212	0.953547
chr13;108778401;108778700;chr13.me_idx.13_10540_3_300_10.gene_MYO16;10;+	0.883657	0.950479	0.884183	0.844229	0.837821	0.84386	0.829025	0.854226	0.820412	0.901029	0.857042	0.809997	0.87084	0.7787	0.785185
chr21;38288101;38288300;chr21.me_idx.21_3986_2_200_10.gene_KCNJ15;10;+	0.869186	0.714203	0.574786	0.885669	0.873586	0.919851	0.705019	0.893149	0.884048	0.764102	0.940034	0.947652	0.660449	0.656723	0.860368
chr13;21447101;21447300;chr13.me_idx.13_581_2_200_8.gene_ZDHHC20;8;+	0.937585	0.926829	0.920358	0.908116	0.935582	0.896996	0.914022	0.907008	0.917984	0.898891	0.910903	0.897362	0.919883	0.925105	0.923668
chr21;46643401;46643800;chr22.me_idx.21_6581_4_400_10.gene_PRMT2;10;+	0.4002	0.651116	0.419224	0.635821	0.525129	0.366754	0.361975	0.510643	0.401111	0.830753	0.581745	0.509939	0.581895	0.472289	0.507768
chr20;368401;368600;chr20.me_idx.20_54_2_200_6.gene_N/A;6;+	0.943712	0.952617	0.906037	0.934096	0.930586	0.931592	0.893032	0.932863	0.923708	0.930554	0.954009	0.917461	0.872804	0.878767	0.919189
chr15;89891101;89891600;chr15.me_idx.15_12043_4_500_9.gene_AP3S2;C15orf38-AP3S2;9;+	0.455437	0.950413	0.731705	0.480392	0.342627	0.588804	0.406099	0.305189	0.244138	0.825506	0.502944	0.141837	0.522336	0.273128	0.163437
chr16;84835101;84835300;chr16.me_idx.16_16178_2_200_6.gene_CRISPLD2;6;+	0.854256	0.773476	0.274323	0.70258	0.873261	0.819113	0.374523	0.660092	0.82128	0.344722	0.527385	0.831749	0.27524	0.306276	0.583781
chr15;79406001;79406300;chr15.me_idx.15_10268_2_300_5.gene_TMED3;5;+	0.975152	0.970132	0.954686	0.982723	0.979438	0.938001	0.965551	0.977613	0.978981	0.921817	0.931311	0.938792	0.956736	0.959427	0.979438
chr1;183734701;183735100;chr1.me_idx.1_28613_4_400_5.gene_RGL1;5;+	-0.07713	0.901608	0.321972	0.612763	-0.340829	-0.200762	-0.0991626	0.0810054	0.285643	0.394717	0.153286	-0.109569	0.19186	-0.0549344	-0.304158
chr2;127188201;127188500;chr2.me_idx.2_19614_2_300_5.gene_CYP27C1;5;+	0.585085	0.890693	0.757532	0.560629	0.435265	0.610812	0.694437	0.550906	0.593526	0.696971	0.654318	0.562531	0.65265	0.517293	0.422624
chr12;28304101;28304300;chr12.me_idx.12_4899_2_200_7.gene_CCDC91;7;+	0.184015	0.208736	0.225541	0.186616	0.2508	0.390325	0.353573	0.218488	0.195844	0.453591	0.246354	0.238942	0.332631	0.218138	0.131301
chr9;33113001;33113200;chr9.me_idx.9_3599_2_200_5.gene_B4GALT1;5;+	0.966041	0.973505	0.949174	0.953545	0.964949	0.957979	0.957614	0.955215	0.965904	0.971939	0.966923	0.963392	0.954553	0.96138	0.962184
chr3;195087401;195088200;chr3.me_idx.3_24964_8_800_37.gene_XXYLT1;37;+	0.837348	0.907681	0.594009	0.816842	0.697522	0.811226	0.711295	0.838106	0.692539	0.769942	0.826703	0.749265	0.740683	0.506152	0.653442
chr16;7065201;7065400;chr16.me_idx.16_3259_2_200_5.gene_RBFOX1;5;+	0.948804	0.908874	0.890956	0.947602	0.941041	0.951941	0.935401	0.939588	0.95612	0.950902	0.937959	0.943455	0.912285	0.9193	0.946266
chr5;180313401;180314900;chr5.me_idx.5_23763_14_1500_75.gene_GFPT2;75;+	0.928033	0.972921	0.893269	0.820502	0.959791	0.923764	0.914636	0.827198	0.952502	0.931985	0.843836	0.937617	0.824808	0.925121	0.831954
chr3;71179101;71179300;chr3.me_idx.3_10921_2_200_6.gene_FOXP1;6;+	0.742414	0.860456	0.846841	0.715598	0.71843	0.791439	0.79523	0.746735	0.776928	0.877206	0.788453	0.8207	0.776752	0.804217	0.731925
chr22;36919901;36920100;chr22.me_idx.22_5580_2_200_6.gene_CSF2RB;6;+	0.973947	0.98901	0.939638	0.962981	0.909951	0.955269	0.948457	0.931569	0.8944	0.973678	0.957728	0.878274	0.937328	0.918367	0.856775
chr5;146518301;146518500;chr5.me_idx.5_17400_2_200_5.gene_N/A;5;+	0.963174	0.972083	0.935549	0.970638	0.952727	0.965327	0.947317	0.963239	0.950829	0.961015	0.959653	0.960099	0.925099	0.941805	0.946333
chr9;6730101;6730400;chr9.me_idx.9_997_3_300_6.gene_RP11-146B14.1;AL513412.1;6;+	0.823669	0.637619	0.564828	0.782195	0.877143	0.679679	0.542036	0.77513	0.859597	0.337833	0.688254	0.745222	0.443983	0.509258	0.785702
chr9;131507101;131507300;chr9.me_idx.9_16891_2_200_5.gene_POMT1;5;+	0.937147	0.879504	0.929261	0.939758	0.941514	0.94515	0.951965	0.941612	0.959777	0.974369	0.920908	0.947232	0.961099	0.963025	0.960974
chr6;3073501;3073700;chr6.me_idx.6_839_2_200_6.gene_RIPK1;6;+	0.951004	0.944672	0.896777	0.959693	0.957005	0.940809	0.929077	0.948615	0.942552	0.927029	0.910303	0.932643	0.908952	0.918226	0.931908
chr1;205530201;205530500;chr1.me_idx.1_31364_3_300_6.gene_CDK18;6;+	0.746807	0.661422	0.825425	0.821589	0.747456	0.661317	0.649398	0.688839	0.662297	0.83076	0.673092	0.75479	0.703006	0.737414	0.732403
chr3;21721101;21721300;chr3.me_idx.3_3551_2_200_5.gene_ZNF385D;5;+	0.837228	0.891785	0.812219	0.804049	0.811179	0.864905	0.825063	0.77033	0.788801	0.889279	0.803087	0.862586	0.777525	0.801547	0.737572
chr22;37365801;37366000;chr22.me_idx.22_5718_2_200_7.gene_ELFN2;7;+	0.910482	0.988781	0.980947	0.922557	0.974089	0.920326	0.920125	0.862633	0.913457	0.983454	0.950022	0.983135	0.956495	0.973073	0.927907
chr13;110442001;110442400;chr13.me_idx.13_10944_3_400_7.gene_COL4A2;7;+	0.815991	0.951137	0.937475	0.903394	0.879199	0.71445	0.821208	0.76839	0.807759	0.912353	0.880046	0.904912	0.917844	0.8775	0.875687
chr17;73405601;73405800;chr17.me_idx.17_16122_2_200_7.gene_SDK2;7;+	0.224564	0.879874	0.608466	0.793835	0.763834	0.286589	0.292213	0.331071	0.288528	0.681578	0.70399	0.779508	0.510685	0.609973	0.762754
chr1;233999301;233999700;chr1.me_idx.1_36211_4_400_8.gene_SLC35F3;8;+	0.464141	0.851675	0.681374	0.349689	0.468609	0.702857	0.642483	0.482735	0.464893	0.905048	0.731034	0.810436	0.626975	0.637365	0.40085
chr1;231037601;231037800;chr1.me_idx.1_35655_2_200_5.gene_FAM89A;5;+	0.953278	0.98337	0.947527	0.959416	0.904503	0.961629	0.948227	0.951023	0.923267	0.965414	0.967613	0.950736	0.958012	0.92388	0.926288
chr6;49572101;49572300;chr6.me_idx.6_10014_2_200_5.gene_N/A;5;+	0.950062	0.99081	0.952149	0.957942	0.872849	0.959459	0.938049	0.950597	0.927345	0.933359	0.96381	0.95752	0.936933	0.867148	0.916961
chr8;39906001;39906200;chr8.me_idx.8_7625_2_200_6.gene_RP11-44K6.3;IDO1;6;+	0.647376	0.801275	0.770249	0.673679	0.791506	0.640574	0.692334	0.712992	0.749821	0.784525	0.5933	0.680658	0.709965	0.738188	0.685558
chr9;104112801;104113100;chr9.me_idx.9_11154_3_300_6.gene_SMC2;6;+	0.804175	0.895551	0.939032	0.858926	0.624972	0.871977	0.900584	0.820566	0.689782	0.966042	0.946974	0.722415	0.932375	0.698618	0.570029
chr6;161078701;161078900;chr6.me_idx.6_22050_2_200_7.gene_MAP3K4;7;+	0.589974	0.815266	0.700954	0.629983	0.742206	0.537467	0.781725	0.608149	0.64442	0.770919	0.709197	0.605666	0.696098	0.732394	0.691363
chr10;99824701;99824900;chr10.me_idx.10_15866_2_200_7.gene_ABCC2;7;+	0.775947	0.066566	0.618261	0.675751	0.772752	0.263828	0.728685	0.671563	0.776865	0.294302	0.0962894	0.275227	0.48383	0.58688	0.694393
chr19;49036701;49037100;chr19.me_idx.19_15530_4_400_19.gene_CTB-60B18.6;CGB1;19;+	0.675163	0.888722	0.676837	0.603262	0.58392	0.496699	0.654399	0.523656	0.642207	0.636656	0.563901	0.57745	0.665208	0.66127	0.515568
chr3;41811301;41811900;chr3.me_idx.3_5925_4_600_7.gene_ULK4;7;+	0.973012	0.969946	0.976169	0.974403	0.982634	0.963413	0.981518	0.970382	0.970945	0.980429	0.971054	0.969661	0.976397	0.975748	0.972251
chr8;6538301;6538500;chr8.me_idx.8_1582_2_200_5.gene_MCPH1;ANGPT2;5;+	0.979588	0.993389	0.925257	0.978809	0.980827	0.98705	0.951964	0.975731	0.983517	0.976475	0.987764	0.979456	0.942944	0.952004	0.975171
chr6;110966601;110966900;chr6.me_idx.6_15475_2_300_5.gene_GTF3C6;5;+	0.831231	0.91657	0.870051	0.749994	0.824921	0.926897	0.891486	0.886444	0.903003	0.937885	0.905116	0.965679	0.899314	0.923757	0.907798
chr5;179632301;179633000;chr5.me_idx.5_23470_7_700_51.gene_N/A;51;+	0.707922	0.783105	0.703169	0.631468	0.604383	0.722206	0.664685	0.447419	0.640875	0.562583	0.452669	0.508588	0.550941	0.57107	0.408026
chr16;55760201;55761200;chr16.me_idx.16_10452_9_1000_38.gene_N/A;38;+	0.855578	0.94498	0.917971	0.92257	0.878952	0.797741	0.811322	0.820496	0.799147	0.951519	0.860241	0.815393	0.82169	0.772805	0.841905
chr15;40808001;40808600;chr15.me_idx.15_3371_6_600_19.gene_ZFYVE19;19;+	0.969149	0.912199	0.964144	0.96602	0.958403	0.916126	0.96816	0.95822	0.957467	0.984138	0.940737	0.915688	0.957548	0.943871	0.942903
chr7;101462001;101462200;chr7.me_idx.7_15760_2_200_5.gene_COL26A1;5;+	0.641066	0	0.557265	0.509091	0.505172	0.327423	0.431677	0.462013	0.587219	0.764698	0.574793	0.591508	0.591083	0.47102	0.481562
chr9;122180401;122180900;chr9.me_idx.9_13960_4_500_11.gene_MORN5;11;+	0.962283	0.971044	0.915152	0.94463	0.949748	0.914497	0.926319	0.93238	0.953487	0.944688	0.895886	0.915823	0.874134	0.898802	0.932755
chr1;15729101;15729300;chr1.me_idx.1_5740_2_200_7.gene_PLEKHM2;RP11-288I21.1;7;+	0.451743	0.564909	0.591278	0.425214	0.497268	0.469208	0.422161	0.458418	0.404243	0.100262	0.534182	0.303763	0.486499	0.394122	0.371349
chr14;81127601;81127800;chr14.me_idx.14_8400_2_200_5.gene_TSHR;RP11-114N19.3;5;+	0.810678	0.94139	0.878101	0.932841	0.652254	0.835212	0.809358	0.839775	0.709187	0.905573	0.948971	0.787336	0.914799	0.670872	0.690675
chr2;240441801;240442100;chr2.me_idx.2_34386_3_300_9.gene_GPC1;9;+	0.372463	-0.655071	0.10543	0.204146	0.34345	0.181463	0.0553899	0.182491	0.310992	0.325946	0.354722	0.350563	0.102948	0.0722956	0.470526
chr1;64640401;64640600;chr1.me_idx.1_16153_2_200_5.gene_CACHD1;5;+	0.602508	0.203613	0.568176	0.73506	0.625155	0.276208	0.310124	0.670473	0.573619	0.302391	0.701286	0.0381486	0.449211	0.449675	0.632599
chr12;81083701;81083900;chr12.me_idx.12_11546_2_200_5.gene_ACSS3;5;+	0.56779	0.310302	0.781315	0.588163	0.557606	0.273308	0.648513	0.653948	0.550143	0.79716	0.527586	0.568895	0.643761	0.590345	0.50947
chr10;59787301;59787500;chr10.me_idx.10_9647_2_200_5.gene_N/A;5;+	0.381551	0.462066	0.454889	0.477778	0.420043	0.218037	0.194706	0.352399	0.434299	0.500338	0.391756	0.171985	0.303964	0.398565	0.440554
chr15;40097401;40097600;chr15.me_idx.15_3127_2_200_5.gene_BMF;5;+	0.957812	0.980092	0.927138	0.96458	0.948885	0.979843	0.970896	0.978084	0.962403	0.975659	0.986924	0.9749	0.976402	0.967455	0.972222
chr7;150840501;150840800;chr7.me_idx.7_22180_2_300_5.gene_AOC1;5;+	0.945739	0.945845	0.889447	0.811015	0.955488	0.92444	0.92408	0.7827	0.940487	0.927343	0.772623	0.929219	0.701789	0.925119	0.777235
chr18;79531501;79533200;chr18.me_idx.18_10697_14_1700_67.gene_N/A;67;+	0.852678	0.741529	0.895858	0.889616	0.759881	0.720952	0.897512	0.873364	0.806544	0.753511	0.722826	0.731495	0.88896	0.840774	0.810561
chr16;83143001;83143200;chr16.me_idx.16_15638_2_200_7.gene_CDH13;7;+	0.838481	0.92727	0.860472	0.822573	0.798638	0.825977	0.856309	0.84145	0.826459	0.948877	0.881413	0.824832	0.863897	0.829894	0.799449
chr5;32308601;32308800;chr5.me_idx.5_4908_2_200_5.gene_MTMR12;5;+	0.892243	0.951469	0.943448	0.95349	0.950334	0.89765	0.934703	0.903459	0.922196	0.94581	0.956188	0.94324	0.949735	0.948849	0.959986
chr16;5553401;5553600;chr16.me_idx.16_2983_2_200_9.gene_RP11-420N3.3;RP11-420N3.2;9;+	0.805969	0.795467	0.739974	0.80457	0.817301	0.725006	0.692361	0.73633	0.801812	0.865093	0.734564	0.802464	0.782958	0.7642	0.740889
chr20;4720801;4721500;chr20.me_idx.20_1097_6_700_27.gene_N/A;27;+	0.259125	0.483075	0.106146	0.189826	0.342619	0.162785	0.14012	0.267053	0.425149	0.144394	0.223442	0.435273	0.0708584	0.164637	0.279824
chr14;72937401;72937600;chr14.me_idx.14_6930_2_200_5.gene_DCAF4;5;+	0.456165	-0.0503588	0.549232	0.631687	0.538535	0.176488	0.35837	0.537116	0.469812	0.517227	0.568442	0.488016	0.480105	0.343774	0.515283
chr12;4310301;4310500;chr12.me_idx.12_1503_2_200_6.gene_TIGAR;6;+	0.874326	0.897954	0.567326	0.895845	0.891279	0.879526	0.596414	0.932482	0.917547	0.648554	0.957553	0.93852	0.612776	0.604191	0.920331
chr7;40398001;40398200;chr7.me_idx.7_7245_2_200_5.gene_SUGCT;5;+	0.718037	0.541988	0.619402	0.586172	0.497932	0.747725	0.685102	0.630578	0.632677	0.867437	0.613551	0.362515	0.642726	0.499904	0.471609
chr15;99309401;99309600;chr15.me_idx.15_13933_2_200_7.gene_LRRC28;7;+	0.876502	0.832606	0.906139	0.847655	0.878292	0.908632	0.889983	0.839462	0.856187	0.854324	0.883278	0.83715	0.853363	0.865854	0.832842
chr19;8139101;8139300;chr19.me_idx.19_4250_2_200_5.gene_FBN3;ELAVL1;5;+	0.595523	0.403607	0.58741	0.626124	0.658497	0.638154	0.603055	0.581865	0.61634	0.500038	0.482973	0.687359	0.665491	0.627099	0.66442
chr3;9041901;9042100;chr3.me_idx.3_1116_2_200_6.gene_SRGAP3;6;+	0.00455685	0.0739045	-0.0987244	-0.118685	-0.198115	0.183158	-0.0313429	-0.0327709	0.105813	-0.0367031	0.114493	-0.0606366	0.0653218	-0.0527161	0.0852271
chr20;35412401;35412900;chr20.me_idx.20_5984_5_500_16.gene_N/A;16;+	0.590766	0.645051	0.373591	0.430477	0.599613	0.484878	0.717637	0.611104	0.780311	0.502368	0.476238	0.667751	0.679832	0.728729	0.592841
chr4;40929501;40929700;chr4.me_idx.4_7044_2_200_7.gene_APBB2;7;+	0.910681	0.938287	0.926674	0.917152	0.913874	0.921843	0.919077	0.901004	0.898344	0.930216	0.9027	0.852874	0.918072	0.881578	0.888275
chr17;20895701;20896800;chr17.me_idx.17_5775_11_1100_76.gene_CCDC144NL-AS1;CCDC144NL;CCDC144NL-AS1;76;+	0.786761	0.748025	0.78435	0.710422	0.699665	0.863796	0.785345	0.739243	0.803807	0.856112	0.845364	0.732689	0.69896	0.688676	0.653027
chr7;139746801;139747000;chr7.me_idx.7_20518_2_200_5.gene_HIPK2;5;+	0.749035	0.871493	0.780936	0.792468	0.750306	0.92529	0.939998	0.938272	0.923238	0.95106	0.895398	0.909103	0.919281	0.908285	0.912827
chr4;74362001;74362200;chr4.me_idx.4_9906_2_200_7.gene_N/A;7;+	0.921846	0.963935	0.95562	0.969236	0.807766	0.857136	0.907286	0.895152	0.819548	0.946088	0.970125	0.765886	0.952934	0.792168	0.794362
chr11;63138301;63138500;chr11.me_idx.11_9740_2_200_6.gene_SLC22A24;6;+	0.911525	0.943393	0.89411	0.882458	0.857558	0.933173	0.909779	0.889243	0.89265	0.922929	0.877676	0.901436	0.880832	0.810641	0.815212
chr9;134046001;134046300;chr9.me_idx.9_17971_3_300_11.gene_BRD3;11;+	0.9514	0.920499	0.869085	0.931583	0.940358	0.866812	0.880021	0.908514	0.923585	0.924627	0.934036	0.862961	0.850637	0.887964	0.926141
chr1;202154401;202154600;chr1.me_idx.1_30428_2_200_6.gene_PTPN7;6;+	0.81853	0.930291	0.727708	0.830229	0.791837	0.815661	0.740434	0.806308	0.731859	0.750054	0.795822	0.854098	0.791884	0.685139	0.737082
chr11;1246201;1246400;chr11.me_idx.11_703_2_200_7.gene_RP11-532E4.2;MUC5B;7;+	0.922473	0.94256	0.910133	0.907492	0.905921	0.834374	0.877005	0.861232	0.876202	0.951187	0.821778	0.849423	0.863946	0.881085	0.851342
chr16;84777001;84777200;chr16.me_idx.16_16148_2_200_7.gene_USP10;7;+	0.909214	0.879345	0.903821	0.903819	0.912448	0.818037	0.901251	0.90563	0.897026	0.87742	0.853628	0.850582	0.913059	0.871112	0.921151
chr22;48669301;48669600;chr22.me_idx.22_9953_3_300_6.gene_FAM19A5;6;+	0.927024	0.940562	0.927064	0.901762	0.946316	0.912107	0.940654	0.901042	0.931542	0.938883	0.918846	0.92058	0.915664	0.932306	0.912072
chr17;47811301;47812100;chr17.me_idx.17_11351_8_800_15.gene_OSBPL7;15;+	0.828226	0.914558	0.413665	0.872175	0.885051	0.813642	0.560961	0.838085	0.847009	0.777103	0.876133	0.91542	0.596172	0.627751	0.906538
chr10;93624301;93624500;chr10.me_idx.10_14831_2_200_8.gene_PDE6C;8;+	0.836053	0.894107	0.807353	0.738255	0.775109	0.726792	0.756332	0.776812	0.786988	0.862464	0.70787	0.73469	0.821069	0.735184	0.750176
chr15;100117401;100117900;chr15.me_idx.15_14133_5_500_5.gene_ADAMTS17;5;+	0.750782	0.823169	0.868609	0.650325	0.720079	0.65008	0.820356	0.688697	0.756209	0.802758	0.655105	0.636722	0.71545	0.773297	0.591943
chr16;68263101;68263300;chr16.me_idx.16_12517_2_200_5.gene_N/A;5;+	0.792889	0.744661	0.824962	0.823537	0.780372	0.707309	0.804905	0.789479	0.792738	0.850894	0.764678	0.72107	0.861243	0.847617	0.784801
chr19;53526801;53527000;chr19.me_idx.19_16949_2_200_8.gene_ZNF331;8;+	0.779451	0.829582	0.798443	0.738214	0.831984	0.757472	0.719293	0.715996	0.75934	0.415871	0.710903	0.756588	0.716895	0.711468	0.748591
chr4;185606901;185607100;chr4.me_idx.4_21224_2_200_6.gene_SORBS2;6;+	0.886018	0.847116	0.908035	0.900862	0.849247	0.834827	0.877024	0.900235	0.868525	0.908678	0.88224	0.833494	0.893779	0.842441	0.883458
chr12;52166101;52166300;chr12.me_idx.12_7894_2_200_5.gene_N/A;5;+	0.828552	0.954146	0.854346	0.538203	0.886148	0.695122	0.734619	0.535257	0.836793	0.81185	0.445772	0.901411	0.548914	0.793015	0.584076
chr1;165540701;165541100;chr1.me_idx.1_26287_3_400_5.gene_RP11-280O1.2;5;+	0.863495	0.940889	0.853215	0.868083	0.824881	0.961402	0.936431	0.899623	0.894403	0.970088	0.92975	0.940713	0.917764	0.857002	0.839528
chr2;31964001;31964200;chr2.me_idx.2_6150_2_200_5.gene_MEMO1;5;+	0.954136	0.987975	0.932168	0.962616	0.95438	0.953122	0.954469	0.954209	0.958583	0.984171	0.963921	0.966303	0.943788	0.957231	0.958394
chr8;142262601;142263000;chr8.me_idx.8_20110_4_400_10.gene_TSNARE1;10;+	0.888358	0.882389	0.930822	0.724904	0.906321	0.936779	0.934711	0.684737	0.90073	0.98137	0.623467	0.966112	0.766956	0.944901	0.684839
chr2;239940101;239940500;chr2.me_idx.2_34221_4_400_5.gene_N/A;5;+	0.924333	0.957391	0.873421	0.942609	0.914354	0.90367	0.925823	0.934943	0.911945	0.881083	0.937544	0.90901	0.93644	0.889247	0.914757
chr7;112101201;112101500;chr7.me_idx.7_17213_3_300_5.gene_DOCK4;5;+	0.835258	0.753425	0.742071	0.882611	0.852454	0.766978	0.768573	0.857022	0.838867	0.821848	0.8721	0.785495	0.747917	0.740103	0.855302
chr7;67109201;67109500;chr7.me_idx.7_10917_2_300_5.gene_TYW1;5;+	0.945499	0	0.934897	0.959182	0.949193	0.929222	0.94313	0.955428	0.962163	0.9029	0.898195	0.949205	0.945135	0.978201	0.973069
chr5;475601;476800;chr5.me_idx.5_229_12_1200_60.gene_SLC9A3;CTD-2228K2.7;60;+	0.859371	0.605104	0.433209	0.801281	0.736899	0.560919	0.357032	0.749736	0.709263	-0.0018668	0.43118	0.253708	0.313189	0.382983	0.675763
chr1;34813001;34813300;chr1.me_idx.1_10989_3_300_6.gene_N/A;6;+	0.906935	0.97748	0.940601	0.929609	0.902803	0.906896	0.947026	0.908879	0.889701	0.938515	0.94732	0.910115	0.928773	0.911701	0.894186
chr11;36107201;36107400;chr11.me_idx.11_6084_2_200_7.gene_LDLRAD3;7;+	0.91532	0.884072	0.874109	0.920181	0.933297	0.962082	0.942134	0.919995	0.92238	0.964789	0.904698	0.920162	0.930453	0.900771	0.915584
chr1;7848701;7848900;chr1.me_idx.1_3260_2_200_8.gene_UTS2;8;+	0.940689	0.964122	0.9254	0.940305	0.954227	0.948143	0.941918	0.9541	0.970866	0.92739	0.941855	0.966222	0.932658	0.955299	0.96534
chr12;66463801;66464400;chr12.me_idx.12_10158_4_600_7.gene_GRIP1;7;+	0.945622	0.979445	0.934973	0.949686	0.93542	0.911129	0.941948	0.948858	0.95225	0.963232	0.931262	0.901489	0.95092	0.931268	0.937266
chr3;186657801;186658200;chr3.me_idx.3_23592_3_400_5.gene_RP11-573D15.8;5;+	0.866171	0.921971	0.837269	0.878269	0.863432	0.926976	0.920148	0.926737	0.922593	0.890165	0.941545	0.932766	0.922778	0.909462	0.923447
chr4;7433201;7433400;chr4.me_idx.4_2767_2_200_7.gene_SORCS2;PSAPL1;7;+	0.833976	-0.46354	0.682808	0.821233	0.748087	0.837243	0.721281	0.750122	0.746625	0.849231	0.730877	0.791163	0.580631	0.568481	0.673512
chr5;122857901;122858100;chr5.me_idx.5_13716_2_200_7.gene_SNX24;7;+	0.881165	0.752665	0.904223	0.870791	0.897391	0.787921	0.859617	0.84875	0.870337	0.771215	0.774312	0.858678	0.864782	0.897864	0.869162
chr5;170379101;170379400;chr5.me_idx.5_20840_3_300_6.gene_KCNIP1;KCNMB1;6;+	0.819858	0.793311	0.762241	0.75749	0.763403	0.917435	0.816846	0.907208	0.872541	0.857514	0.902864	0.831784	0.778166	0.824808	0.854973
chr7;31619701;31619900;chr7.me_idx.7_6046_2_200_7.gene_CCDC129;7;+	0.679446	0.851152	0.671412	0.745674	0.761843	0.835724	0.679868	0.633633	0.714259	0.808601	0.72939	0.820737	0.743967	0.785828	0.740975
chr2;241115601;241115900;chr2.me_idx.2_34737_3_300_14.gene_PASK;14;+	0.96561	0.990211	0.976909	0.970192	0.968757	0.98274	0.98907	0.981378	0.984747	0.765947	0.983953	0.989888	0.987001	0.987058	0.986756
chr9;130761901;130762100;chr9.me_idx.9_16570_2_200_10.gene_ABL1;10;+	0.687029	0.594529	0.556764	0.595019	0.531474	0.664703	0.554982	0.532444	0.525662	0.711638	0.714996	0.640576	0.432742	0.47274	0.544335
chr13;29339901;29340100;chr13.me_idx.13_1991_2_200_11.gene_MTUS2;11;+	0.88805	0.936407	0.888012	0.931537	0.901762	0.940511	0.892747	0.91064	0.893629	0.927222	0.913506	0.889073	0.929231	0.908746	0.906164
chr12;103775101;103775400;chr12.me_idx.12_13852_2_300_6.gene_NT5DC3;6;+	0.733004	0.783189	0.390439	0.730268	0.767913	0.678433	0.554314	0.742555	0.777141	0.918377	0.761712	0.797327	0.598365	0.606866	0.74354
chr14;102726601;102726800;chr14.me_idx.14_12711_2_200_7.gene_RCOR1;7;+	0.889517	0.895632	0.938805	0.895282	0.920045	0.827471	0.908626	0.872769	0.889344	0.909684	0.888194	0.904462	0.902614	0.900532	0.888565
chr3;3009401;3009600;chr3.me_idx.3_343_2_200_11.gene_CNTN4;11;+	0.914983	0.962623	0.907355	0.927667	0.925019	0.947624	0.927621	0.934059	0.924543	0.935669	0.953742	0.921751	0.937259	0.908013	0.925018
chr22;29088301;29088500;chr22.me_idx.22_3696_2_200_6.gene_KREMEN1;6;+	0.959955	0.962473	0.968106	0.957509	0.861222	0.952092	0.964367	0.950148	0.884654	0.952988	0.947306	0.955157	0.966164	0.958959	0.872091
chr5;5299301;5299700;chr5.me_idx.5_1723_4_400_6.gene_ADAMTS16;6;+	0.795247	0.847062	0.779449	0.83001	0.75509	0.721852	0.85213	0.812696	0.777116	0.710302	0.822074	0.755871	0.810316	0.770186	0.756585
chr8;109114901;109115200;chr8.me_idx.8_15358_3_300_5.gene_TRHR;5;+	0.986434	0.989554	0.995658	0.986354	0.863474	0.988603	0.987316	0.986071	0.911441	0.988567	0.991889	0.9873	0.984212	0.969853	0.893988
chr12;27336601;27336900;chr12.me_idx.12_4774_2_300_7.gene_ARNTL2;7;+	0.945068	0.991459	0.892551	0.972835	0.966454	0.961653	0.893807	0.960753	0.949734	0.960873	0.983524	0.981603	0.898396	0.910908	0.968346
chr1;17098301;17098600;chr1.me_idx.1_6295_2_300_5.gene_PADI2;5;+	0.891257	0.961356	0.826998	0.948735	0.629998	0.803978	0.799537	0.877853	0.594069	0.868478	0.959419	0.187893	0.857692	0.49782	0.519938
chr8;143289001;143289900;chr8.me_idx.8_20530_9_900_59.gene_N/A;59;+	0.712567	0.627631	0.637648	0.697777	0.615257	0.77152	0.777686	0.73748	0.797393	0.896149	0.793674	0.795487	0.758309	0.720461	0.688864
chr3;133630501;133630700;chr3.me_idx.3_17735_2_200_5.gene_TOPBP1;5;+	0.913362	0.977265	0.848927	0.911022	0.903831	0.929905	0.894867	0.906269	0.904782	0.948995	0.918306	0.957687	0.898744	0.874952	0.885952
chr2;222554601;222554900;chr2.me_idx.2_30572_3_300_7.gene_SGPP2;7;+	0.00345114	0.0852869	-0.0534738	0.515458	0.0701523	0.198513	0.0865206	0.118865	0.309405	-0.247973	0.455608	0.392004	-0.0573452	0.118507	0.157938
chr12;129069901;129070400;chr12.me_idx.12_19946_5_500_16.gene_N/A;16;+	0.687214	0.807083	0.823236	0.630706	0.687175	0.970956	0.949788	0.901281	0.958029	0.973888	0.945983	0.961588	0.942163	0.944954	0.888962
chr14;99776601;99776800;chr14.me_idx.14_11697_2_200_5.gene_EML1;5;+	0.850893	0.889829	0.814998	0.787397	0.772825	0.807652	0.81793	0.740386	0.805881	0.809271	0.795897	0.773153	0.719738	0.737059	0.690577
chr3;169549001;169549200;chr3.me_idx.3_21260_2_200_5.gene_MECOM;5;+	0.81811	0.845967	0.832159	0.698699	0.67624	0.74458	0.861475	0.792493	0.76139	0.912407	0.762435	0.598	0.876077	0.83981	0.749176
chr11;83518201;83518400;chr11.me_idx.11_14726_2_200_6.gene_DLG2;6;+	0.245805	0.555176	0.272375	0.231226	0.155323	-0.261773	0.287146	0.263923	0.155775	0.30041	0.0933565	0.143173	0.0908895	0.129106	0.0368263
chr3;128163701;128163900;chr3.me_idx.3_16848_2_200_5.gene_EEFSEC;5;+	0.940943	0.979559	0.9468	0.957409	0.91084	0.909964	0.940138	0.918249	0.890328	0.946349	0.941214	0.940993	0.954561	0.922405	0.91548
chr2;108287801;108288100;chr2.me_idx.2_16854_2_300_6.gene_N/A;6;+	0.493493	0.424443	0.552393	0.512175	0.300715	0.49293	0.59489	0.464712	0.446555	0.431106	0.294651	0.464376	0.556544	0.470536	0.295683
chr11;78455801;78456000;chr11.me_idx.11_14243_2_200_5.gene_NARS2;5;+	0.974175	0.977041	0.967538	0.980042	0.979345	0.973662	0.972739	0.970767	0.976843	0.983581	0.963095	0.977405	0.961505	0.971426	0.972995
chr6;38885001;38885200;chr6.me_idx.6_8231_2_200_6.gene_DNAH8;6;+	0.985208	0.995185	0.981163	0.987664	0.980126	0.989227	0.982581	0.979908	0.978033	0.987748	0.98709	0.96783	0.975045	0.97586	0.969666
chr2;213858801;213859100;chr2.me_idx.2_29089_3_300_5.gene_SPAG16;5;+	0.552174	0.576545	0.650839	0.593307	0.570584	0.570606	0.612428	0.587988	0.503215	0.777634	0.717031	0.489328	0.733083	0.540003	0.564871
chr9;131616801;131617100;chr9.me_idx.9_16961_2_300_5.gene_RAPGEF1;5;+	0.948711	0.688121	0.949096	0.954988	0.9486	0.838564	0.975804	0.9773	0.967129	0.736233	0.863517	0.842422	0.963146	0.962183	0.967168
chr16;11545001;11545200;chr16.me_idx.16_4267_2_200_5.gene_N/A;5;+	0.930151	0.960704	0.883889	0.94926	0.836623	0.923841	0.884354	0.905744	0.850747	0.959515	0.920874	0.791498	0.937219	0.806793	0.821504
chr20;18419001;18419200;chr20.me_idx.20_2844_2_200_6.gene_DZANK1;6;+	0.809044	0.644907	0.744018	0.837443	0.768408	0.598251	0.73704	0.810013	0.772982	0.484442	0.615179	0.719162	0.732389	0.780502	0.779308
chr8;17326301;17327100;chr8.me_idx.8_3633_6_800_8.gene_MTMR7;8;+	0.810758	0.777203	0.944126	0.900889	0.719324	0.885474	0.813351	0.849494	0.735137	0.915057	0.872253	0.730333	0.892748	0.687274	0.73404
chr4;69783201;69783600;chr4.me_idx.4_9546_3_400_5.gene_N/A;5;+	0.830744	0.877417	0.77027	0.791689	0.683682	0.814419	0.804979	0.805598	0.744735	0.82685	0.823286	0.88142	0.81389	0.776264	0.797253
chr22;18150901;18151100;chr22.me_idx.22_763_2_200_6.gene_USP18;6;+	0.870067	0.976878	0.95318	0.964582	0.9642	0.861167	0.855133	0.858121	0.863885	0.95003	0.950854	0.953774	0.945899	0.936046	0.95581
chr9;33956401;33956700;chr9.me_idx.9_3779_2_300_7.gene_UBAP2;7;+	0.872254	0.910727	0.869387	0.861712	0.867522	0.927377	0.893138	0.893497	0.927182	0.876064	0.900029	0.954473	0.866858	0.913056	0.883539
chr3;21614701;21614900;chr3.me_idx.3_3542_2_200_8.gene_ZNF385D;8;+	0.0408206	0.300684	0.195804	-0.048228	0.157088	-0.103044	-0.0361967	0.179044	0.0523004	-0.116871	0.055176	0.0643751	0.171689	0.140995	-0.0588048
chr7;1819001;1819200;chr7.me_idx.7_1084_2_200_10.gene_MAD1L1;10;+	0.552901	0.82756	0.698485	0.619852	0.284518	0.382993	0.485234	0.416441	0.376062	0.797269	0.540257	0.320246	0.65753	0.237952	0.318494
chr10;1460401;1460900;chr10.me_idx.10_525_5_500_17.gene_ADARB2;17;+	0.802799	0.99363	0.887459	0.971957	0.984639	0.87064	0.822514	0.798731	0.843788	0.890812	0.738678	0.990979	0.793163	0.894653	0.90035
chr12;63614001;63614200;chr12.me_idx.12_9808_2_200_5.gene_DPY19L2;5;+	0.610966	0.887435	0.463547	0.473495	0.413336	0.526228	0.40256	0.229317	0.331855	0.612593	0.350678	0.356753	0.365563	0.21238	0.212708
chr11;701601;701800;chr11.me_idx.11_299_2_200_8.gene_TMEM80;8;+	0.885431	0.864182	0.885482	0.861437	0.856753	0.806856	0.91054	0.86858	0.865694	0.876354	0.861575	0.847853	0.866408	0.877677	0.871542
chr2;158222901;158223100;chr2.me_idx.2_23139_2_200_7.gene_CCDC148-AS1;CCDC148;7;+	0.896411	0.879445	0.825266	0.87604	0.881218	0.934573	0.938122	0.937788	0.94809	0.952929	0.93598	0.945981	0.926725	0.92007	0.939419
chr12;7823401;7823600;chr12.me_idx.12_2396_2_200_5.gene_SLC2A14;5;+	0.899118	0.965279	0.898772	0.900101	0.906012	0.910831	0.92004	0.928089	0.929246	0.936508	0.908195	0.937672	0.931912	0.94239	0.914518
chr3;38208401;38208700;chr3.me_idx.3_5427_2_300_5.gene_OXSR1;5;+	0.929999	0.985527	0.87957	0.941123	0.762022	0.956158	0.92669	0.942242	0.809897	0.959172	0.949488	0.95336	0.899193	0.718585	0.787777
chr5;168873101;168873400;chr5.me_idx.5_20576_2_300_5.gene_SLIT3;5;+	0.377295	-0.377608	0.756612	0.0871558	0.409884	0.912418	0.771433	0.634511	0.654198	0.956562	0.817634	0.829101	0.721116	0.700465	0.525719
chr22;37565801;37566000;chr22.me_idx.22_5796_2_200_7.gene_CDC42EP1;7;+	0.651353	0.819059	0.861785	0.70231	0.730176	0.764074	0.707644	0.666358	0.684555	0.944495	0.777245	0.726163	0.786665	0.777524	0.727861
chr5;178465301;178465600;chr5.me_idx.5_23116_2_300_5.gene_COL23A1;5;+	0.930474	0.812933	0.936736	0.931183	0.930464	0.911121	0.933913	0.902327	0.931165	0.864297	0.888157	0.907337	0.880219	0.897091	0.920665
chr1;89644301;89644500;chr1.me_idx.1_18490_2_200_6.gene_RP11-413E1.4;RP11-302M6.4;LRRC8C;6;+	0.939554	0.887959	0.930513	0.917644	0.955009	0.941938	0.946202	0.92985	0.951344	0.930383	0.932727	0.962543	0.938013	0.951052	0.927275
chr12;24865701;24866000;chr12.me_idx.12_4465_2_300_10.gene_BCAT1;10;+	0.681048	0.135258	0.779435	0.771761	0.740595	0.543327	0.710957	0.564425	0.628334	0.770249	0.311876	0.500413	0.621294	0.578439	0.625007
chr3;193581301;193581600;chr3.me_idx.3_24483_3_300_7.gene_N/A;7;+	0.975806	0.987311	0.951499	0.968648	0.983677	0.9719	0.968002	0.966597	0.975457	0.973929	0.976472	0.982259	0.96207	0.964379	0.970421
chr5;168058001;168058200;chr5.me_idx.5_20402_2_200_6.gene_TENM2;6;+	0.978149	0.970073	0.983593	0.982469	0.976853	0.985795	0.98348	0.982204	0.978754	0.985447	0.979257	0.987713	0.98461	0.982956	0.978985
chr2;152425601;152426100;chr2.me_idx.2_22654_4_500_5.gene_FMNL2;5;+	0.869473	0.733013	0.716819	0.880115	0.827488	0.724393	0.8243	0.853343	0.872601	0.7288	0.434963	0.656654	0.778298	0.791625	0.858028
chr2;31048901;31049100;chr2.me_idx.2_6057_2_200_5.gene_GALNT14;5;+	0.973863	0.985979	0.978131	0.974267	0.970845	0.975531	0.970771	0.963517	0.962405	0.983892	0.973538	0.97014	0.963514	0.951501	0.947338
chr19;15831301;15831500;chr19.me_idx.19_6850_2_200_7.gene_UCA1;AC004510.3;7;+	0.781682	0.206947	0.763835	0.720978	0.791984	0.82009	0.860692	0.765731	0.807015	0.799897	0.782352	0.735584	0.809103	0.791018	0.760971
chr9;98508301;98508700;chr9.me_idx.9_10547_4_400_20.gene_GABBR2;20;+	0.887842	0.902208	0.906792	0.91532	0.895898	0.921046	0.869556	0.895043	0.896315	0.83271	0.939232	0.906267	0.879917	0.889453	0.902923
chr22;22712901;22713100;chr22.me_idx.22_2042_2_200_6.gene_IGLV3-21;6;+	0.803296	0.90064	0.874735	0.906007	0.870951	0.829913	0.8608	0.822244	0.808306	0.817696	0.845511	0.820757	0.863217	0.845274	0.841715
chr3;28902401;28902600;chr3.me_idx.3_4329_2_200_7.gene_N/A;7;+	0.933433	0.978829	0.949836	0.944304	0.954166	0.958574	0.953334	0.956215	0.93327	0.984161	0.974572	0.942222	0.962692	0.929305	0.941166
chr1;230100601;230100800;chr1.me_idx.1_35386_2_200_7.gene_GALNT2;7;+	0.960197	0.985962	0.962352	0.9487	0.962677	0.981089	0.97497	0.982373	0.982329	0.97955	0.982235	0.976791	0.965991	0.969299	0.982181
chr1;17389801;17390100;chr1.me_idx.1_6353_2_300_9.gene_PADI6;9;+	0.765792	0.793389	0.817213	0.715487	0.79882	0.693891	0.763786	0.605518	0.745256	0.83215	0.773059	0.788916	0.713526	0.788742	0.617221
chr13;51935901;51936100;chr13.me_idx.13_5115_2_200_6.gene_ATP7B;6;+	0.638379	0.868198	0.61567	0.595561	0.672362	0.538744	0.446461	0.57502	0.511767	0.307266	0.748407	0.685617	0.572838	0.419855	0.516626
chr5;178858701;178858900;chr5.me_idx.5_23226_2_200_6.gene_N/A;6;+	0.887651	0.823985	0.927407	0.90122	0.869474	0.917506	0.86002	0.88587	0.861313	0.835401	0.912776	0.903333	0.813954	0.769044	0.846681
chr17;33698101;33698400;chr17.me_idx.17_7717_3_300_5.gene_ASIC2;5;+	0.972737	0.986786	0.97353	0.972807	0.962959	0.98558	0.976452	0.968304	0.96466	0.983174	0.979365	0.97828	0.963607	0.961445	0.958858
chr13;98806501;98806700;chr13.me_idx.13_9134_2_200_5.gene_DOCK9;5;+	0.931923	0.891413	0.836673	0.950254	0.92651	0.890837	0.896595	0.935148	0.929956	0.869505	0.900068	0.89441	0.870817	0.903801	0.939678
chr5;39339801;39340000;chr5.me_idx.5_5743_2_200_10.gene_C9;10;+	0.828792	0.967907	0.764373	0.824139	0.832365	0.906073	0.821971	0.834981	0.814727	0.881357	0.913114	0.912225	0.793022	0.721643	0.816442
chr10;68515501;68515800;chr10.me_idx.10_10587_3_300_12.gene_SLC25A16;12;+	0.724975	0.478758	0.559176	0.668526	0.716669	0.714329	0.651044	0.595266	0.763837	0.837152	0.708258	0.782414	0.520675	0.758642	0.68316
chr7;11077501;11077700;chr7.me_idx.7_3326_2_200_5.gene_PHF14;5;+	0.961971	0.835744	0.965385	0.963724	0.949077	0.969005	0.96781	0.961548	0.957695	0.957607	0.961244	0.966836	0.971667	0.957683	0.95355
chr1;6252901;6253100;chr1.me_idx.1_2729_2_200_5.gene_GPR153;5;+	0.905538	0.970814	0.912282	0.870703	0.819125	0.889427	0.886161	0.81559	0.84143	0.927101	0.796874	0.84609	0.854111	0.805451	0.788147
chr7;102128201;102128400;chr7.me_idx.7_15996_2_200_7.gene_CUX1;7;+	0.797417	0.841464	0.668717	0.786318	0.757287	0.84516	0.830892	0.864592	0.897327	0.796252	0.761061	0.823853	0.850679	0.855361	0.873941
chr17;48397301;48397500;chr17.me_idx.17_11488_2_200_6.gene_SKAP1;6;+	0.172016	-0.259688	0.259016	0.268738	0.263772	0.263343	0.272466	0.159021	0.0888411	0.30081	0.0986908	0.345573	0.338326	0.239968	0.0926578
chr17;20160801;20161100;chr17.me_idx.17_5660_2_300_5.gene_SPECC1;5;+	0.983989	0.990989	0.969184	0.982327	0.98295	0.987846	0.976543	0.97456	0.977024	0.9646	0.973421	0.986144	0.963651	0.966034	0.973424
chr9;127646701;127646900;chr9.me_idx.9_15249_2_200_9.gene_STXBP1;9;+	0.197202	0.472895	-0.0787482	0.317731	0.247916	0.677512	-0.301646	0.54461	0.703613	-0.361843	0.641287	0.772561	-0.328395	-0.436813	0.636307
chr7;28993901;28994100;chr7.me_idx.7_5481_2_200_8.gene_CTB-113D17.1;8;+	0.875721	0.934676	0.860719	0.877329	0.874021	0.893491	0.873443	0.902564	0.883347	0.929672	0.901369	0.908547	0.848503	0.849673	0.866383
chr1;7417601;7417800;chr1.me_idx.1_3115_2_200_7.gene_CAMTA1;7;+	0.593663	0.582385	0.606486	0.546812	0.630452	0.352594	0.545389	0.569343	0.488138	0.364415	0.562876	0.615572	0.441196	0.415324	0.497303
chr9;544401;544600;chr9.me_idx.9_90_2_200_5.gene_KANK1;5;+	0.814509	0.857976	0.898361	0.897195	0.848716	0.865612	0.892499	0.843501	0.796503	0.962716	0.830954	0.879708	0.890218	0.882894	0.852957
chr16;89405001;89405200;chr16.me_idx.16_18748_2_200_9.gene_ANKRD11;RP1-168P16.2;9;+	0.966824	0.978689	0.948397	0.967812	0.96608	0.940787	0.960491	0.967047	0.954407	0.961149	0.949483	0.937146	0.958365	0.943035	0.960658
chr19;6921801;6922300;chr19.me_idx.19_3827_3_500_5.gene_ADGRE1;5;+	0.856469	0.792041	0.875438	0.816859	0.862332	0.915418	0.915071	0.87865	0.913403	0.944158	0.909573	0.936946	0.853707	0.919788	0.896648
chr16;6723801;6724200;chr16.me_idx.16_3194_4_400_6.gene_RP11-420N3.3;RBFOX1;6;+	0.883918	0.983159	0.901867	0.896297	0.875625	0.910769	0.880572	0.860051	0.870373	0.945258	0.942713	0.918437	0.889693	0.878761	0.851089
chr6;158183501;158183700;chr6.me_idx.6_21390_2_200_7.gene_GTF2H5;7;+	0.543578	0.503706	0.710019	0.676449	0.625637	0.676144	0.521691	0.586337	0.608723	0.426796	0.682746	0.559925	0.566219	0.646945	0.593192
chr5;163901;164100;chr5.me_idx.5_45_2_200_10.gene_PLEKHG4B;10;+	0.953897	0.965898	0.969749	0.952603	0.950054	0.950351	0.959216	0.945272	0.953225	0.967331	0.962506	0.978949	0.964058	0.959312	0.958153
chr4;7478601;7478900;chr4.me_idx.4_2781_2_300_7.gene_SORCS2;7;+	0.794477	0.878487	0.896356	0.787488	0.786204	0.793398	0.851109	0.792004	0.749923	0.775789	0.689894	0.760291	0.808596	0.766493	0.733398
chr19;56586701;56587000;chr19.me_idx.19_17946_2_300_5.gene_ZNF470;5;+	0.820213	0.839426	0.790896	0.795379	0.77611	0.844222	0.853676	0.833198	0.831602	0.945251	0.865538	0.776661	0.856168	0.853107	0.791735
chr1;201197101;201197300;chr1.me_idx.1_30143_2_200_7.gene_IGFN1;7;+	0.931152	0.906182	0.958832	0.93285	0.896941	0.883517	0.937066	0.909891	0.884798	0.934286	0.905572	0.801068	0.904448	0.888645	0.860761
chr13;110460801;110461100;chr13.me_idx.13_10952_2_300_6.gene_COL4A2;COL4A2-AS2;6;+	0.902361	0.968028	0.874245	0.91756	0.844361	0.940695	0.898596	0.881367	0.878407	0.893895	0.930847	0.870144	0.88667	0.855707	0.851372
chr12;1378201;1378400;chr12.me_idx.12_425_2_200_6.gene_ERC1;6;+	0.982616	-0.239034	0.975408	0.977434	0.977147	0.96254	0.983128	0.98317	0.977031	0.959572	0.963399	0.920306	0.978054	0.969426	0.972502
chr19;6771701;6772100;chr19.me_idx.19_3788_3_400_5.gene_N/A;5;+	0.480509	0.424152	0.539614	0.608084	0.360232	0.478488	0.313505	0.511913	0.416308	0.218274	0.334757	0.390956	0.628114	0.284781	0.393612
chr10;98432901;98433100;chr10.me_idx.10_15685_2_200_5.gene_HPS1;5;+	0.966233	0.996177	0.942197	0.972493	0.964421	0.974369	0.955865	0.965883	0.954269	0.989397	0.987345	0.985853	0.950359	0.938654	0.972481
chr1;224327101;224327300;chr1.me_idx.1_34024_2_200_6.gene_NVL;6;+	0.332889	0.179435	0.461831	0.357637	0.542334	0.277262	0.162573	0.300587	0.359656	0.343265	0.452433	0.457236	0.362416	0.35687	0.450508
chr20;57221101;57221300;chr20.me_idx.20_10528_2_200_6.gene_BMP7;6;+	0.92639	0.971903	0.878005	0.896374	0.847523	0.926083	0.903964	0.838334	0.853365	0.941984	0.811263	0.856991	0.848023	0.820576	0.826842
chr2;7021401;7021600;chr2.me_idx.2_1651_2_200_6.gene_RNF144A;6;+	0.84049	0.92333	0.839475	0.831642	0.841207	0.978064	0.9699	0.977987	0.976131	0.986356	0.980839	0.982219	0.969025	0.966322	0.979294
chr1;22054401;22054600;chr1.me_idx.1_7844_2_200_5.gene_CDC42;5;+	0.245246	0.667575	-0.044028	0.0632198	0.240576	0.10895	0.0603521	-0.0350419	0.283334	-0.114016	0.106434	0.126024	0.360567	0.243099	0.138828
chr6;98879701;98879900;chr6.me_idx.6_14098_2_200_5.gene_FBXL4;5;+	0.750632	0.956332	0.848925	0.695322	0.650269	0.851785	0.775708	0.749632	0.713951	0.923216	0.810756	0.849833	0.717878	0.724086	0.754184
chr3;122579601;122579800;chr3.me_idx.3_15553_2_200_5.gene_PARP15;5;+	0.899832	0.91278	0.911969	0.926217	0.94322	0.854329	0.900254	0.893736	0.892035	0.942848	0.892421	0.935081	0.935854	0.926392	0.917731
chr6;135644901;135645100;chr6.me_idx.6_17914_2_200_8.gene_LINC00271;8;+	0.920514	0.9632	0.887448	0.903899	0.844637	0.952549	0.877788	0.891937	0.844837	0.899347	0.923721	0.913577	0.874186	0.834665	0.838709
chr6;158561601;158561800;chr6.me_idx.6_21487_2_200_5.gene_TMEM181;5;+	0.745254	0.749978	0.811187	0.822652	0.846275	0.697613	0.67453	0.677735	0.769614	0.786522	0.756538	0.851784	0.740364	0.779043	0.757518
chr16;30108901;30109100;chr16.me_idx.16_7847_2_200_6.gene_GDPD3;RP11-455F5.4;6;+	0.513277	0	0.432674	0.304554	0.427035	0.350446	0.470237	0.43854	0.446741	0.568692	0.502945	0.614943	0.264937	0.319878	0.506671
chr10;70309801;70310000;chr10.me_idx.10_11037_2_200_6.gene_LRRC20;6;+	0.86819	0.927371	0.858404	0.911053	0.87607	0.577604	0.815082	0.864738	0.864071	0.771674	0.791801	0.699279	0.800062	0.880391	0.82634
chr5;43495401;43495900;chr5.me_idx.5_6186_5_500_9.gene_C5orf34;RP11-159F24.3;9;+	0.919658	0.941307	0.886299	0.930078	0.904761	0.867237	0.827033	0.927463	0.905686	0.813558	0.893634	0.881432	0.841618	0.828785	0.915301
chr6;41754901;41755100;chr6.me_idx.6_8786_2_200_5.gene_N/A;5;+	0.762017	0.672055	0.723497	0.835306	0.699548	0.728618	0.723064	0.769167	0.716061	0.77862	0.763916	0.707862	0.779006	0.632297	0.764661
chr4;153169801;153170000;chr4.me_idx.4_17513_2_200_7.gene_TRIM2;7;+	0.91611	0.723218	0.937509	0.911174	0.903402	0.588677	0.9353	0.965758	0.954248	0.502035	0.711776	0.59594	0.93198	0.921901	0.95051
chr4;26854901;26855100;chr4.me_idx.4_5604_2_200_5.gene_N/A;5;+	0.680692	0.738793	0.665768	0.514445	0.66492	0.854684	0.834415	0.705817	0.821282	0.890916	0.736654	0.774164	0.717173	0.862346	0.765479
chr2;229598401;229598700;chr2.me_idx.2_31432_2_300_5.gene_DNER;5;+	0.972647	0.996679	0.967114	0.976029	0.966207	0.980886	0.963958	0.960048	0.962495	0.969132	0.963924	0.97575	0.962259	0.954563	0.955888
chr9;27449701;27450000;chr9.me_idx.9_3118_2_300_5.gene_MOB3B;5;+	0.774519	0.578963	0.724825	0.809514	0.696623	0.780491	0.827161	0.788547	0.740268	0.850284	0.830148	0.749426	0.820631	0.703625	0.723515
chr1;75126601;75127600;chr1.me_idx.1_17125_9_1000_22.gene_N/A;22;+	0.460463	0.45538	0.652547	0.527554	0.411552	0.851322	0.870544	0.797939	0.858814	0.795319	0.721662	0.798939	0.821079	0.824058	0.745074
chr10;35500101;35500300;chr10.me_idx.10_6728_2_200_5.gene_CCNY;5;+	0.942791	0.928061	0.900095	0.935926	0.947934	0.921045	0.911066	0.921219	0.937144	0.954966	0.922632	0.968803	0.870155	0.911839	0.940756
chr16;70645401;70645600;chr16.me_idx.16_13137_2_200_5.gene_IL34;5;+	0.908726	0.869313	0.862853	0.911119	0.906254	0.915883	0.915348	0.909836	0.898808	0.970558	0.933741	0.91204	0.925429	0.88334	0.894046
chr15;101350601;101350800;chr15.me_idx.15_14486_2_200_8.gene_PCSK6;8;+	0.829431	0.619108	0.911781	0.780629	0.799632	0.849967	0.842807	0.695101	0.81665	0.892215	0.844211	0.852063	0.765507	0.832652	0.711226
chr12;49477001;49477300;chr12.me_idx.12_7216_2_300_5.gene_SPATS2;5;+	0.921457	0.967042	0.902344	0.921184	0.923154	0.91645	0.926107	0.931398	0.935726	0.959669	0.952275	0.939019	0.906097	0.92482	0.936062
chr21;39496201;39496400;chr21.me_idx.21_4257_2_200_12.gene_SH3BGR;12;+	0.776399	0.842474	0.787488	0.807002	0.763017	0.722189	0.795332	0.776191	0.744679	0.761265	0.775379	0.864934	0.77602	0.713967	0.790166
chr13;96984001;96984200;chr13.me_idx.13_8738_2_200_5.gene_LINC00359;5;+	0.791499	0.939218	0.720784	0.554881	0.794883	0.879299	0.724148	0.46392	0.85197	0.826006	0.418788	0.874074	0.447979	0.740843	0.548337
chr11;112225801;112226100;chr11.me_idx.11_17377_3_300_7.gene_N/A;7;+	0.72804	0.801866	0.793764	0.731863	0.774219	0.792872	0.693302	0.641511	0.781821	0.586691	0.54762	0.766848	0.705307	0.70537	0.655561
chr5;134207101;134207300;chr5.me_idx.5_15132_2_200_6.gene_PPP2CA;CTD-2410N18.4;CTD-2410N18.5;6;+	0.77875	0.38362	0.780303	0.801369	0.784636	0.919315	0.931257	0.923295	0.924374	0.939311	0.914173	0.891457	0.90614	0.922386	0.918439
chr9;133957101;133957400;chr9.me_idx.9_17932_3_300_10.gene_VAV2;10;+	0.768181	0.814435	0.752322	0.654695	0.842784	0.655534	0.67096	0.479652	0.712429	0.815318	0.469868	0.80152	0.579259	0.651148	0.548953
chr3;27443001;27443500;chr3.me_idx.3_4179_5_500_14.gene_SLC4A7;14;+	0.865043	0.980162	0.926224	0.927014	0.914194	0.88434	0.85647	0.843239	0.815953	0.912435	0.921107	0.85916	0.884746	0.81933	0.844704
chr21;41898701;41898900;chr21.me_idx.21_4737_2_200_5.gene_C2CD2;5;+	0.830437	0.597549	0.76183	0.801204	0.73142	0.760239	0.851612	0.834964	0.79326	0.821228	0.829817	0.792099	0.839881	0.7387	0.802799
chr18;57560301;57560500;chr18.me_idx.18_7201_2_200_5.gene_FECH;5;+	0.901499	0.932233	0.895044	0.907678	0.887181	0.797466	0.918368	0.89617	0.880887	0.762222	0.813082	0.866698	0.921651	0.866377	0.879334
chr17;67616801;67617000;chr17.me_idx.17_15103_2_200_7.gene_PITPNC1;7;+	0.809187	0.882975	0.881824	0.880829	0.876392	0.814917	0.862698	0.857011	0.825562	0.918401	0.876441	0.868961	0.832704	0.828052	0.839699
chr1;43596701;43596900;chr1.me_idx.1_12805_2_200_6.gene_PTPRF;6;+	0.81138	0.494611	0.659897	0.787832	0.721439	0.758985	0.767264	0.759954	0.725629	0.618187	0.668784	0.607484	0.714985	0.668982	0.692122
chr12;130712501;130712700;chr12.me_idx.12_20317_2_200_7.gene_RP11-662M24.2;RIMBP2;7;+	0.923508	0.943875	0.933438	0.946223	0.950487	0.899176	0.896336	0.924378	0.914102	0.956903	0.955537	0.953834	0.93888	0.946727	0.950445
chr19;6595501;6595800;chr19.me_idx.19_3735_2_300_9.gene_N/A;9;+	0.883251	0.981143	0.674032	0.926572	0.900669	0.903726	0.681243	0.857555	0.880942	0.773064	0.942815	0.930947	0.624779	0.651745	0.865409
chr10;29582801;29583100;chr10.me_idx.10_5680_3_300_5.gene_SVIL;5;+	0.912159	0.88392	0.936798	0.887289	0.897456	0.931376	0.931799	0.917916	0.927976	0.923642	0.926684	0.929905	0.910061	0.929506	0.905073
chr5;13829601;13829900;chr5.me_idx.5_2966_2_300_6.gene_DNAH5;6;+	0.94448	0.967976	0.878689	0.956996	0.8761	0.960978	0.935143	0.96062	0.919952	0.961177	0.971224	0.969893	0.938342	0.9305	0.915072
chr22;48660801;48661000;chr22.me_idx.22_9944_2_200_7.gene_FAM19A5;7;+	0.802081	0.692152	0.822394	0.751592	0.654818	0.820882	0.815633	0.755837	0.684061	0.895377	0.746789	0.683154	0.792798	0.719506	0.698013
chr15;41642401;41642600;chr15.me_idx.15_3589_2_200_5.gene_N/A;5;+	0.718455	0.885968	0.776225	0.729982	0.738292	0.840331	0.75682	0.757381	0.732574	0.827226	0.757382	0.80947	0.7835	0.795902	0.747995
chr7;55385101;55385300;chr7.me_idx.7_9548_2_200_5.gene_LANCL2;5;+	0.929682	0.978345	0.912096	0.93533	0.922888	0.956869	0.912302	0.938684	0.931764	0.968628	0.952658	0.955548	0.913897	0.921722	0.939102
chr20;25046801;25047100;chr20.me_idx.20_4068_3_300_10.gene_ACSS1;10;+	0.927509	0.880555	0.950718	0.92354	0.932331	0.916653	0.938631	0.926724	0.927425	0.948591	0.903312	0.895361	0.95347	0.948547	0.932586
chr20;63772901;63773200;chr20.me_idx.20_13084_3_300_15.gene_ZBTB46;15;+	0.340862	0.213042	0.304648	0.328367	0.179446	0.463144	0.419258	0.226952	0.323853	0.731161	0.163388	0.224633	0.273838	0.412906	0.311242
chr1;16910901;16911100;chr1.me_idx.1_6214_2_200_9.gene_N/A;9;+	0.869844	0.755125	0.945199	0.915374	0.918285	0.616674	0.890971	0.80642	0.823699	0.931688	0.891424	0.879389	0.891921	0.906294	0.896083
chr10;93631501;93631700;chr10.me_idx.10_14834_2_200_10.gene_PDE6C;10;+	0.853111	0.906579	0.927039	0.906509	0.903548	0.867372	0.851137	0.841573	0.853726	0.919855	0.940808	0.919721	0.900758	0.886565	0.881631
chr2;101770201;101770400;chr2.me_idx.2_15842_2_200_7.gene_MAP4K4;7;+	0.916	0.6767	0.930069	0.898761	0.910086	0.881792	0.935797	0.889403	0.922249	0.939061	0.93356	0.928805	0.925044	0.929542	0.904514
chr20;47187801;47188000;chr20.me_idx.20_8309_2_200_5.gene_EYA2;5;+	0.844279	0.827096	0.787566	0.937527	0.792443	0.875735	0.824335	0.851192	0.740962	0.863047	0.871414	0.752091	0.806498	0.698855	0.754749
chr7;4977501;4977700;chr7.me_idx.7_2228_2_200_5.gene_N/A;5;+	0.828085	0.881333	0.919491	0.823067	0.936954	0.770756	0.926486	0.731171	0.877464	0.959105	0.729501	0.941975	0.754558	0.922967	0.797626
chr11;103165301;103165500;chr11.me_idx.11_16477_2_200_5.gene_DYNC2H1;5;+	0.817267	0.951442	0.849972	0.860513	0.813809	0.891996	0.814284	0.794154	0.792901	0.948604	0.917296	0.893453	0.833498	0.832122	0.770204
chr20;4786801;4787000;chr20.me_idx.20_1116_2_200_6.gene_RASSF2;6;+	0.87873	0.781443	0.878598	0.826338	0.864393	0.825189	0.837067	0.819887	0.875209	0.808942	0.85001	0.870436	0.820367	0.844129	0.823955
chr6;169572201;169572400;chr6.me_idx.6_24044_2_200_8.gene_WDR27;8;+	0.956046	0.944021	0.95926	0.953471	0.917648	0.964815	0.96454	0.956469	0.948734	0.961952	0.948801	0.95607	0.964578	0.950648	0.947125
chr16;4804501;4805100;chr16.me_idx.16_2776_6_600_15.gene_GLYR1;15;+	0.205821	-0.0625231	0.132674	0.218731	0.101086	0.134108	0.199845	0.0422549	0.209626	-0.279051	0.377239	0.25519	0.188623	0.0333762	0.19039
chr2;86495301;86495500;chr2.me_idx.2_13465_2_200_6.gene_N/A;6;+	0.859353	0.977974	0.809439	0.844783	0.790071	0.848096	0.835111	0.85223	0.843099	0.887514	0.846907	0.863441	0.858683	0.79053	0.804882
chr10;126047301;126047600;chr10.me_idx.10_20823_3_300_5.gene_ADAM12;5;+	0.910194	0.969605	0.917472	0.903642	0.890136	0.878401	0.896167	0.870634	0.884853	0.939291	0.844958	0.855617	0.875994	0.884257	0.833139
chr8;23011701;23011900;chr8.me_idx.8_5054_2_200_5.gene_RHOBTB2;RP11-875O11.1;5;+	0.549874	0.845587	0.701584	0.492294	0.645686	0.595413	0.633635	0.538743	0.570112	0.778201	0.728088	0.698056	0.735087	0.685849	0.637739
chr9;104109401;104109600;chr9.me_idx.9_11153_2_200_6.gene_SMC2;6;+	0.967771	0.995826	0.986606	0.962585	0.957992	0.985633	0.973349	0.959568	0.96841	0.991283	0.984604	0.98368	0.964065	0.973561	0.966096
chr5;154307501;154307700;chr5.me_idx.5_18751_2_200_6.gene_GALNT10;6;+	0.897648	0.970999	0.902199	0.902032	0.930869	0.946881	0.944413	0.937048	0.938838	0.925092	0.943622	0.951289	0.947044	0.949663	0.940357
chr4;22507901;22508100;chr4.me_idx.4_4982_2_200_8.gene_ADGRA3;8;+	0.946873	0.978811	0.932496	0.965069	0.947323	0.974217	0.931399	0.950629	0.949765	0.963514	0.966565	0.98279	0.950889	0.939945	0.960772
chr2;132651101;132651400;chr2.me_idx.2_20740_3_300_7.gene_LYPD1;7;+	0.810415	0.862039	0.663016	0.787309	0.344826	0.927577	0.658855	0.873418	0.311635	0.842056	0.906684	0.364633	0.62416	0.318607	0.196213
chr9;132900601;132900800;chr9.me_idx.9_17395_2_200_5.gene_TSC1;5;+	0.705625	0.876075	0.87159	0.834965	0.933952	0.653215	0.640184	0.65541	0.706529	0.917505	0.773147	0.922452	0.721949	0.87917	0.818602
chr10;76990901;76991100;chr10.me_idx.10_12420_2_200_5.gene_KCNMA1;5;+	0.972672	0.984483	0.981483	0.978904	0.924113	0.973399	0.975962	0.968014	0.937994	0.986272	0.975096	0.942533	0.969946	0.937875	0.922435
chr2;168970301;168970600;chr2.me_idx.2_24273_2_300_5.gene_ABCB11;5;+	0.972693	0.981937	0.918375	0.974413	0.970571	0.975395	0.943892	0.973221	0.972002	0.978619	0.978209	0.978681	0.936125	0.94531	0.964317
chr16;4268201;4268400;chr16.me_idx.16_2487_2_200_5.gene_TFAP4;5;+	0.758929	0.877586	0.796008	0.785303	0.810964	0.742582	0.806454	0.809384	0.837919	0.742527	0.76634	0.801937	0.881836	0.843538	0.838482
chr6;162899301;162899600;chr6.me_idx.6_22346_3_300_9.gene_PACRG;9;+	0.385009	0.398684	0.637777	0.463077	0.454335	0.397003	0.502874	0.313547	0.483398	0.734287	0.453853	0.578477	0.500572	0.262338	0.108778
chr7;154969301;154969500;chr7.me_idx.7_23303_2_200_6.gene_PAXIP1;6;+	0.821744	0.874117	0.8541	0.781593	0.777347	0.962496	0.948605	0.955053	0.936592	0.983624	0.953009	0.938211	0.927584	0.952096	0.927594
chr11;21172301;21172800;chr11.me_idx.11_4536_4_500_5.gene_NELL1;5;+	0.971546	0.983725	0.941105	0.943542	0.955821	0.976155	0.959055	0.939361	0.958369	0.991256	0.93431	0.959667	0.930878	0.937913	0.927002
chr11;17227701;17227900;chr11.me_idx.11_3810_2_200_8.gene_N/A;8;+	0.195363	0.0318437	-0.00610957	-0.021047	0.158984	-0.147561	0.174625	0.00175501	0.165099	0.368906	0.122308	-0.124635	-0.0945587	0.0293714	0.00334075
chr16;84573301;84573500;chr16.me_idx.16_16074_2_200_7.gene_COTL1;7;+	0.967808	0.976538	0.940277	0.9739	0.96782	0.957592	0.944846	0.966514	0.966495	0.967611	0.957396	0.951697	0.95689	0.940755	0.965413
chr6;38246401;38246700;chr6.me_idx.6_8163_2_300_5.gene_BTBD9;5;+	0.547092	0.314534	0.670792	0.700523	0.59624	0.794748	0.684561	0.587967	0.502983	0.796778	0.773166	0.747307	0.687886	0.676767	0.594716
chr1;119745601;119745900;chr1.me_idx.1_22082_3_300_6.gene_N/A;6;+	0.980151	0.941058	0.954015	0.980196	0.970735	0.973825	0.966948	0.965887	0.969853	0.975946	0.94224	0.969205	0.95035	0.958514	0.953639
chr2;191285401;191285700;chr2.me_idx.2_26682_2_300_8.gene_MYO1B;8;+	0.931923	0.945298	0.935154	0.959363	0.947295	0.932185	0.881915	0.910451	0.918086	0.874327	0.932663	0.966125	0.873907	0.881552	0.930141
chr14;99555801;99556100;chr14.me_idx.14_11569_3_300_6.gene_CCDC85C;6;+	0.291536	0.330589	0.396335	0.211817	0.283037	0.979289	0.904624	0.960426	0.961471	0.913693	0.963371	0.973969	0.889446	0.874188	0.949563
chr11;133081301;133082400;chr11.me_idx.11_21747_10_1100_53.gene_OPCML;53;+	0.510625	0.752697	0.252523	0.496039	0.327123	0.742468	0.65108	0.634152	0.642003	0.918443	0.67764	0.714588	0.639546	0.63898	0.627093
chr8;127149201;127149400;chr8.me_idx.8_17376_2_200_9.gene_N/A;9;+	0.683381	0.7461	0.756673	0.683106	0.584321	0.790641	0.7221	0.705648	0.630304	0.863662	0.710312	0.629964	0.724594	0.651232	0.606061
chr3;169162401;169162600;chr3.me_idx.3_21223_2_200_5.gene_MECOM;5;+	0.840573	0.967542	0.866019	0.863675	0.857095	0.917476	0.869201	0.827198	0.840455	0.960968	0.940836	0.956033	0.892872	0.868444	0.874096
chr3;16850501;16850700;chr3.me_idx.3_3095_2_200_5.gene_N/A;5;+	0.888124	0.983714	0.952494	0.910334	0.534817	0.85802	0.893333	0.851578	0.587173	0.940202	0.912449	0.649521	0.921531	0.725882	0.54588
chr10;1324901;1325300;chr10.me_idx.10_481_3_400_10.gene_ADARB2;10;+	0.879326	0.90895	0.891771	0.910425	0.863247	0.805093	0.867656	0.833076	0.790313	0.910493	0.911681	0.822437	0.854378	0.821926	0.820938
chr19;36231901;36232100;chr19.me_idx.19_11495_2_200_6.gene_ZNF565;ZNF146;6;+	0.800978	0.935555	0.882107	0.823263	0.839859	0.83711	0.874207	0.865304	0.875412	0.901179	0.855192	0.874901	0.863065	0.906383	0.866883
chr15;93056201;93056500;chr15.me_idx.15_12877_3_300_10.gene_RGMA;10;+	0.578314	0.7969	0.641006	0.528707	0.624944	0.781341	0.759102	0.756263	0.753842	0.825458	0.802554	0.785392	0.775619	0.75462	0.776555
chr6;152619801;152620100;chr6.me_idx.6_20358_3_300_5.gene_SYNE1;5;+	0.9467	0.957779	0.89294	0.946486	0.963247	0.950647	0.920463	0.947265	0.954104	0.96745	0.965586	0.961706	0.899904	0.931995	0.945964
chr1;145730301;145730700;chr1.me_idx.1_22819_4_400_5.gene_CD160;5;+	0.82093	0.875964	0.866649	0.82155	0.847162	0.828463	0.841447	0.804716	0.823695	0.933205	0.927974	0.860226	0.877263	0.865846	0.871096
chr6;148945601;148945800;chr6.me_idx.6_19589_2_200_6.gene_UST;6;+	0.915754	0.973425	0.956508	0.879633	0.784559	0.893688	0.916976	0.87024	0.860496	0.943671	0.879116	0.812434	0.910397	0.797711	0.784399
chr18;58402201;58402500;chr18.me_idx.18_7379_3_300_8.gene_N/A;8;+	0.660014	0.838924	0.61644	0.642701	0.00813585	0.84673	0.648794	0.696333	0.0166233	0.714695	0.850323	0.245949	0.646553	0.00623021	-0.0122149
chr13;113510901;113511800;chr13.me_idx.13_12220_9_900_39.gene_TMCO3;RP11-230F18.6;TMCO3;39;+	0.7352	0.971056	0.638121	0.789801	0.768274	0.960901	0.870196	0.909685	0.943213	0.920824	0.959526	0.957276	0.864056	0.875385	0.93169
chr3;13554501;13554700;chr3.me_idx.3_2398_2_200_6.gene_FBLN2;6;+	0.928301	0.963121	0.945891	0.928761	0.873502	0.92795	0.896617	0.893377	0.884013	0.958901	0.908287	0.890719	0.880388	0.84542	0.875062
chr9;119288901;119289100;chr9.me_idx.9_13295_2_200_6.gene_BRINP1;6;+	0.750799	0.714097	0.628134	0.742249	0.592269	0.493723	0.426304	0.495298	0.497167	0.405431	0.144491	0.0727596	0.347337	0.348085	0.383681
chr4;770901;771100;chr4.me_idx.4_197_2_200_6.gene_RP11-440L14.1;6;+	0.288733	-0.0954952	0.679886	0.430149	0.48658	-0.282558	0.642154	0.267287	0.330007	-0.125579	0.105308	0.600253	0.453519	0.537339	0.391849
chr19;4033601;4033800;chr19.me_idx.19_2523_2_200_12.gene_PIAS4;12;+	0.708523	0.852345	0.774317	0.712646	0.72028	0.89166	0.839753	0.838947	0.839648	0.891134	0.86838	0.910607	0.793952	0.82751	0.846555
chr17;13019501;13019800;chr17.me_idx.17_4040_3_300_5.gene_N/A;5;+	0.930894	0.953061	0.939713	0.957377	0.958701	0.894875	0.924667	0.913152	0.923477	0.918512	0.960563	0.943833	0.933114	0.927766	0.943984
chr4;168260301;168260600;chr4.me_idx.4_18965_3_300_7.gene_DDX60;7;+	0.959692	0.990194	0.942031	0.963829	0.958674	0.975425	0.968277	0.968943	0.958245	0.978667	0.97998	0.968108	0.961671	0.952509	0.965608
chr8;142670201;142670600;chr8.me_idx.8_20293_4_400_22.gene_N/A;22;+	0.956564	0.896923	0.943806	0.959024	0.930708	0.942464	0.950957	0.951553	0.956891	0.954512	0.959477	0.951332	0.951299	0.94874	0.947471
chr22;25176401;25176700;chr22.me_idx.22_2851_2_300_5.gene_KIAA1671;5;+	0.65425	0.696753	0.319181	0.6645	0.781598	0.663702	0.305541	0.520073	0.600109	0.435198	0.73538	0.748538	0.396455	0.382694	0.661146
chr21;42564901;42565100;chr21.me_idx.21_4996_2_200_7.gene_SLC37A1;7;+	0.849283	0.905723	0.71154	0.837905	0.835998	0.96366	0.861322	0.94049	0.932999	0.902038	0.951261	0.957866	0.842473	0.837196	0.923789
chr8;108382301;108382600;chr8.me_idx.8_15315_2_300_9.gene_N/A;9;+	0.709058	0.843457	0.44752	0.631494	0.614322	0.45166	0.540644	0.529264	0.606113	0.599001	0.684443	0.649358	0.529819	0.428149	0.537727
chr16;68541201;68541400;chr16.me_idx.16_12616_2_200_5.gene_ZFP90;5;+	0.888877	0.890509	0.848102	0.898551	0.90994	0.833811	0.869346	0.870438	0.904102	0.861738	0.808778	0.858903	0.86321	0.895298	0.885253
chr14;61406701;61407100;chr14.me_idx.14_5086_3_400_6.gene_PRKCH;6;+	0.888424	0.955038	0.854158	0.826346	0.621502	0.908916	0.807249	0.640196	0.693857	0.784934	0.45886	0.66439	0.593857	0.6601	0.567196
chr11;18173701;18173900;chr11.me_idx.11_4063_2_200_5.gene_MRGPRX4;RP11-113D6.6;5;+	0.921157	0.953098	0.858662	0.782423	0.871545	0.936804	0.887069	0.814279	0.894643	0.921466	0.789609	0.92038	0.81442	0.874546	0.801438
chr20;32367101;32367300;chr20.me_idx.20_5258_2_200_6.gene_ASXL1;6;+	0.588045	0.178423	0.692929	0.521423	0.631074	0.326388	0.510086	0.498309	0.525176	0.399463	0.49463	0.47973	0.543795	0.587845	0.616174
chr10;98705701;98705900;chr10.me_idx.10_15715_2_200_5.gene_HPSE2;5;+	0.83028	0.758896	0.829908	0.753205	0.861388	0.829823	0.849087	0.828247	0.803953	0.905818	0.845129	0.882346	0.800107	0.807751	0.75945
chr4;3403301;3403500;chr4.me_idx.4_1479_2_200_6.gene_RGS12;6;+	0.855409	0.930484	0.882595	0.92199	0.928305	0.869766	0.892004	0.853786	0.875524	0.919325	0.927562	0.916797	0.888857	0.893139	0.906287
chr13;28084601;28084800;chr13.me_idx.13_1810_2_200_6.gene_FLT3;6;+	0.886003	0.823884	0.89824	0.909854	0.892913	0.79287	0.857164	0.858738	0.861425	0.914691	0.85014	0.914199	0.877179	0.884898	0.864479
chr2;240883201;240883400;chr2.me_idx.2_34622_2_200_5.gene_N/A;5;+	0.965203	0.980755	0.980273	0.97497	0.970273	0.924021	0.976905	0.965178	0.963141	0.968973	0.953897	0.956292	0.974981	0.967044	0.961198
chr20;47774901;47775300;chr20.me_idx.20_8472_3_400_7.gene_SULF2;7;+	0.489123	0.370005	0.558979	0.410106	0.437434	0.871872	0.916626	0.844864	0.851751	0.964369	0.819648	0.807397	0.889328	0.829514	0.76873
chr9;469001;469400;chr9.me_idx.9_71_3_400_6.gene_RP11-165F24.3;6;+	0.857712	0.917932	0.756651	0.843775	0.924285	0.888492	0.813711	0.818548	0.890216	0.945075	0.81567	0.918282	0.780536	0.835217	0.867622
chr6;168001101;168001400;chr6.me_idx.6_23588_3_300_11.gene_KIF25;11;+	0.509312	0.946142	0.973586	0.952082	0.964525	0.563542	0.555638	0.508668	0.529094	0.98823	0.953179	0.963339	0.965131	0.973465	0.961692
chr8;103744101;103744300;chr8.me_idx.8_14899_2_200_5.gene_RIMS2;5;+	0.912756	0.979937	0.904107	0.933824	0.933184	0.934137	0.932965	0.924558	0.928532	0.914744	0.944527	0.941007	0.940489	0.927795	0.924661
chr21;40791501;40791700;chr21.me_idx.21_4470_2_200_11.gene_DSCAM;11;+	0.891983	0.835172	0.82031	0.879392	0.895912	0.924951	0.839386	0.88633	0.906586	0.849285	0.875196	0.859695	0.814815	0.836939	0.866152
chr2;136950301;136950600;chr2.me_idx.2_21313_2_300_5.gene_THSD7B;5;+	0.960486	0.969818	0.96604	0.96219	0.965014	0.954033	0.952682	0.957747	0.951838	0.954135	0.955809	0.961269	0.964027	0.946424	0.954486
chr14;61473901;61474200;chr14.me_idx.14_5101_2_300_5.gene_PRKCH;5;+	0.862621	0.964511	0.936042	0.925639	-0.0355031	0.789771	0.818374	0.802235	0.00970396	0.921086	0.915404	0.146295	0.922807	0.0866319	0.0219356
chr1;230111101;230111300;chr1.me_idx.1_35393_2_200_5.gene_GALNT2;5;+	0.904969	0.840055	0.789738	0.904384	0.888477	0.892379	0.825091	0.909998	0.905956	0.730845	0.896846	0.866935	0.812066	0.822173	0.906259
chr7;3872101;3872400;chr7.me_idx.7_1833_3_300_5.gene_SDK1;5;+	0.961295	0.969707	0.973063	0.964977	0.928647	0.971153	0.963563	0.954711	0.939109	0.952809	0.969348	0.95947	0.947291	0.933379	0.930913
chr20;10402001;10402200;chr20.me_idx.20_1859_2_200_5.gene_MKKS;5;+	0.930209	0.903416	0.82467	0.932917	0.955302	0.879308	0.8547	0.919265	0.934782	0.873238	0.937063	0.931312	0.880956	0.881397	0.957293
chr22;43467001;43467800;chr22.me_idx.22_8006_8_800_22.gene_MPPED1;22;+	0.680296	0.929512	0.27827	0.931986	-0.0417239	0.646501	0.417491	0.681119	0.256833	0.853946	0.816032	-0.0184034	0.542918	0.0568359	0.000108384
chr16;6321001;6321300;chr16.me_idx.16_3121_2_300_6.gene_RP11-420N3.3;RBFOX1;6;+	0.952223	0.982087	0.947205	0.969875	0.960021	0.958527	0.937534	0.940516	0.952655	0.983961	0.939488	0.97017	0.925794	0.941166	0.937156
chr14;102972601;102973200;chr14.me_idx.14_12809_6_600_12.gene_CDC42BPB;12;+	0.593702	0.722064	0.716475	0.562592	0.527578	0.631119	0.540444	0.301684	0.493908	0.53429	0.217343	0.658934	0.295002	0.55335	0.230068
chr13;25584101;25584300;chr13.me_idx.13_1323_2_200_6.gene_ATP8A2;6;+	0.956376	0.972102	0.550615	0.962076	0.952166	0.910617	0.641935	0.949208	0.956076	0.83272	0.945957	0.94586	0.643179	0.646414	0.949464
chr7;70377301;70377600;chr7.me_idx.7_11424_2_300_5.gene_AUTS2;5;+	0.467859	-0.404388	-0.130132	0.675547	0.487006	-0.131879	0.437429	0.542416	0.535297	0.136302	0.086109	-0.0351421	0.67008	0.335283	0.53916
chr7;3809701;3809900;chr7.me_idx.7_1819_2_200_9.gene_SDK1;9;+	0.0677669	-0.32019	0.0049409	0.368211	0.118858	-0.249063	0.0911582	0.130997	0.172986	0.0290071	-0.222195	-0.0571835	-0.0700902	0.0286866	0.105604
chr15;41933901;41934100;chr15.me_idx.15_3712_2_200_6.gene_EHD4;6;+	0.782468	0.928863	0.341605	0.851658	0.940155	0.618825	0.269898	0.706566	0.734219	0.490006	0.818737	0.896193	0.376382	0.335608	0.864414
chr3;16607601;16607900;chr3.me_idx.3_3067_2_300_8.gene_N/A;8;+	0.979666	0.961186	0.792566	0.960517	0.960873	0.949136	0.844924	0.953032	0.965559	0.933709	0.950983	0.954059	0.818827	0.825834	0.944418
chr10;71443301;71443600;chr10.me_idx.10_11394_2_300_6.gene_CDH23;6;+	0.925332	0.916213	0.966815	0.943827	0.952429	0.862609	0.905335	0.882687	0.912842	0.917613	0.877671	0.866197	0.913227	0.948657	0.909131
chr3;41368201;41368500;chr3.me_idx.3_5885_3_300_7.gene_ULK4;7;+	0.952801	0.975661	0.861492	0.962312	0.953581	0.958258	0.897324	0.953815	0.955796	0.932277	0.964632	0.964597	0.902716	0.909506	0.951
chr1;65390501;65390800;chr1.me_idx.1_16295_2_300_5.gene_DNAJC6;5;+	0.887335	0.887297	0.903541	0.872338	0.907189	0.923138	0.921579	0.92245	0.921843	0.915937	0.898422	0.898107	0.910701	0.909863	0.897727
chr11;46355301;46355500;chr11.me_idx.11_7374_2_200_9.gene_DGKZ;9;+	0.840054	0.801627	0.709559	0.848506	0.837694	0.874456	0.792796	0.801256	0.828767	0.836268	0.773853	0.839272	0.808643	0.820412	0.789113
chr7;157608401;157608600;chr7.me_idx.7_24125_2_200_8.gene_PTPRN2;8;+	0.769807	0.760145	0.748205	0.706053	0.819561	0.86102	0.891342	0.876052	0.918122	0.851635	0.881497	0.899285	0.875312	0.906497	0.891552
[truncated: 3,271 more rows]

## Sheet: S6
CORSiVs	GT102 GTEX-1JJE9 Male Thyroid	GT338 GTEX-1JJE9 Male Skin	GT456 GTEX-1JJE9 Male Whole_Blood	GT721 GTEX-1JJE9 Male Lung	GT811 GTEX-1N5O9 Male Thyroid	GT106 GTEX-1N5O9 Male Whole_Blood	GT624 GTEX-1N5O9 Male Lung	GT239 GTEX-1N5O9 Male Nerve_-_Tibial	GT717 GTEX-1N5O9 Male Skin	GT723 GTEX-1LB8K Male Lung	GT757 GTEX-1LB8K Male Thyroid	GT107 GTEX-1LB8K Male Whole_Blood	GT760 GTEX-1LB8K Male Skin	GT432 GTEX-12ZZX Female Whole_Blood	GT584 GTEX-12ZZX Female Skin	GT109 GTEX-12ZZX Female Thyroid	GT576 GTEX-12ZZX Female Lung	GT829 GTEX-1N2DW Male Nerve_-_Tibial	GT121 GTEX-1N2DW Male Lung	GT825 GTEX-1N2DW Male Whole_Blood	GT777 GTEX-1N2DW Male Thyroid	GT126 GTEX-1F5PK Male Whole_Blood	GT525 GTEX-1F5PK Male Lung	GT430 GTEX-1F5PK Male Thyroid	GT875 GTEX-1F5PK Male Nerve_-_Tibial	GT894 GTEX-1F5PK Male Skin	GT559 GTEX-VJWN Female Whole_Blood	GT468 GTEX-VJWN Female Thyroid	GT569 GTEX-VJWN Female Lung	GT128 GTEX-VJWN Female Skin	GT580 GTEX-13SLX Female Whole_Blood	GT446 GTEX-13SLX Female Thyroid	GT174 GTEX-13SLX Female Lung	GT129 GTEX-13SLX Female Skin	GT131 GTEX-1LSVX Male Lung	GT821 GTEX-1LSVX Male Whole_Blood	GT780 GTEX-1LSVX Male Thyroid	GT826 GTEX-1LSVX Male Nerve_-_Tibial	GT828 GTEX-1R9K4 Male Thyroid	GT133 GTEX-1R9K4 Male Lung	GT772 GTEX-1R9K4 Male Skin	GT636 GTEX-1R9K4 Male Whole_Blood	GT816 GTEX-1NV8Z Male Whole_Blood	GT136 GTEX-1NV8Z Male Lung	GT452 GTEX-1NV8Z Male Thyroid	GT765 GTEX-1NV8Z Male Skin	GT674 GTEX-1JMPZ Male Thyroid	GT681 GTEX-1JMPZ Male Skin	GT138 GTEX-1JMPZ Male Whole_Blood
[truncated: 2,349 more rows]
[truncated: 183 more columns]

[truncated: 12 more sheets: S7, S8, S9, S10, S11, S12, S13, S14, S15, S16, S17, S18]
